# Supplementary material for: Proteomic analysis of the fish pathogen Flavobacterium columnare
Source: Proteome Sci. 2010 Jun 4;8:26. doi: 10.1186/1477-5956-8-26 (PMC2890538; doi:10.1186/1477-5956-8-26)
Supplement: Additional file 1 — Table S1 - Flavobacterium columnare proteins identified by 2-D LC analysis. [file 1477-5956-8-26-S1.XLS]

## Sheet: 2-D LC Analysis
Serial #	ORF #	Protein name	Σxcorr	Coverage	MW	Peptide #	COG category	Subcellular location	Identified by
1	ORF00244	Translation elongation factor Tu	210.331	61.5	43142.9	205	JE	Cytoplasmic	2-DE and 2-D LC
2	ORF02005	Outer membrane protein A	150.257	55.8	50212.6	86	M	OuterMembrane	2-DE and 2-D LC
3	ORF01740	ATP synthase F1, beta subunit	80.1823	26	54138.4	8	C	Cytoplasmic	2-D LC
4	ORF02366	Hypothetical protein	50.3163	33.3	24461.4	27	NO related COG	OuterMembrane	2-D LC
5	ORF00739	1-pyrroline-5-carboxylate dehydrogenase	40.2344	12.4	59650.5	18	C	Cytoplasmic	2-DE and 2-D LC
6	ORF00324	Response regulator	40.1789	5.1	60289.9	61	TK	Cytoplasmic	2-DE and 2-D LC
7	ORF02110	Methylmalonyl-CoA mutase, N-	38.1684	5	127709	9	I	Cytoplasmic	2-D LC
8	ORF01311	DNA gyrase, A subunit	38.1493	4.2	96007.7	6	L	Cytoplasmic	2-D LC
9	ORF02564	Lipoprotein, putative	30.4254	21	36208.7	6	NO related COG	Unknown	2-D LC
10	ORF01826	Conserved hypothetical protein	30.275	16.3	58975.8	7	NO related COG	Cytoplasmic	2-DE and 2-D LC
11	ORF02009	Xaa-Pro aminopeptidase	30.2688	7.8	47092.3	5	E	Unknown	2-D LC
12	ORF02289	Glycine dehydrogenase	30.2565	7.9	104143	4	E	Unknown	2-D LC
13	ORF02077	Acyl-CoA carboxylase carboxyl Transferase subuni t beta	30.1912	15.5	59717.3	12	I	Unknown	2-D LC
14	ORF02335	GldM	30.1816	7.6	50668.2	4	NO related COG	Unknown	2-D LC
15	ORF02209	Ribosomal protein S5	30.1639	25.9	18231.9	4	J	Unknown	2-D LC
16	ORF02347	Chaperonin GroL	30.15	7.7	57362.4	6	O	Cytoplasmic	2-DE and 2-D LC
17	ORF01066	Major outer membrane protein	30.1489	12.3	51409.4	5	Q	Periplasmic	2-D LC
18	ORF00181	Homogentisate 1,2-dioxygenase	28.3566	16.6	44897.6	23	Q	Unknown	2-DE and 2-D LC
19	ORF02111	Hypothetical protein	28.1769	4.5	157844	3	NO related COG	Unknown	2-D LC
20	ORF01649	Adenosylmethionine-8-amino-7-oxononanoate transaminase	28.1451	5	47345.1	5	H	CytoplasmicMembrane	2-D LC
21	ORF00472	Two-component system sensor histidine kinase	28.137	7.8	59184.5	5	T	CytoplasmicMembrane	2-D LC
22	ORF00257	Putative outer membrane protein probably involved in nutrient binding	28.1337	7	54026.2	6	NO related COG	Unknown	2-D LC
23	ORF01181	Protein containing tetratricopeptide repeats	26.1318	12.2	54907	3	R	Cytoplasmic	2-D LC
24	ORF00146	Glucose-6-phosphate isomerase	24.1416	10.8	62310.3	4	G	Cytoplasmic	2-D LC
25	ORF02287	Penicillin-binding protein 1C	24.1242	4.2	91120	3	M	Unknown	2-D LC
26	ORF01487	Aconitate hydratase 2	24.114	1.5	100744	4	C	Unknown	2-D LC
27	ORF00695	Translation elongation factor Ts	22.1206	14.6	28996.8	4	J	Cytoplasmic	2-DE and 2-D LC
28	ORF02628	Fjo24	22.1151	2.7	143387	3	NO related COG	OuterMembrane	2-D LC
29	ORF01153	Dihydrolipoyl dehydrogenase	20.3845	8.6	50327.5	8	C	Cytoplasmic	2-DE and 2-D LC
30	ORF00676	2,3-bisphosphoglycerate-independent phosphoglycerate mutase	20.3416	5	55437.6	12	G	Cytoplasmic	2-D LC
31	ORF01408	Conserved hypothetical protein	20.3225	11.5	19751.6	28	NO related COG	Cytoplasmic	2-D LC
32	ORF00190	Aspartyl-tRNA synthetase	20.3087	4.2	67178.3	11	J	Cytoplasmic	2-DE and 2-D LC
33	ORF01412	Alternative Cytochrome c oxidase subunit 1 (Alternativecytochrome c oxidase polypeptide I	20.2871	5.7	66957.4	9	C	CytoplasmicMembrane	2-D LC
34	ORF02144	2-oxoacid dehydrogenase E1 component subunits al pha and beta	20.2796	3.8	89844.2	3	C	Cytoplasmic	2-DE and 2-D LC
35	ORF00504	Ornithine--oxo-acid transaminase	20.2771	8	45236.3	28	E	Cytoplasmic	2-DE and 2-D LC
36	ORF02849	Clp protease	20.274	22.5	24619.3	6	NO	Cytoplasmic	2-DE and 2-D LC
37	ORF02226	Ribosomal protein L3	20.2667	20	20985	10	J	Cytoplasmic	2-D LC
38	ORF01096	Glutamine synthetase	20.2281	5.6	81863.4	8	E	Unknown	2-DE and 2-D LC
39	ORF01350	Arginine decarboxylase	20.2254	11.4	54401.8	2	E	Periplasmic	2-D LC
40	ORF01646	Pyruvate kinase	20.2139	7.3	52565.7	3	G	Cytoplasmic	2-DE and 2-D LC
41	ORF00471	DNA-binding response regulator RprY	20.2091	15	27433.8	5	TK	Cytoplasmic	2-D LC
42	ORF00187	Outer membrane insertion C- signal domain protein	20.1958	9.6	33227.3	6	NO related COG	OuterMembrane	2-D LC
43	ORF01706	FeS assembly protein SufD	20.1952	13.2	49571.2	3	R	Cytoplasmic	2-D LC
44	ORF01800	ATP synthase F1, alpha subunit	20.1882	5.5	56563.5	3	C	Unknown	2-DE and 2-D LC
45	ORF02336	GldL	20.179	13.3	22395.7	2	NO related COG	Unknown	2-DE and 2-D LC
46	ORF02881	Conserved hypothetical protein	20.176	3.9	34278.7	7	NO related COG	OuterMembrane	2-D LC
47	ORF00226	Conserved hypothetical protein	20.176	3.9	34250.6	7	NO related COG	OuterMembrane	2-D LC
48	ORF02126	3-hydroxyacyl-CoA dehydrogenase	20.1759	5.2	88164.9	5	I	Unknown	2-D LC
49	ORF00815	Thiol peroxidase	20.1749	11.5	17622	5	O	Cytoplasmic	2-D LC
50	ORF00590	Thermostable serine protease, putative	20.1683	10.3	55019.5	3	O	Extracellular	2-D LC
51	ORF02321	Conserved hypothetical protein	20.1635	12.1	30606.2	3	NO related COG	Unknown	2-DE and 2-D LC
52	ORF00757	GMP synthase	20.161	8.1	56926.6	2	F	Cytoplasmic	2-D LC
53	ORF01629	Glycogen synthase-related protein	20.161	3.4	30358.7	5	G	Cytoplasmic	2-D LC
54	ORF00250	Acyl-CoA dehydrogenase	20.1607	11.1	43596.7	4	I	Cytoplasmic	2-DE and 2-D LC
55	ORF02318	D-lactate dehydrogenase	20.1599	7.3	108906	3	C	Cytoplasmic	2-D LC
56	ORF00745	Methionine aminopeptidase, type I	20.1564	15.8	28488.4	4	J	Unknown	2-D LC
57	ORF02446	Peptidase, M16 family	20.1526	3.6	110100	2	R	Unknown	2-D LC
58	ORF00236	DNA-directed RNA polymerase, beta' subunit	20.1504	2.5	162085	2	K	Cytoplasmic	2-D LC
59	ORF01831	Secreted aminopeptidase, putative	20.1469	10.6	73504.6	2	E	Unknown	2-D LC
60	ORF00779	TonB-dependent outer membrane receptor	20.1461	3.9	90272.2	2	P	OuterMembrane	2-D LC
61	ORF01193	Succinyl-CoA synthetase beta chain	20.1437	5.5	43095	4	C	Cytoplasmic	2-DE and 2-D LC
62	ORF00422	Protein-export membrane protein SecD, putative	20.1409	5.4	107553	2	N	CytoplasmicMembrane	2-D LC
63	ORF02784	Peroxiredoxin, AhpC/Tsa family	20.14	11.1	24649.8	2	O	Cytoplasmic	2-DE and 2-D LC
64	ORF00332	Acetyl-CoA Acetyltransferase	20.1396	9	40858.8	8	I	Cytoplasmic	2-DE and 2-D LC
65	ORF01574	Hypothetical protein	20.1383	8.2	51113.6	2	NO related COG	Unknown	2-D LC
66	ORF01357	30S ribosomal protein S1	20.1378	6	65553	2	J	Cytoplasmic	2-DE and 2-D LC
67	ORF01434	Secreted peptidase, family M23	20.1371	8.5	65221.7	3	M	Unknown	2-D LC
68	ORF00683	Conserved hypothetical protein	20.1351	7	81817.7	2	NO related COG	Unknown	2-D LC
69	ORF00293	Phenylalanine 4-monooxygenase	20.1321	10.1	66290.3	2	E	Cytoplasmic	2-D LC
70	ORF01481	Fibronectin type III domain protein	20.1319	1.6	212372	2	NO related COG	Unknown	2-D LC
71	ORF00115	Conserved hypothetical protein	20.1312	5.4	114705	2	NO related COG	Unknown	2-D LC
72	ORF00290	Urocanate hydratase	20.1299	4.8	74345.9	3	E	Cytoplasmic	2-DE and 2-D LC
73	ORF01446	Conserved hypothetical protein	20.1279	20.4	21027.9	2	NO related COG	Cytoplasmic	2-D LC
74	ORF01552	L-asparaginase	20.1277	10.5	38102.7	2	EJ	Cytoplasmic	2-D LC
75	ORF02145	Catalase/peroxidase HPI	20.1276	5.2	81883.4	2	P	Unknown	2-D LC
76	ORF01013	Aminotransferase	20.127	11.8	47118.3	2	E	Cytoplasmic	2-D LC
77	ORF00395	Multi-sensor hybrid histidine kinase	20.1252	3.2	156257	3	T	CytoplasmicMembrane	2-D LC
78	ORF00875	Precorrin-4 C11-methyltransferase/cobalamin biosynthesis protein	20.1238	5.2	67906.1	4	H	Unknown	2-D LC
79	ORF00495	Chaperone protein DnaK	20.1185	5.7	67725.9	2	O	Unknown	2-DE and 2-D LC
80	ORF01665	Conserved hypothetical protein	20.1121	0	60068.5	2	NO related COG	Unknown	2-D LC
81	ORF01613	Adenosylhomocysteinase	20.11	5.5	48064.7	4	H	Cytoplasmic	2-D LC
82	ORF01697	Secreted subtilase family protein	18.2251	5.4	58669.1	6	O	Extracellular	2-D LC
83	ORF01351	Deoxyhypusine synthase	18.2019	12.7	36778.6	5	J	Unknown	2-DE and 2-D LC
84	ORF02635	Short-chain dehydrogenase/reductase family prote in	18.1704	16.3	24897.5	6	QR	Cytoplasmic	2-D LC
85	ORF02727	Adenylosuccinate synthetase	18.169	5.9	47111.9	9	F	Cytoplasmic	2-D LC
86	ORF02258	Conserved hypothetical protein	18.1662	6.6	80469.2	3	O	Unknown	2-D LC
87	ORF02395	Cation eflux system protein	18.1602	11.6	41184	6	Q	Unknown	2-D LC
88	ORF01395	NADH-ubiquinone oxidoreductase 75 kda subunit	18.1592	18.1	38642.8	3	C	Cytoplasmic	2-D LC
89	ORF02391	Hypothetical protein	18.1549	8.3	29112.5	6	NO related COG	Unknown	2-D LC
90	ORF00479	Phosphopantothenoylcysteine decarboxylase/phosphopantothenate--cysteine ligase	18.1486	8.2	43777.4	2	H	Unknown	2-D LC
91	ORF01792	Acetyl-CoA carboxylase, biotin carboxylase	18.1453	2.9	49934.1	4	I	Cytoplasmic	2-DE and 2-D LC
92	ORF01656	Aminotransferase, class-V	18.1442	8.2	44993.3	3	E	Cytoplasmic	2-D LC
93	ORF00507	Conserved hypothetical protein	18.1406	23	20454.7	2	NO related COG	Unknown	2-D LC
94	ORF00034	two-component system sensor histidine kinase	18.1389	4.6	52872.5	3	T	CytoplasmicMembrane	2-D LC
95	ORF02785	Cell shape-determining protein MreB	18.1382	9.4	37382.4	2	D	Cytoplasmic	2-D LC
96	ORF00041	Secreted peptidase, family M23	18.1318	6.7	44889.2	2	M	Unknown	2-D LC
97	ORF02393	Cation efflux system protein CzcA	18.129	4.6	114602	2	P	CytoplasmicMembrane	2-D LC
98	ORF00096	ClpB protein	18.1278	5.6	93507.7	5	O	Cytoplasmic	2-D LC
99	ORF02179	TonB-dependent outer membrane receptor	18.1263	5	91732.3	2	P	OuterMembrane	2-D LC
100	ORF01459	Riboflavin biosynthesis protein RibD	18.1164	9.3	37975.5	2	H	Unknown	2-D LC
101	ORF00379	Conserved hypothetical protein	18.1116	1.6	57832.2	2	ER	Unknown	2-D LC
102	ORF01815	Membrane protein	18.1091	6.1	35677	2	NO related COG	CytoplasmicMembrane	2-D LC
103	ORF01477	NlpC/P60 family protein	18.1066	2.7	28799.7	3	M	Cytoplasmic	2-D LC
104	ORF02716	UDP-N-acetylmuramate--alanine ligase	16.3174	7.2	49570.5	5	M	Cytoplasmic	2-D LC
105	ORF01855	Tetratricopeptide repeat domain protein	16.1513	6	76468.4	2	R	OuterMembrane	2-D LC
106	ORF02525	Tyrosine-protein kinase ptk	16.1483	6.3	89397.8	4	D	CytoplasmicMembrane	2-D LC
107	ORF00742	Snf2 family helicase	16.1465	3.1	111109	3	KL	OuterMembrane	2-D LC
108	ORF01664	BatA protein	16.1409	9.6	37104.5	2	S	CytoplasmicMembrane	2-D LC
109	ORF01228	Glycine cleavage system T protein	16.1355	9.7	39487.6	2	E	Cytoplasmic	2-DE and 2-D LC
110	ORF00117	RHS Repeat family	16.134	1.4	423633	3	M	Unknown	2-D LC
111	ORF02215	Ribosomal protein L24	16.1331	21.4	11161.1	2	J	Unknown	2-D LC
112	ORF01938	Conserved hypothetical protein	16.1309	1.5	128405	2	D	OuterMembrane	2-D LC
113	ORF00704	TonB-dependent outer membrane receptor, putative	16.1228	3.3	104208	2	P	OuterMembrane	2-D LC
114	ORF01453	Conserved hypothetical protein	16.1104	15	24660.5	8	NO related COG	Unknown	2-D LC
115	ORF00661	2-nitropropane dioxygenase	14.1643	7	34447.2	4	R	Unknown	2-D LC
116	ORF00232	Peptide chain release factor 3	14.1624	4.9	60461.8	3	J	Cytoplasmic	2-D LC
117	ORF01433	TonB-dependent receptor plug domain protein	14.1527	3.5	94254.1	4	P	OuterMembrane	2-D LC
118	ORF02829	Peptidyl-prolyl cis-trans isomerase C	14.1262	5	76424.4	2	O	OuterMembrane	2-D LC
119	ORF00114	Conserved hypothetical protein	14.1181	0	200072	4	NO related COG	Unknown	2-D LC
120	ORF02745	Methionine synthase	14.1174	4.9	36378	2	E	Cytoplasmic	2-D LC
121	ORF01943	Outer membrane protein, putative	14.1122	12.4	21830.8	2	M	Unknown	2-D LC
122	ORF02157	Serine hydroxymethyltransferase	12.1926	8.5	46543	5	E	Cytoplasmic	2-DE and 2-D LC
123	ORF02469	DNA mismatch repair protein MutL	12.1419	4.8	69890.1	6	L	Unknown	2-D LC
124	ORF00597	Type II restriction enzyme MthTI	12.1388	8.5	32604.8	3	NO related COG	Unknown	2-D LC
125	ORF01611	Geranylgeranylglyceryl phosphate synthase	12.1285	20.5	26575.8	3	R	Cytoplasmic	2-D LC
126	ORF01504	Secreted glycyl aminopeptidase, family M61	12.1268	7	69732.3	2	O	Unknown	2-DE and 2-D LC
127	ORF00202	Ribonucleoside-diphosphate reductase, alpha subunit	12.116	2.7	91738	3	F	Cytoplasmic	2-D LC
128	ORF00066	Hypothetical protein	12.1045	10.1	34071	2	D	Unknown	2-D LC
129	ORF01388	Ribonuclease, Rne/Rng family	12.1034	3.5	58626.2	2	J	Cytoplasmic	2-D LC
130	ORF00566	Thioesterase family protein	10.3342	12.3	15845.1	12	R	Cytoplasmic	2-D LC
131	ORF02002	Superoxide dismutase [Mn]	10.323	10.4	22295.9	4	P	Unknown	2-DE and 2-D LC
132	ORF02648	Hypothetical protein	10.3152	3.5	100370	2	NO related COG	Unknown	2-D LC
133	ORF02202	Ribosomal protein S4	10.2639	10.4	22865.1	6	J	Cytoplasmic	2-D LC
134	ORF01406	Iron-sulfur binding oxidoreductase	10.2603	2	102059	3	C	Unknown	2-D LC
135	ORF00147	TonB-dependent outer membrane receptor	10.2599	1.9	101043	4	P	OuterMembrane	2-D LC
136	ORF01963	Leucyl-tRNA synthetase	10.2475	3.3	110861	2	J	Cytoplasmic	2-D LC
137	ORF00883	Cobalamin biosynthesis protein CobW	10.2458	7.5	38888	2	R	Cytoplasmic	2-D LC
138	ORF01793	Acetyl-CoA carboxylase, biotin carboxyl carrier protein	10.2374	11	17709.4	3	I	Unknown	2-DE and 2-D LC
139	ORF01627	Glutamine-fructose-6-phosphate transaminase (isomerizing	10.2355	3.1	68044.6	6	M	Cytoplasmic	2-D LC
140	ORF01714	Alcohol dehydrogenase YqhD	10.2308	6.5	43298.5	1	C	Cytoplasmic	2-DE and 2-D LC
141	ORF02779	Fructose-bisphosphate aldolase, class II	10.2256	6.2	38921.6	4	G	Unknown	2-DE and 2-D LC
142	ORF01312	ATP-dependent Clp protease, ATP-binding subunit ClpC	10.2048	2	95690.4	2	O	Cytoplasmic	2-D LC
143	ORF02090	ATP-dependent DNA helicase PcrA	10.1996	2.7	88710.5	3	L	Unknown	2-D LC
144	ORF00349	Acyl-CoA dehydrogenase	10.1973	3.2	41037.8	5	I	Cytoplasmic	2-DE and 2-D LC
145	ORF02720	Phospho-N-acetylmuramoyl-pentapeptide-transferase	10.1959	3.2	45692	1	M	CytoplasmicMembrane	2-D LC
146	ORF02449	Preprotein translocase, SecA subunit	10.1953	1.6	128093	1	N	Cytoplasmic	2-D LC
147	ORF02620	Cyclase family protein	10.1951	9.1	29182.8	4	R	Unknown	2-D LC
148	ORF00578	Modification methylase DdeI	10.1944	4.4	46544.2	3	L	Unknown	2-D LC
149	ORF02801	Lipid-A-disaccharide synthase	10.1938	4.8	42255.9	2	M	Unknown	2-D LC
150	ORF00730	YcgL	10.1867	4	29008	5	R	Cytoplasmic	2-D LC
151	ORF00527	Nucleoside diphosphate kinase	10.1848	14.4	15110.1	1	F	Cytoplasmic	2-DE and 2-D LC
152	ORF01630	Pantoate--beta-alanine ligase	10.1809	5	32428.6	2	H	Unknown	2-D LC
153	ORF01689	Endonuclease/Exonuclease/phosphatase family superfamily	10.1694	7.4	41330.4	1	NO related COG	Unknown	2-D LC
154	ORF01829	Leucine-rich repeat containing protein	10.1637	8	35619.8	3	NO related COG	Extracellular	2-D LC
155	ORF01210	Transaldolase	10.1625	6.4	17089.7	4	G	Cytoplasmic	2-DE and 2-D LC
156	ORF02424	TonB-dependent outer membrane receptor, putative	10.1617	3.9	80434.2	1	P	OuterMembrane	2-D LC
157	ORF01201	Dihydrolipoyl dehydrogenase	10.1574	0	49327.4	1	C	Cytoplasmic	2-DE and 2-D LC
158	ORF00426	Asparagine synthase (glutamine-hydrolyzing	10.1565	5.9	63666	1	E	Cytoplasmic	2-D LC
159	ORF01148	PpiA	10.1548	4.3	40106.7	3	O	Cytoplasmic	2-D LC
160	ORF02367	Lipoprotein, putative	10.1547	6.3	24185	1	NO related COG	Unknown	2-D LC
161	ORF02201	DNA-directed RNA polymerase, alpha subunit	10.1542	3.9	37420.5	1	K	Cytoplasmic	2-D LC
162	ORF02302	Hypothetical protein	10.1538	23	15935.9	1	NO related COG	CytoplasmicMembrane	2-D LC
163	ORF01579	Hypothetical protein	10.1524	7.6	27231	3	NO related COG	Unknown	2-D LC
164	ORF01120	Secreted protein containing PKD domain, putative	10.1519	4.6	82622.2	1	NO related COG	Unknown	2-D LC
165	ORF01511	TonB-dependent receptor, putative	10.1506	1.7	71016	1	P	OuterMembrane	2-D LC
166	ORF01296	ABC-type multidrug/protein/lipid transporter ATP-binding and permease component	10.1502	3.9	67104.9	4	Q	CytoplasmicMembrane	2-D LC
167	ORF01473	Putative esterase superfamily	10.1497	8.5	32485	1	R	Unknown	2-D LC
168	ORF00500	Fucose permease	10.1496	4.4	59624.8	1	G	CytoplasmicMembrane	2-D LC
169	ORF00510	Conserved hypothetical protein	10.1492	8.3	32843.3	6	NO related COG	Cytoplasmic	2-D LC
170	ORF00511	Conserved hypothetical protein	10.1492	8.2	33269.7	6	NO related COG	Cytoplasmic	2-D LC
171	ORF00975	Conserved hypothetical protein	10.1487	9.2	15231.8	2	NO related COG	Unknown	2-D LC
172	ORF01471	HtrA protein	10.1485	2	49755.2	1	O	Periplasmic	2-DE and 2-D LC
173	ORF01603	Hypothetical protein	10.1482	23	16073.3	1	NO related COG	Unknown	2-D LC
174	ORF01060	Acetylornithine aminotransferase	10.1477	7.6	43795.4	2	E	Unknown	2-D LC
175	ORF01341	ATP-dependent chaperone ClpB	10.1475	3.9	97696	1	O	Cytoplasmic	2-D LC
176	ORF00702	Hypothetical protein	10.1465	5.5	27042.3	1	NO related COG	Unknown	2-D LC
177	ORF01168	Hypothetical protein	10.1463	8.1	28051.5	1	NO related COG	Unknown	2-D LC
178	ORF00916	ABC transporter, ATP-binding protein	10.1455	6.7	61278.9	2	R	CytoplasmicMembrane	2-D LC
179	ORF00420	Peptidase, M56 family protein	10.1443	5.7	57867	1	NO related COG	CytoplasmicMembrane	2-D LC
180	ORF01106	Hypothetical protein	10.144	10	17838.1	5	NO related COG	Cytoplasmic	2-D LC
181	ORF02129	Acyl-CoA dehydrogenase	10.1439	1.5	66053.3	5	I	Cytoplasmic	2-D LC
182	ORF01661	Aerotolerance-related protein BatD	10.1437	3.3	63326	1	NO related COG	Unknown	2-D LC
183	ORF02583	Hypothetical protein	10.1433	5.4	49354.3	2	NO related COG	Cytoplasmic	2-D LC
184	ORF00949	Molybdenum cofactor biosynthesis bifunctional pr otein	10.1431	6.9	32962.2	2	H	Cytoplasmic	2-D LC
185	ORF02658	YD repeat protein, putative	10.1425	0.8	363924	1	M	Unknown	2-D LC
186	ORF00396	Glycosyl transferase, group 1	10.1417	9.4	46778	1	M	Unknown	2-D LC
187	ORF01995	Phosphoenolpyruvate carboxykinase (ATP	10.1416	4.8	60297.5	2	C	Cytoplasmic	2-DE and 2-D LC
188	ORF00403	Caax amino protease family	10.1415	9.4	35733.6	1	R	CytoplasmicMembrane	2-D LC
189	ORF00882	Cobaltochelatase, CobN subunit	10.1415	2.3	142273	1	H	Cytoplasmic	2-D LC
190	ORF00142	1-acyl-sn-glycerol-3-phosphate acyltransferase	10.1413	12	30337	2	I	CytoplasmicMembrane	2-D LC
191	ORF01378	6-pyruvoyl tetrahydropterin synthase	10.1412	11.3	17061.3	6	H	Unknown	2-D LC
192	ORF00314	Dihydrodipicolinate synthetase	10.141	10.6	34285.6	1	EM	Cytoplasmic	2-D LC
193	ORF01366	Succinyl-CoA synthetase, alpha subunit	10.141	5.2	30070.5	1	C	Unknown	2-DE and 2-D LC
194	ORF01424	Aspartate ammonia-lyase	10.1401	7.5	51472.1	1	E	Cytoplasmic	2-D LC
195	ORF00476	Trans-2-enoyl-CoA reductase	10.1389	7.8	43235.1	1	S	CytoplasmicMembrane	2-D LC
196	ORF02412	Conserved hypothetical protein	10.1389	13.2	15004.3	1	NO related COG	Unknown	2-D LC
197	ORF01457	Modification methylase, HemK family	10.1383	10.9	33082.1	2	J	Cytoplasmic	2-D LC
198	ORF00593	Quinolinate synthetase complex, A subunit	10.1383	8.2	36515.2	1	H	Cytoplasmic	2-D LC
199	ORF02476	Transmembrane family-2 glycosyl transferase	10.1381	8.9	43201.9	2	M	CytoplasmicMembrane	2-D LC
200	ORF00067	Major facilitator superfamily permease	10.1376	8.2	46841.4	2	GEPR	CytoplasmicMembrane	2-D LC
201	ORF00213	Transcription termination factor NusA	10.1376	4.1	47183.2	1	K	Cytoplasmic	2-D LC
202	ORF02296	Hypothetical protein	10.1375	60	4636.37	1	NO related COG	Unknown	2-D LC
203	ORF01286	Acetyl-CoA carboxylase, carboxyl transferase, alpha subunit	10.1368	4.4	35872	1	I	Cytoplasmic	2-DE and 2-D LC
204	ORF00604	Acyltransferase 3	10.1362	8.8	41571.2	2	I	CytoplasmicMembrane	2-D LC
205	ORF02159	Lipoprotein, putative	10.136	7.1	45829.8	1	NO related COG	Unknown	2-D LC
206	ORF01297	Leucine dehydrogenase	10.136	5.4	39741.8	1	E	Cytoplasmic	2-DE and 2-D LC
207	ORF00075	AcrB/AcrD/AcrF family membrane transport protein	10.1359	3.1	125812	1	Q	CytoplasmicMembrane	2-D LC
208	ORF01668	ATPase, MoxR family	10.1359	8.7	37629.5	1	R	Cytoplasmic	2-DE and 2-D LC
209	ORF02741	Polyprenyl synthetase	10.1357	6.7	37461.8	2	H	Cytoplasmic	2-D LC
210	ORF00845	Conserved hypothetical protein	10.1356	5.4	39044.7	1	NO related COG	Cytoplasmic	2-D LC
211	ORF02022	Hydrolase YafV	10.1355	6.7	29206.3	4	R	Unknown	2-D LC
212	ORF00044	Glucose-1-phosphate thymidylyltransferase	10.1355	9.4	36148	1	M	Unknown	2-D LC
213	ORF01365	Putative long-chain-fatty-acid--CoA ligase homolog	10.1354	5.1	67391.1	1	I	CytoplasmicMembrane	2-D LC
214	ORF02139	Membrane protein, putative	10.1352	8.9	24188.8	1	NO related COG	CytoplasmicMembrane	2-D LC
215	ORF00165	Acyl-CoA dehydrogenase	10.1352	11.5	43485.5	2	I	Unknown	2-DE and 2-D LC
216	ORF01000	Hypothetical protein	10.135	5.6	46509.6	2	NO related COG	Unknown	2-D LC
217	ORF02819	Cell envelope integrity inner membrane protein TolA, putative	10.1344	15.4	17486.1	1	NO related COG	Unknown	2-D LC
218	ORF02485	ISPsy6, transposase	10.1343	19	15966.3	1	L	Cytoplasmic	2-D LC
219	ORF01158	Lipoprotein, putative	10.1341	3.5	57809.8	1	NO related COG	Unknown	2-D LC
220	ORF01070	NorD protein, putative	10.1341	3.6	68662.3	1	NO related COG	Unknown	2-D LC
221	ORF01065	Conserved hypothetical protein	10.134	8.1	47835.3	1	NO related COG	Unknown	2-D LC
222	ORF00858	Conserved hypothetical protein	10.134	32.9	7770.19	1	NO related COG	Unknown	2-D LC
223	ORF02234	RNA methyltransferase, TrmH family, group 3	10.134	12.6	27077.1	1	J	Unknown	2-D LC
224	ORF02756	Transmembrane family-2 glycosyl transferase-po ssibly involved in biofilm formation	10.1337	7	52407.9	1	M	CytoplasmicMembrane	2-D LC
225	ORF02428	Signal recognition particle-docking protein FtsY	10.1334	3.8	34399	1	N	Unknown	2-D LC
226	ORF00400	Formimidoylglutamase	10.1334	5.2	39025.1	1	E	Cytoplasmic	2-D LC
227	ORF01848	Soluble guanylyl cyclase beta subunit	10.1333	9.4	20683.5	1	NO related COG	Unknown	2-D LC
228	ORF01362	Major facilitator superfamily permease	10.1333	6.9	48803.4	1	R	CytoplasmicMembrane	2-D LC
229	ORF01385	Single-strand binding protein family	10.1331	9.1	15077.8	1	L	Unknown	2-D LC
230	ORF01989	Monofunctional biosynthetic peptidoglycan transglycosylase	10.1327	12	28414.1	2	M	Unknown	2-D LC
231	ORF00164	Conserved hypothetical protein	10.1325	9	23287.3	2	NO related COG	Cytoplasmic	2-D LC
232	ORF00018	Membrane protein, putative	10.1324	3.8	52483.6	1	S	CytoplasmicMembrane	2-D LC
233	ORF01136	LPS biosynthesis protein , RfbU family	10.1323	4.4	34191.3	1	M	Unknown	2-D LC
234	ORF01216	Prolipoprotein diacylglyceryl transferase	10.1321	7.9	34796.4	1	M	CytoplasmicMembrane	2-D LC
235	ORF01497	Peroxiredoxin Q	10.1321	11.4	16713.3	1	O	Unknown	2-D LC
236	ORF01904	Acetylornithine deAcetylase	10.1319	4.4	40983.3	1	E	Cytoplasmic	2-D LC
237	ORF01443	DNA-binding protein HU-beta	10.1318	17.6	9336.58	2	L	Unknown	2-D LC
238	ORF02678	Glucose-1-phosphate thymidylyltransferase	10.1312	11.7	32064.5	2	M	Unknown	2-D LC
239	ORF00080	Hypothetical protein	10.1312	8.4	37975.2	1	NO related COG	Unknown	2-D LC
240	ORF02843	Signal peptide peptidase SppA, 67K type	10.1311	4.6	66105.1	1	NO	Cytoplasmic	2-D LC
241	ORF01695	Amidophosphoribosyltransferase, putative	10.131	4	72442.5	2	F	Cytoplasmic	2-D LC
242	ORF02120	Enoyl-(acyl-carrier-protein) reductase II	10.131	10.9	33803.9	2	R	Cytoplasmic	2-D LC
243	ORF02048	Lipoprotein, putative	10.1306	16.2	18543.2	2	NO related COG	Unknown	2-D LC
244	ORF00517	YitL protein	10.1306	12.6	32098.7	4	S	Unknown	2-D LC
245	ORF02834	Hypothetical protein	10.1305	61.7	5150.24	1	NO related COG	Unknown	2-D LC
246	ORF02414	Conserved hypothetical protein	10.1305	19.2	17038.9	1	NO related COG	Unknown	2-D LC
247	ORF01364	Conserved hypothetical protein	10.1301	7.1	31970	1	R	Unknown	2-D LC
248	ORF00840	Protein containing AAA ATPase central region dom ain	10.1301	23.3	15280.5	1	NO related COG	Cytoplasmic	2-D LC
249	ORF01551	Acyltransferase domain protein	10.13	8.2	43930.9	1	NO related COG	Unknown	2-D LC
250	ORF02764	Hypothetical protein	10.1299	9.1	24592	1	NO related COG	Unknown	2-D LC
251	ORF00385	Glyceraldehyde-3-phosphate dehydrogenase, type I	10.1299	3.9	35863.1	1	G	Cytoplasmic	2-DE and 2-D LC
252	ORF00363	AIR synthase related protein, C- domain protein	10.1297	2.6	135306	1	F	Unknown	2-D LC
253	ORF01163	Tetraacyldisaccharide 4'-kinase	10.1294	8	42094	2	N	Unknown	2-D LC
254	ORF01140	PolyA polymerase family protein	10.1292	3.8	54435.6	1	J	Cytoplasmic	2-D LC
255	ORF01986	Conserved hypothetical protein	10.1291	7.2	32019.6	1	R	Unknown	2-D LC
256	ORF01187	Major facilitator superfamily permease	10.129	8.4	45640.1	1	GEPR	CytoplasmicMembrane	2-D LC
257	ORF00824	Hypothetical protein	10.1289	4.5	46674.2	1	NO related COG	Unknown	2-D LC
258	ORF02499	Transcriptional regulator, MarR family	10.1289	20.4	17692.7	1	KR	Unknown	2-D LC
259	ORF02316	Integrase	10.1288	5.1	44008.6	2	L	Cytoplasmic	2-D LC
260	ORF02789	Rod shape-determining protein RodA	10.1288	6.2	46690.6	1	D	CytoplasmicMembrane	2-D LC
261	ORF00423	Malate dehydrogenase, NAD-dependent	10.1288	9	32822.6	1	C	Cytoplasmic	2-DE and 2-D LC
262	ORF00223	Deoxyribose-phosphate aldolase	10.1288	12.1	27246.9	1	F	Cytoplasmic	2-D LC
263	ORF00224	Conserved hypothetical protein	10.1288	1.9	78780.9	1	NO related COG	OuterMembrane	2-D LC
264	ORF02074	NADH:quinone dehydrogenase	10.1287	4.1	48991.3	1	C	Unknown	2-D LC
265	ORF00215	Amino acid permease-associated region	10.1286	4.5	51358.8	1	E	CytoplasmicMembrane	2-D LC
266	ORF02793	Hydroxymethylglutaryl-CoA reductase, degradative	10.1285	3	49520.3	1	I	Cytoplasmic	2-D LC
267	ORF01058	Hypothetical protein	10.1285	11.2	31360.5	1	NO related COG	Unknown	2-D LC
268	ORF01450	Transporter	10.1284	12.9	27798.4	1	R	CytoplasmicMembrane	2-D LC
269	ORF01273	Hypothetical protein	10.1283	1.7	139594	1	NO related COG	OuterMembrane	2-D LC
270	ORF01804	ATP synthase F0, A subunit	10.1283	4.8	43761.9	1	C	CytoplasmicMembrane	2-D LC
271	ORF02555	Conserved hypothetical protein	10.1282	4.8	38999	1	NO related COG	Unknown	2-D LC
272	ORF01472	Glyceraldehyde-3-phosphate dehydrogenase, type I	10.128	3.1	53382.3	1	G	Cytoplasmic	2-DE and 2-D LC
273	ORF02148	ThiJ/PfpI domain protein	10.128	13	28796.4	1	R	Unknown	2-DE and 2-D LC
274	ORF00752	Asparaginyl-tRNA synthetase	10.1279	2.5	55191.3	1	J	Cytoplasmic	2-DE and 2-D LC
275	ORF02405	Fic protein family	10.1279	9	37735.2	1	S	Unknown	2-D LC
276	ORF01569	Hypothetical protein	10.1277	3.7	23951.6	2	NO related COG	Unknown	2-D LC
277	ORF02598	Phospholipase/carboxylesterase family protein	10.1277	12	24641.6	1	R	Unknown	2-D LC
278	ORF01143	Lipoprotein, putative	10.1276	5.6	70424	1	NO related COG	OuterMembrane	2-D LC
279	ORF01771	Ribonuclease P protein component	10.1275	9	17403.3	1	J	Unknown	2-D LC
280	ORF02143	Conserved hypothetical protein	10.1275	3.4	110846	1	NO related COG	OuterMembrane	2-D LC
281	ORF02032	LAO/AO transport system ATPase	10.1273	9.1	40079.4	1	E	Cytoplasmic	2-D LC
282	ORF01295	Conserved hypothetical protein	10.1272	12.4	14730.2	1	NO Hits	Cytoplasmic	2-DE and 2-D LC
283	ORF00042	Lipoprotein, putative	10.127	2.7	29857.3	1	NO related COG	Unknown	2-D LC
284	ORF02355	Conserved hypothetical protein	10.127	7.7	27150.7	1	NO related COG	Unknown	2-D LC
285	ORF01144	Oxygen-independent coproporphyrinogen III oxidase	10.127	6.8	52465.9	2	H	Cytoplasmic	2-D LC
286	ORF02432	Competence-damage inducible protein	10.1268	8.9	46494.9	2	R	Cytoplasmic	2-D LC
287	ORF00085	OmpA family protein	10.1268	2.1	109580	1	M	OuterMembrane	2-D LC
288	ORF00212	Protein containing	10.1267	14.3	17225.6	1	S	Cytoplasmic	2-D LC
289	ORF01059	Protein containing tetratricopeptide repeats	10.1267	5.4	54893.9	1	R	Cytoplasmic	2-D LC
290	ORF01969	TRNA pseudouridine synthase B	10.1265	9.9	25954.7	1	J	Unknown	2-D LC
291	ORF02568	PepSY-associated TM helix family	10.1264	3.4	82798.9	2	P	CytoplasmicMembrane	2-D LC
292	ORF01117	Conserved hypothetical protein	10.1264	10.8	15394.9	1	NO related COG	Unknown	2-D LC
293	ORF02797	Proton/peptide symporter family protein	10.1264	7.1	54790.2	2	E	CytoplasmicMembrane	2-D LC
294	ORF01224	MarR family transcriptional regulator protein	10.1263	6	17260.2	1	K	Cytoplasmic	2-D LC
295	ORF00102	Hypothetical protein	10.1262	12.5	17867.2	1	NO related COG	Cytoplasmic	2-D LC
296	ORF00514	23S rRNA (uracil-5--methyltransferase RumA	10.1262	5.3	53997.3	1	J	Cytoplasmic	2-D LC
297	ORF01653	Protein containing DUF59	10.1261	29.9	12278.1	1	R	Cytoplasmic	2-D LC
298	ORF02056	Conserved hypothetical protein	10.126	6.6	28780.3	2	NO related COG	Unknown	2-D LC
299	ORF02552	Glycosyl transferase, family 2	10.1259	5.4	60252	1	M	Unknown	2-D LC
300	ORF02015	Fumarate reductase, iron-sulfur protein	10.1257	13	27687.7	2	C	Unknown	2-D LC
301	ORF01361	ATP-dependent protease La	10.1254	2.7	92095.3	1	O	Cytoplasmic	2-D LC
302	ORF00686	Membrane protein, putative	10.1254	2.5	124472	1	NO related COG	CytoplasmicMembrane	2-D LC
303	ORF00497	Lipoprotein, putative	10.1252	5.3	33699.1	1	R	Unknown	2-D LC
304	ORF01015	Hypothetical protein	10.1252	54.1	3999.65	1	NO Hits	Unknown	2-D LC
305	ORF01864	Thermolysin	10.1251	3.2	97129.2	1	E	Extracellular	2-D LC
306	ORF01272	Hypothetical protein	10.1251	2	103174	1	NO related COG	OuterMembrane	2-D LC
307	ORF00220	Conserved hypothetical protein	10.1248	0.8	271596	1	NO related COG	Unknown	2-D LC
308	ORF00551	Oxidoreductase	10.1247	2.7	54447.3	1	MG	Unknown	2-D LC
309	ORF02024	Gamma-glutamyltransferase	10.1247	1.6	62326.1	1	E	Periplasmic	2-D LC
310	ORF01279	Threonyl-tRNA synthetase	10.1239	3.4	73923.5	1	J	Cytoplasmic	2-DE and 2-D LC
311	ORF02619	Lipoprotein, putative	10.1232	2.8	53575.9	1	NO related COG	OuterMembrane	2-DE and 2-D LC
312	ORF00193	Cyclic nucleotide binding regulatory protein, putative	10.123	11	9825.4	3	NO related COG	Cytoplasmic	2-D LC
313	ORF00315	Putative AraC-family transcriptional regulator	10.1229	1.8	33140.1	1	K	Unknown	2-D LC
314	ORF00560	3-deoxy-D-manno-octulosonate 8-phosphate phosphatase, YrbI family	10.1227	12	19626.3	1	R	Unknown	2-D LC
315	ORF02362	Acyltransferase domain protein	10.1224	1.1	137118	2	R	CytoplasmicMembrane	2-D LC
316	ORF00198	Extracellular elastinolytic metalloproteinase	10.1222	2.5	101003	1	NO related COG	OuterMembrane	2-D LC
317	ORF02298	Transposase	10.1221	4	32367.3	1	NO related COG	Unknown	2-D LC
318	ORF02837	Conserved domain protein	10.1221	10.3	12250.4	1	NO related COG	Cytoplasmic	2-D LC
319	ORF01779	Conserved domain protein	10.1221	10.3	12201.4	1	NO related COG	Unknown	2-D LC
320	ORF02003	UvrD/REP family helicase	10.1221	1.6	121027	1	L	CytoplasmicMembrane	2-D LC
321	ORF00579	Putative two-component system sensor histidine kinase, Putative heat shock protein	10.1219	0.8	97470.6	3	L	Unknown	2-D LC
322	ORF02288	Alpha-2-macroglobulin family N- region	10.1217	1.3	212165	2	R	Unknown	2-D LC
323	ORF02328	Conserved hypothetical protein	10.1211	0.7	141579	2	R	OuterMembrane	2-D LC
324	ORF01393	NADH dehydrogenase [ubiquinone] flavoprotein 2, precursor	10.1208	0	20644.6	2	C	Cytoplasmic	2-D LC
325	ORF00086	Hypothetical protein	10.1207	11.8	18694.4	1	NO related COG	Unknown	2-D LC
326	ORF01893	Hypothetical protein	10.1202	0	26982.4	1	NO Hits	Unknown	2-D LC
327	ORF01500	TRNA uridine 5-carboxymethylaminomethyl modification enzyme GidA	10.12	4	57051.6	1	R	Cytoplasmic	2-D LC
328	ORF01684	NAD(p)-specific glutamate dehydrogenase (nadp-gdh)(nad(p)h-dependent glutamate dehydrogen	10.1199	2.9	48692.1	1	E	Cytoplasmic	2-DE and 2-D LC
329	ORF02566	Conserved hypothetical protein	10.1193	5.5	54712.5	2	R	Unknown	2-D LC
330	ORF01367	UDP-3-O-[3-hydroxymyristoyl] glucosamine N-acyltransferase	10.1193	4.5	34004.7	1	M	Cytoplasmic	2-D LC
331	ORF02064	Malate:quinone-oxidoreductase	10.1192	2.2	55699.8	1	R	Unknown	2-D LC
332	ORF02848	ATP-dependent Clp protease, ATP-binding subunit ClpX	10.1189	5.4	45544.5	1	O	Cytoplasmic	2-D LC
333	ORF01936	Band 7 family protein	10.1189	4.6	36693.8	1	O	Unknown	2-D LC
334	ORF01914	S1 RNA binding domain protein	10.1176	2.1	79413.8	4	R	Cytoplasmic	2-D LC
335	ORF01853	Two-component system response regulator containi ng LytTR DNA-binding domain	10.1174	5.4	27802.9	1	KT	Cytoplasmic	2-D LC
336	ORF00240	Ribosomal protein L1	10.1172	3.1	24446.5	1	J	Unknown	2-D LC
337	ORF00927	Protein containing	10.1172	2	72900.1	2	T	Unknown	2-D LC
338	ORF01717	Protein T24A6.7	10.1167	10.2	20641.4	1	S	Unknown	2-D LC
339	ORF01563	IbrB	10.1166	7.2	18908.7	1	K	Unknown	2-D LC
340	ORF00218	NADP-dependent malic enzyme	10.1166	3.3	84086	1	C	Cytoplasmic	2-D LC
341	ORF01560	Hypothetical protein	10.1165	15.1	6226.35	1	NO Hits	Unknown	2-D LC
342	ORF00809	Conserved hypothetical protein	10.1165	11.8	9675.14	1	NO related COG	Cytoplasmic	2-D LC
343	ORF01313	Ribosomal protein S6 modification protein	10.1162	0	50313	1	HJ	Unknown	2-D LC
344	ORF01859	Cellulase (glycosyl hydrolase family 5), putative	10.1154	0	60995.6	3	NO related COG	Unknown	2-D LC
345	ORF01485	Hypothetical protein	10.1152	0.6	187279	1	NO related COG	OuterMembrane	2-D LC
346	ORF02605	DNA polymerase III, beta subunit	10.1148	3.5	40972.6	1	L	Unknown	2-DE and 2-D LC
347	ORF02332	Glycosyltransferase, putative	10.1145	2.1	56757.6	1	M	Cytoplasmic	2-D LC
348	ORF02259	Hypothetical protein	10.1145	0.4	347829	1	O	Unknown	2-D LC
349	ORF02378	Conserved hypothetical protein	10.1144	6.6	37466.4	2	NO related COG	Unknown	2-D LC
350	ORF01769	CUB domain protein	10.1142	0.3	235112	1	O	Unknown	2-D LC
351	ORF00371	Outer membrane insertion C- signal domain protein	10.1137	2.2	67620.6	2	NO related COG	Unknown	2-D LC
352	ORF02172	TonB-dependent outer membrane receptor	10.1136	2.5	90105	1	P	OuterMembrane	2-D LC
353	ORF00555	Glutathione peroxidase	10.1133	8.3	23411.8	1	O	Periplasmic	2-D LC
354	ORF00182	4-hydroxyphenylpyruvate dioxygenase	10.1133	0	43990.6	1	ER	Cytoplasmic	2-DE and 2-D LC
355	ORF02265	Peptidase M28	10.1129	2.7	56023.7	2	R	Unknown	2-D LC
356	ORF00087	Hypothetical protein	10.1128	4.1	45792.4	1	NO related COG	Cytoplasmic	2-D LC
357	ORF01164	Purine nucleoside phosphorylase I, inosine and guanosine-specific	10.1121	8.1	30128.4	1	F	Unknown	2-D LC
358	ORF02158	Fumarylacetoacetase	10.1115	2.3	47759.8	1	Q	Cytoplasmic	2-D LC
359	ORF00073	Outer membrane efflux protein	10.1113	2.3	49963.8	2	MN	OuterMembrane	2-D LC
360	ORF01867	3-oxoacid CoA-transferase, A subunit family	10.1112	8.6	25442.1	1	I	Cytoplasmic	2-D LC
361	ORF02053	ABC-type transporter ATP-binding protein	10.1111	0	35046.3	1	P	Cytoplasmic	2-D LC
362	ORF01020	2-oxoisovalerate dehydrogenase E1 component subu nits alpha and beta	10.1109	2.3	74315.5	1	C	Unknown	2-D LC
363	ORF02559	Sugar transferase	10.1109	2.4	53888.7	1	M	CytoplasmicMembrane	2-D LC
364	ORF00692	Ribosomal protein L13	10.1105	8.6	16619.2	1	J	Unknown	2-D LC
365	ORF02673	Tyrosine-protein kinase	10.1103	2.6	93302.6	1	D	CytoplasmicMembrane	2-D LC
366	ORF02788	Penicillin-binding protein 2	10.1101	4.2	73772.2	2	M	CytoplasmicMembrane	2-D LC
367	ORF01636	Penicillin-binding protein, putative	10.1101	0	75783.5	4	M	Unknown	2-D LC
368	ORF00278	Periplasmic copper-binding protein NosD	10.1098	4.4	44519.7	3	NO related COG	Periplasmic	2-D LC
369	ORF00608	Exonuclease family protein	10.1098	2	52500.7	1	L	Cytoplasmic	2-D LC
370	ORF02406	Putative ATP-dependent RNA helicase	10.1094	5.7	23954.3	1	LKJ	Unknown	2-D LC
371	ORF02573	Arabinose 5-phosphate isomerase	10.1087	4.4	34635.1	1	M	Unknown	2-D LC
372	ORF00077	Hypothetical protein	10.1087	5.1	42711.4	1	NO related COG	Cytoplasmic	2-D LC
373	ORF01998	Amino acid transporter, cationic amino acid transporter (CAT) family	10.108	1.2	52208.8	1	E	CytoplasmicMembrane	2-D LC
374	ORF00470	Hypothetical protein	10.1079	7.7	15057.5	1	NO related COG	Unknown	2-D LC
375	ORF02667	Conserved hypothetical protein	10.1076	2.5	104424	1	NO related COG	Unknown	2-D LC
376	ORF00694	Ribosomal protein S2	10.1074	4	27912.2	1	J	Unknown	2-D LC
377	ORF01888	Conserved hypothetical protein	10.1067	3.1	36364.3	2	NO related COG	Unknown	2-D LC
378	ORF00798	Hypothetical protein	10.1067	22	4647.8	1	NO related COG	Unknown	2-D LC
379	ORF01077	Membrane protein, putative	10.1063	7.5	28035.7	1	NO related COG	CytoplasmicMembrane	2-D LC
380	ORF00736	ATPase	10.1063	3.2	50384.4	1	O	Unknown	2-D LC
381	ORF00937	OmpA/MotB family outer membrane protein	10.1062	1	78847.3	1	M	OuterMembrane	2-D LC
382	ORF00035	3-hydroxybutyryl-CoA dehydratase	10.106	7.3	28557.5	1	I	Cytoplasmic	2-D LC
383	ORF00312	Proline racemase	10.1059	3.3	37089.2	1	NO related COG	Unknown	2-D LC
384	ORF01645	DNA polymerase IV 2	10.1057	3.9	40775.7	1	L	Unknown	2-D LC
385	ORF00576	Methylmalonyl-CoA mutase small subunit	10.1051	1.4	56840.6	2	I	Unknown	2-D LC
386	ORF00682	Two-component system sensor protein	10.1049	4.4	42205.9	1	T	CytoplasmicMembrane	2-D LC
387	ORF02855	ATP-NAD kinase, putative	10.1045	5.8	32939.7	1	R	Unknown	2-D LC
388	ORF01639	OmpA/MotB family outer membrane protein	10.1043	4	35405.2	1	N	OuterMembrane	2-D LC
389	ORF01244	3-deoxy-D-manno-octulosonate cytidylyltransferase	10.1042	6.6	27703.8	1	M	Cytoplasmic	2-D LC
390	ORF00516	Conserved hypothetical protein	10.1041	6.4	27151	1	NO related COG	CytoplasmicMembrane	2-D LC
391	ORF00944	Major facilitator superfamily MFS_1	10.1038	3.9	37702.2	1	NO related COG	CytoplasmicMembrane	2-D LC
392	ORF00935	cAMP-binding domains - Catabolite gene activator and regulatory subunit of cAMP-dependent	10.1037	9.2	22596.3	2	T	Cytoplasmic	2-D LC
393	ORF01503	Conserved hypothetical protein	10.1036	24.7	8620.78	1	NO related COG	Cytoplasmic	2-D LC
394	ORF00319	LemA protein	10.1032	6.4	23239	1	S	Unknown	2-D LC
395	ORF02216	Ribosomal protein L14	10.1032	7.4	13300.4	1	J	Unknown	2-D LC
396	ORF00786	Two-component system response regulator containi ng LytTR DNA-binding domain	10.1029	5.2	29698.9	1	KT	Cytoplasmic	2-D LC
397	ORF01731	S23 ribosomal protein	10.102	20.8	8334.51	1	NO related COG	Unknown	2-D LC
398	ORF01617	Enoyl-CoA hydratase/isomerase family protein	10.1018	5.6	27296.2	1	I	Unknown	2-D LC
399	ORF01040	LuxE family acyl-protein synthetase	10.1015	3.8	32315.9	1	NO related COG	Cytoplasmic	2-D LC
400	ORF02597	Secreted protein, putative	10.1009	6.4	35472.6	1	O	Unknown	2-D LC
401	ORF02131	Copper/zinc superoxide dismutase	10.1006	4.6	18413.7	1	P	Periplasmic	2-D LC
402	ORF00550	Hypothetical protein	10.0999	7.7	7639.07	1	NO Hits	Unknown	2-D LC
403	ORF02703	Rhs element Vgr protein subfamily, putative	10.0994	3.3	23074.7	1	S	Unknown	2-D LC
404	ORF00166	Efflux ABC transporter, permease protein	10.0947	3.8	41110.2	1	R	CytoplasmicMembrane	2-D LC
405	ORF02273	Hypothetical protein	10.0934	3.7	23331.5	1	NO related COG	Unknown	2-D LC
406	ORF01240	Redox-sensitive transcriptional activator OxyR	10.0891	2.6	35612.4	1	K	Cytoplasmic	2-D LC
407	ORF00539	Hypothetical protein	10.0869	17.9	4526.1	1	NO Hits	Cytoplasmic	2-D LC
408	ORF02341	Hypothetical protein	10.0867	4.9	14313.9	1	NO related COG	Unknown	2-D LC
409	ORF01701	HesB/IscA family scaffold pRotein for iron-sulfu r cluster assembly	10.0835	5.5	11987.5	2	S	Unknown	2-D LC
410	ORF02382	3-oxoacyl-[acyl-carrier-protein] synthase III	8.17054	6.1	42334.2	1	I	Unknown	2-D LC
411	ORF00238	Ribosomal protein L7/L12	8.15446	18.2	12517.3	1	J	Unknown	2-DE and 2-D LC
412	ORF02864	Nitrogen-fixing NifU domain protein	8.14923	8.5	34745.4	1	O	Unknown	2-D LC
413	ORF01837	Transcription-repair coupling factor	8.14814	0.9	124746	1	LK	Unknown	2-D LC
414	ORF01203	Endonuclease I	8.13938	5.7	41954.9	1	L	Unknown	2-D LC
415	ORF01031	Conserved hypothetical protein	8.13825	0	50472.3	4	NO related COG	Unknown	2-D LC
416	ORF00787	Hypothetical protein	8.13716	27.7	5668.79	1	NO related COG	Cytoplasmic	2-D LC
417	ORF02584	Conserved hypothetical protein	8.13653	24.6	13155.9	2	NO related COG	Unknown	2-D LC
418	ORF02841	SpoU rRNA methylase family protein	8.13539	13	20159.2	1	J	Cytoplasmic	2-D LC
419	ORF02441	Conserved hypothetical protein	8.13449	7.7	30203.5	1	NO related COG	Cytoplasmic	2-D LC
420	ORF00281	Nitrous-oxide reductase (N(2)OR)	8.13401	5.2	73169.7	1	C	Periplasmic	2-D LC
421	ORF00341	Outer membrane protein A	8.13294	2.4	74837.2	2	M	OuterMembrane	2-DE and 2-D LC
422	ORF02776	RNA methyltransferase, TrmH family	8.13246	10.3	27251.5	2	J	Cytoplasmic	2-D LC
423	ORF01223	Band 7 protein	8.13244	6.1	65991.6	2	O	Unknown	2-D LC
424	ORF01484	CHU large protein; gliding motility-related protein; putative adhesin AidA-related	8.13095	0.7	192948	1	NO related COG	Unknown	2-D LC
425	ORF02237	Cysteine protease	8.13065	12.1	35636.3	2	NO related COG	Unknown	2-D LC
426	ORF00799	Hypothetical-related protein	8.12972	4	37639.7	2	G	Unknown	2-D LC
427	ORF00433	ABC transporter, ATP-binding protein	8.12913	15.6	25862.8	3	R	CytoplasmicMembrane	2-D LC
428	ORF01475	Membrane protein, putative	8.12899	9.9	40641.4	1	NO related COG	CytoplasmicMembrane	2-D LC
429	ORF01222	Conserved hypothetical protein	8.12879	0	12914	3	NO related COG	Unknown	2-D LC
430	ORF02744	Methionine synthase	8.1285	2.2	115386	1	E	Cytoplasmic	2-D LC
431	ORF00638	Putative phosphate ABC transporter, phosphate-binding component	8.12826	5.3	34108.6	1	P	CytoplasmicMembrane	2-D LC
432	ORF02073	Anthranilate synthase component I	8.12798	4.2	49576.3	2	EH	Unknown	2-D LC
433	ORF00330	TRNA modification GTPase TrmE	8.12793	4.5	51194.6	2	R	Cytoplasmic	2-D LC
434	ORF01394	NADH oxidoreductase (quinone f subunit)	8.12741	4.2	50755.6	1	C	Cytoplasmic	2-D LC
435	ORF01011	Conserved hypothetical protein	8.12614	11.3	18043.9	2	NO related COG	Unknown	2-D LC
436	ORF01545	Conserved hypothetical protein	8.12594	12.8	25466.9	1	NO related COG	Cytoplasmic	2-D LC
437	ORF01303	Reticulocyte binding protein, putative	8.12574	2.7	42108.3	1	L	Unknown	2-D LC
438	ORF02138	Conserved hypothetical protein	8.12536	9.4	40320.9	1	NO related COG	Unknown	2-D LC
439	ORF00227	Putative outer membrane adhesin like proteiin	8.1251	1.5	250779	1	NO related COG	Extracellular	2-D LC
440	ORF00169	DNA polymerase III subunit alpha-1	8.12466	1.5	172458	2	L	Cytoplasmic	2-D LC
441	ORF00062	Type II restriction-modification enzyme	8.12378	0.6	145719	1	L	Cytoplasmic	2-D LC
442	ORF00214	Translation initiation factor IF-2	8.12308	0	105954	2	J	Cytoplasmic	2-D LC
443	ORF00262	Lipoprotein, putative	8.12258	10.2	21672.2	4	NO related COG	Unknown	2-D LC
444	ORF01539	Carbamoyl-phosphate synthase, large subunit	8.12119	2	105995	1	EF	Unknown	2-D LC
445	ORF00646	Kynurenine 3-monooxygenase	8.12113	0	51845.9	1	HC	Unknown	2-D LC
446	ORF02858	Outer membrane protein assembly complex, YaeT protein	8.12092	1.1	98753.4	1	M	OuterMembrane	2-D LC
447	ORF00801	Nitroreductase	8.12077	7.1	24263.5	1	C	Unknown	2-DE and 2-D LC
448	ORF01940	TRNA uridine 5-carboxymethylaminomethyl modification enzyme GidA	8.11984	3	70180.8	1	D	Unknown	2-D LC
449	ORF01137	DegT/DnrJ/EryC1/StrS aminotransferase	8.11906	6.4	41000.8	3	M	Unknown	2-D LC
450	ORF02676	UDP-glucose 6-dehydrogenase	8.11902	3.1	50358.4	1	M	Unknown	2-DE and 2-D LC
451	ORF02823	Acetyltransferase, gnat family	8.1185	13.8	18373	1	KR	Cytoplasmic	2-D LC
452	ORF00048	Seryl-tRNA synthetase	8.11841	1.9	47511.9	1	J	Cytoplasmic	2-D LC
453	ORF00943	Formate dehydrogenase, alpha subunit	8.11834	2	82311.1	1	C	Periplasmic	2-D LC
454	ORF00747	AcrB/AcrD/AcrF family heavy metal cation efflux protein containing OEP domains	8.11786	0.8	159635	1	P	CytoplasmicMembrane	2-D LC
455	ORF00103	Conserved hypothetical protein	8.1178	2.8	89063.2	1	NO related COG	Unknown	2-D LC
456	ORF02232	TonB-dependent outer membrane receptor	8.11728	1.2	115167	1	P	OuterMembrane	2-D LC
457	ORF02570	ABC transporter, ATP-binding protein	8.11658	10.6	27741.8	1	R	Cytoplasmic	2-D LC
458	ORF02639	ABC transporter, ATP-binding protein	8.11608	3.9	29046.3	1	N	Cytoplasmic	2-D LC
459	ORF01354	Aspartate carbamoyltransferase	8.11583	6.5	34225.4	1	F	Cytoplasmic	2-D LC
460	ORF00258	RagA protein, putative	8.11551	1.7	117967	2	P	OuterMembrane	2-D LC
461	ORF00266	Putative TonB-dependent receptor	8.11467	2.7	80838	1	P	OuterMembrane	2-D LC
462	ORF02095	Signal recognition particle protein	8.11465	4.2	49351	1	N	Cytoplasmic	2-D LC
463	ORF00836	Tetracycline resistance element mobilization regulatory protein RteC	8.11448	0	32690.4	1	NO related COG	Unknown	2-D LC
464	ORF00768	B-glycosyltransferase, glycosyltransferase family 2 protein	8.11445	5.4	34684	1	M	Unknown	2-D LC
465	ORF00649	Propeptide, peptidase M4 and M36	8.11396	2.5	76272.2	1	NO related COG	Unknown	2-D LC
466	ORF01812	Conserved hypothetical protein	8.11396	5	23841.1	1	NO related COG	Unknown	2-D LC
467	ORF01733	Cytochrome c551 peroxidase	8.11309	3.8	38292.3	1	P	Unknown	2-D LC
468	ORF01283	Conserved hypothetical protein	8.11306	2.3	34401.5	3	R	Unknown	2-D LC
469	ORF01089	Putative transcriptional regulator	8.11284	3.4	51920.9	1	R	Cytoplasmic	2-D LC
470	ORF02536	UDP-N-acetylglucosamine 2-epimerase	8.11264	3.7	42420.2	1	M	Cytoplasmic	2-D LC
471	ORF01690	TonB-dependent outer membrane receptor	8.11237	1.7	105171	1	P	OuterMembrane	2-D LC
472	ORF00348	Anhydro-N-acetylmuramic acid kinase	8.11232	1.7	40612.9	1	S	Cytoplasmic	2-D LC
473	ORF01843	Hypothetical protein	8.11168	27	4491.52	1	NO Hits	Unknown	2-D LC
474	ORF00178	Transcription elongation factor GreA	8.11076	8.2	18878.6	1	K	Cytoplasmic	2-DE and 2-D LC
475	ORF02236	ATPase, AAA family	8.1085	2.4	47712.2	1	L	Unknown	2-D LC
476	ORF02599	Conserved hypothetical protein	8.10842	10.8	12257.4	1	GEPR	CytoplasmicMembrane	2-D LC
477	ORF00203	Ribonucleoside-diphosphate reductase, beta subunit	8.10841	7.4	37885	1	F	Cytoplasmic	2-D LC
478	ORF00263	Lysyl-tRNA synthetase	8.10772	1.2	64059.9	1	J	Cytoplasmic	2-DE and 2-D LC
479	ORF00609	TRNA delta(2-isopentenylpyrophosphate transferase	8.10717	4.9	35788.5	2	J	Cytoplasmic	2-D LC
480	ORF02389	Phenylalanine and histidine ammonia-lyase	8.10679	0	35768.6	1	E	Cytoplasmic	2-D LC
481	ORF01861	Integral membrane protein	8.10601	1.2	118743	1	NO related COG	CytoplasmicMembrane	2-D LC
482	ORF00475	Hemagglutinin, putative	8.10475	4.6	29591.2	2	NO related COG	Unknown	2-D LC
483	ORF00528	Conserved hypothetical protein	8.10402	2.5	62219.8	1	D	Unknown	2-D LC
484	ORF02672	Polysaccharide export outer membrane protein	8.10195	7.7	29413.2	1	M	Cytoplasmic	2-D LC
485	ORF00606	Hypothetical protein	8.1014	24.1	6838	1	NO related COG	Cytoplasmic	2-D LC
486	ORF01105	Conserved hypothetical protein	8.10084	3.8	23189.7	1	R	Cytoplasmic	2-D LC
487	ORF01212	Short-chain dehydrogenase/reductase family prote in	8.09853	2.6	29479.1	1	QR	Cytoplasmic	2-D LC
488	ORF01142	Cell-division ATP-binding protein	8.0973	5.3	25338.1	1	D	Cytoplasmic	2-D LC
489	ORF00171	Riboflavin biosynthesis protein RibF	8.08876	5.2	33247.7	1	H	Cytoplasmic	2-D LC
490	ORF01035	Hemagglutinin	8.08521	4.6	17678.6	2	N	Unknown	2-D LC
491	ORF00574	Septum formation initiator subfamily	8.08074	9.2	13714.6	1	S	Cytoplasmic	2-D LC
492	ORF02042	Hypothetical protein	6.14281	2.7	80623.7	2	P	OuterMembrane	2-D LC
493	ORF00231	Sensory transduction histidine kinase, putative	6.13235	5.5	64853.9	1	T	CytoplasmicMembrane	2-D LC
494	ORF02060	Mannosyltransferase	6.13169	5.1	43014.3	1	M	Cytoplasmic	2-D LC
495	ORF01402	NADH dehydrogenase i chain m	6.13117	2.1	53357.5	1	C	CytoplasmicMembrane	2-D LC
496	ORF00451	Putative RNA methylase family family	6.12835	4.9	44276.6	2	L	Unknown	2-D LC
497	ORF01872	Collagenase	6.12719	6.5	46043.5	1	O	Cytoplasmic	2-D LC
498	ORF01390	NADH dehydrogenase i, b subunit	6.12661	5.5	20103.2	1	C	Unknown	2-D LC
499	ORF01370	UDP-3-0-acyl N-acetylglucosamine deacetylase	6.12586	5	51143.1	1	M	Unknown	2-D LC
500	ORF02664	Amidinotransferase family protein	6.12369	3.3	34485.8	1	NO related COG	Cytoplasmic	2-D LC
501	ORF02212	Ribosomal protein S8	6.12315	11.4	14722.1	1	J	Unknown	2-D LC
502	ORF00534	Prolyl-tRNA synthetase	6.1215	1.4	55885.4	1	J	Cytoplasmic	2-DE and 2-D LC
503	ORF02094	Prolyl endopeptidase	6.11941	1.4	79598.6	3	E	Periplasmic	2-D LC
504	ORF01422	Membrane protein	6.11893	0.9	90975.1	1	R	CytoplasmicMembrane	2-D LC
505	ORF00611	DNA gyrase subunit A	6.11538	1.1	103196	1	L	Cytoplasmic	2-D LC
506	ORF01851	Cyanobacterial phytochrome B	6.11496	2	40347.7	1	T	CytoplasmicMembrane	2-D LC
507	ORF01898	Crispr-associated protein, Csn1 family	6.11419	1.3	172670	1	S	Unknown	2-D LC
508	ORF01879	Transcriptional regulator, AraC family protein	6.11402	1.2	66738.8	2	R	OuterMembrane	2-D LC
509	ORF00777	Lipoprotein, putative	6.11214	4.3	42261.5	1	O	Unknown	2-D LC
510	ORF00078	Hypothetical protein	6.11193	4.5	34305.8	1	NO related COG	Unknown	2-D LC
511	ORF02436	Lipoamide acyltransferase component of branched-chain alpha-keto aciddehydrogenase complex	6.11021	9.8	45405.7	2	C	Cytoplasmic	2-DE and 2-D LC
512	ORF00430	ATP-dependent rna helicase, dead/deah box family	6.1101	3.3	68182.7	1	LKJ	Cytoplasmic	2-D LC
513	ORF02106	Hypothetical protein	6.10873	39.6	5515.64	1	NO related COG	Unknown	2-D LC
514	ORF01342	DNA polymerase III subunit gamma/tau	6.10443	9	16839.2	1	J	Cytoplasmic	2-D LC
515	ORF02141	Peptidase, M28 family	6.10414	1.5	44604.3	1	R	Extracellular	2-D LC
516	ORF00956	Molybdopterin biosynthesis MoeA protein	6.10247	2.1	42858.8	1	H	CytoplasmicMembrane	2-D LC
517	ORF01061	Conserved hypothetical protein	6.101	0	65001.8	1	NO related COG	Unknown	2-D LC
518	ORF00895	Conserved hypothetical protein	6.09942	4.1	37145.9	3	NO related COG	Unknown	2-D LC
519	ORF00693	Ribosomal protein S9	6.09776	11.7	14330.7	2	J	Unknown	2-D LC
520	ORF01085	Conserved hypothetical protein	6.09605	12	13899	2	NO related COG	Cytoplasmic	2-D LC
521	ORF01842	Methionyl-tRNA synthetase	4.14402	3.8	78063.4	1	J	Cytoplasmic	2-DE and 2-D LC
522	ORF02371	3-oxoacyl-[acyl-carrier-protein] synthase	4.13809	5.3	43175.9	1	IQ	Cytoplasmic	2-D LC
523	ORF01129	Conserved hypothetical protein	4.1319	6.2	37620.9	1	P	Unknown	2-D LC
524	ORF00325	Conserved hypothetical protein	4.13188	9.2	16409.2	1	NO related COG	Cytoplasmic	2-D LC
525	ORF02645	Transposase, IS4	4.13188	21	6965.07	1	NO related COG	Unknown	2-D LC
526	ORF00295	Conserved hypothetical protein	4.12519	5.6	20464.1	1	NO related COG	CytoplasmicMembrane	2-D LC
527	ORF01933	Glutaminyl-tRNA synthetase	4.12104	2.3	65257.2	2	J	Unknown	2-DE and 2-D LC
528	ORF01197	Excinuclease ABC, A subunit	4.11738	2.1	105686	1	L	Unknown	2-D LC
529	ORF00788	Type III restriction enzyme, res subunit family	4.11641	3.3	59660.6	1	L	Unknown	2-D LC
530	ORF00796	ABC transporter domain protein	4.11559	2.7	62582.5	1	R	Cytoplasmic	2-DE and 2-D LC
531	ORF00093	Conserved hypothetical protein	4.11229	4.4	43994.9	1	NO related COG	Unknown	2-D LC
532	ORF00945	NarK2 protein	4.1094	5.1	30308.5	1	P	CytoplasmicMembrane	2-D LC
533	ORF02655	ISSod13, transposase	4.10894	4.1	42546.1	1	L	Cytoplasmic	2-D LC
534	ORF00129	ISSod13, transposase	4.10894	5	34552.1	1	NO related COG	Cytoplasmic	2-D LC
535	ORF01316	Protein Nmul_A1510	4.10811	2.7	60451	1	S	Unknown	2-D LC
536	ORF01902	Argininosuccinate lyase	4.10437	3.5	49158.4	1	E	Cytoplasmic	2-D LC
537	ORF00681	Sensory transduction protein LytT	4.10115	2.9	27936.2	1	KT	Cytoplasmic	2-D LC
538	ORF00922	Secreted aminopeptidase	4.10021	2.4	82317.3	1	E	Cytoplasmic	2-D LC
539	ORF00629	Membrane protein, putative	4.09786	3.6	47245.3	1	R	CytoplasmicMembrane	2-D LC
540	ORF00726	Aspartate aminotransferase A	2.13693	6.3	43487.6	2	E	Unknown	2-DE and 2-D LC
541	ORF00541	Lipoprotein, putative	2.13491	0	61397.5	1	NO related COG	Unknown	2-D LC
542	ORF00600	Probable 3-hydroxybutyryl-CoA dehydrogenase	2.13431	12.1	32362.5	1	I	Cytoplasmic	2-D LC
543	ORF01889	DNA processing chain A	2.12508	9.6	41296.4	1	LN	Cytoplasmic	2-D LC
544	ORF02171	Putative transcriptional regulator, MarR family	2.11777	0	23244	2	K	Unknown	2-D LC
545	ORF00718	Peptidase U32	2.10705	2.2	71375.5	1	O	Unknown	2-D LC
546	ORF00043	Secreted protein containing tetratricopeptide re peats	2.10532	0	52853.9	1	R	Unknown	2-D LC
547	ORF01840	Carboxypeptidase	2.10506	2	33686.9	2	S	Unknown	2-D LC
548	ORF00587	Hypothetical protein	2.08405	12	5625.66	1	NO Hits	Unknown	2-D LC
