# Supplementary material for: Proteomic analysis of the fish pathogen Flavobacterium columnare
Source: Proteome Sci. 2010 Jun 4;8:26. doi: 10.1186/1477-5956-8-26 (PMC2890538; doi:10.1186/1477-5956-8-26)
Supplement: Additional file 2 — Table S2 - Flavobacterium columnare proteins identified by 2-DE analysis. [file 1477-5956-8-26-S2.XLS]

## Sheet: 2-DE Analysis
Spot #	SSP #	ORF #	Protein MW/pI	C.I. %	Protein name	Peptide count	Subcellular location	COG category	Identified by
1	1601	ORF00011	51419.6/4.96	100	Peptidase, M20/M25/M40 family	26	Unknown	E	2-DE
2	8302	ORF00027	38302.7/6.03	100	Uroporphyrinogen decarboxylase	14	Cytoplasmic	H	2-DE
3	2004	ORF00040	14894.4/5.19	100	Protein containing	12	Cytoplasmic	NO related COG	2-DE
4	2601	ORF00063	42911/5.13	100	2-oxoglutarate dehydrogenase, E2 component, dihydrolipoamide succinyltransferase	21	CytoplasmicMembrane	C	2-DE
5	8402	ORF00165	43457.8/5.84	100	Acyl-CoA dehydrogenase	20	Unknown	I	2-DE and 2-D LC
6	2005	ORF00178	18867/5.06	100	Transcription elongation factor GreA	14	Cytoplasmic	K	2-DE and 2-D LC
7	8503	ORF00181	44869.4/6.02	100	Homogentisate 1,2-dioxygenase	18	Unknown	Q	2-DE and 2-D LC
8	2401	ORF00182	43963.1/5.1	100	4-hydroxyphenylpyruvate dioxygenase	16	Cytoplasmic	ER	2-DE and 2-D LC
9	5801	ORF00190	67135.8/5.41	100	Aspartyl-tRNA synthetase	24	Cytoplasmic	J	2-DE and 2-D LC
10	7204	ORF00211	30920.8/5.79	100	Universal stress protein family protein	18	Cytoplasmic	T	2-DE
11	7803	ORF00225	73367.3/7.08	100	OmpA/MotB family outer membrane protein	21	OuterMembrane	M	2-DE
12	8801	ORF00225	73367.3/7.08	100	OmpA/MotB family outer membrane protein	29	OuterMembrane	M	2-DE
13	1	ORF00238	12509.7/4.59	100	Ribosomal protein L7/L12	6	Unknown	J	2-DE and 2-D LC
14	2001	ORF00239	17992.6/5.25	100	Ribosomal protein L10	7	Cytoplasmic	J	2-DE
15	3001	ORF00239	17992.6/5.25	100	Ribosomal protein L10	11	Cytoplasmic	J	2-DE
16	3002	ORF00239	17992.6/5.25	100	Ribosomal protein L10	13	Cytoplasmic	J	2-DE
17	3501	ORF00244	43115.9/5.14	100	Translation elongation factor Tu	22	Cytoplasmic	JE	2-DE and 2-D LC
18	8404	ORF00250	43569/6.05	100	Acyl-CoA dehydrogenase	19	Cytoplasmic	I	2-DE and 2-D LC
19	5508	ORF00254	50081.1/5.5	100	Cystathionine beta-synthase	18	Cytoplasmic	E	2-DE
20	2702	ORF00263	64019.4/5.14	100	Lysyl-tRNA synthetase	15	Cytoplasmic	J	2-DE and 2-D LC
21	4401	ORF00283	48119.6/5.5	100	Glutamate-1-semialdehyde-2,1-aminomutase	17	Unknown	H	2-DE
22	8805	ORF00290	74298.9/5.95	100	Urocanate hydratase	24	Cytoplasmic	E	2-DE and 2-D LC
23	8806	ORF00296	67323.7/6.04	100	Transcription termination factor Rho	20	Cytoplasmic	K	2-DE
24	7704	ORF00324	60251.8/5.74	100	Response regulator	22	Cytoplasmic	TK	2-DE and 2-D LC
25	6401	ORF00332	40832.9/5.49	100	acetyl-CoA acetyltransferase	15	Cytoplasmic	I	2-DE and 2-D LC
26	6804	ORF00341	74790.9/5.79	100	Outer membrane protein A	21	OuterMembrane	M	2-DE and 2-D LC
27	7401	ORF00349	41011.7/5.71	100	Acyl-CoA dehydrogenase	23	Cytoplasmic	I	2-DE and 2-D LC
28	8301	ORF00385	35840.8/5.85	100	Glyceraldehyde-3-phosphate dehydrogenase, type	19	Cytoplasmic	G	2-DE and 2-D LC
29	2202	ORF00423	32801.9/5.08	100	Malate dehydrogenase, NAD-dependent	11	Cytoplasmic	C	2-DE and 2-D LC
30	6205	ORF00482	31839.9/5.75	100	Dihydrodipicolinate synthase	16	Unknown	EM	2-DE
31	5	ORF00494	13996.2/4.74	100	Endoribonuclease L-PSP, putative	6	Unknown	J	2-DE
32	1801	ORF00495	67684.6/4.86	100	Chaperone protein DnaK	29	Unknown	O	2-DE and 2-D LC
33	6403	ORF00504	45208.3/5.64	100	Ornithine--oxo-acid transaminase	22	Cytoplasmic	E	2-DE and 2-D LC
34	2003	ORF00518	12662.4/5.1	100	Conserved hypothetical protein	8	Unknown	NO related COG	2-DE
35	5001	ORF00527	15100.6/5.36	100	Nucleoside diphosphate kinase	10	Cytoplasmic	F	2-DE and 2-D LC
36	4801	ORF00532	67017.5/5.26	100	GTP-binding protein TypA/BipA	26	Cytoplasmic	N	2-DE
37	3803	ORF00532	67017.5/5.26	100	GTP-binding protein TypA/BipA	20	Cytoplasmic	N	2-DE
38	6606	ORF00534	55850.2/5.55	100	Prolyl-tRNA synthetase	25	Cytoplasmic	J	2-DE and 2-D LC
39	5702	ORF00534	55850.2/5.55	100	Prolyl-tRNA synthetase	20	Cytoplasmic	J	2-DE and 2-D LC
40	4001	ORF00558	16891.7/6.73	100	Hypothetical protein	9	Unknown	NO related COG	2-DE
41	7101	ORF00572	27686.3/5.77	100	Triose-phosphate isomerase	11	Unknown	G	2-DE
42	4302	ORF00640	30450.1/5.52	100	TonB	12	Unknown	M	2-DE
43	5302	ORF00640	30450.1/5.52	100	TonB	12	Unknown	M	2-DE
44	7501	ORF00652	39991.2/5.74	100	S-adenosylmethionine:tRNA ribosyltransferase-isomerase	21	Cytoplasmic	J	2-DE
45	1201	ORF00695	28978.9/4.91	100	Translation elongation factor Ts	20	Cytoplasmic	J	2-DE and 2-D LC
46	1204	ORF00695	28978.9/4.91	100	Translation elongation factor Ts	24	Cytoplasmic	J	2-DE and 2-D LC
47	1002	ORF00699	13841.2/5.36	100	Conserved hypothetical protein	6	Cytoplasmic	NO related COG	2-DE
48	5403	ORF00726	43460.1/5.49	100	Aspartate aminotransferase A	14	Unknown	E	2-DE and 2-D LC
49	7706	ORF00739	59613.2/5.78	100	1-pyrroline-5-carboxylate dehydrogenase	15	Cytoplasmic	C	2-DE and 2-D LC
50	7601	ORF00739	59613.2/5.78	100	1-pyrroline-5-carboxylate dehydrogenase	24	Cytoplasmic	C	2-DE and 2-D LC
51	6702	ORF00739	59613.2/5.78	100	1-pyrroline-5-carboxylate dehydrogenase	19	Cytoplasmic	C	2-DE and 2-D LC
52	5602	ORF00752	55157/5.51	100	Asparaginyl-tRNA synthetase	24	Cytoplasmic	J	2-DE and 2-D LC
53	8703	ORF00763	61877.9/6.1	100	CTP synthase	22	Cytoplasmic	F	2-DE
54	5802	ORF00796	62544/5.39	100	ABC transporter domain protein	17	Cytoplasmic	R	2-DE and 2-D LC
55	1105	ORF00801	24248.2/4.95	100	Nitroreductase	13	Unknown	C	2-DE and 2-D LC
56	105	ORF00807	23568.7/4.65	100	Antioxidant, AhpC/Tsa family	15	Cytoplasmic	O	2-DE
57	104	ORF00807	23568.7/4.65	100	Antioxidant, AhpC/Tsa family	18	Cytoplasmic	O	2-DE
58	9501	ORF00901	46452.9/6.35	100	Peptidase T	14	Cytoplasmic	E	2-DE
59	8607	ORF00982	52337.5/6.19	100	Inosine-5'-monophosphate dehydrogenase	25	Unknown	F	2-DE
60	3302	ORF01021	24907.6/5.31	100	Iron/ascorbate-dePendent oxidoreductase family protein	14	Cytoplasmic	R	2-DE
61	7901	ORF01096	81812.8/5.78	100	Glutamine synthetase	36	Unknown	E	2-DE and 2-D LC
62	3101	ORF01119	31632.2/5.16	100	Nicotinate-nucleotide pyrophosphorylase	4	Cytoplasmic	H	2-DE
63	6304	ORF01124	36443/5.77	100	Aspartate-semialdehyde dehydrogenase	21	Unknown	E	2-DE
64	9603	ORF01153	50296.3/6.38	100	Dihydrolipoyl dehydrogenase	10	Cytoplasmic	C	2-DE and 2-D LC
65	7201	ORF01161	29727.8/5.74	100	Conserved hypothetical protein	22	Cytoplasmic	R	2-DE
66	2402	ORF01193	43068/5.08	100	Succinyl-CoA synthetase beta chain	26	Cytoplasmic	C	2-DE and 2-D LC
67	8601	ORF01201	49296.6/5.79	100	Dihydrolipoyl dehydrogenase	17	Cytoplasmic	C	2-DE and 2-D LC
68	2101	ORF01210	17078.8/5.53	100	Transaldolase	10	Cytoplasmic	G	2-DE and 2-D LC
69	4303	ORF01228	39462.8/5.33	100	Glycine cleavage system T protein	14	Cytoplasmic	E	2-DE and 2-D LC
70	9701	ORF01261	51197.1/6.67	100	Glycyl-tRNA synthetase	23	Cytoplasmic	J	2-DE
71	9702	ORF01261	51197.1/6.67	100	Glycyl-tRNA synthetase	24	Cytoplasmic	J	2-DE
72	7804	ORF01279	73877.7/5.87	100	Threonyl-tRNA synthetase	24	Cytoplasmic	J	2-DE and 2-D LC
73	5301	ORF01286	35849.3/5.41	100	Acetyl-CoA carboxylase, carboxyl transferase, alpha subunit	15	Cytoplasmic	I	2-DE and 2-D LC
74	8504	ORF01293	46569.8/6.05	100	2-amino-3-ketobutyrate coenzyme A ligase	12	Unknown	H	2-DE
75	1005	ORF01295	14721.2/4.89	100	Conserved hypothetical protein	16	Cytoplasmic	NO Hits	2-DE and 2-D LC
76	8401	ORF01297	39717.3/5.84	100	Leucine dehydrogenase	14	Cytoplasmic	E	2-DE and 2-D LC
77	7402	ORF01297	39717.3/5.84	100	Leucine dehydrogenase	13	Cytoplasmic	E	2-DE and 2-D LC
78	7301	ORF01297	39717.3/5.84	100	Leucine dehydrogenase	14	Cytoplasmic	E	2-DE and 2-D LC
79	1301	ORF01351	36754.7/4.84	100	Deoxyhypusine synthase	13	Unknown	J	2-DE and 2-D LC
80	2803	ORF01357	65513.1/5.08	100	30S ribosomal protein S1	30	Cytoplasmic	J	2-DE and 2-D LC
81	2802	ORF01357	65513.1/5.08	100	30S ribosomal protein S1	31	Cytoplasmic	J	2-DE and 2-D LC
82	4202	ORF01366	30051.5/5.49	100	Succinyl-CoA synthetase, alpha subunit	10	Unknown	C	2-DE and 2-D LC
83	5202	ORF01366	30051.5/5.49	100	Succinyl-CoA synthetase, alpha subunit	12	Unknown	C	2-DE and 2-D LC
84	5204	ORF01366	30051.5/5.49	100	Succinyl-CoA synthetase, alpha subunit	13	Unknown	C	2-DE and 2-D LC
85	3104	ORF01368	20787.6/5.28	100	Translation elongation factor P	10	Cytoplasmic	J	2-DE
86	8505	ORF01471	49725.1/8.31	100	HtrA protein	17	Periplasmic	O	2-DE and 2-D LC
87	9402	ORF01471	49725.1/8.31	100	HtrA protein	21	Periplasmic	O	2-DE and 2-D LC
88	8602	ORF01472	53349.8/5.95	100	Glyceraldehyde-3-phosphate dehydrogenase, type I	20	Cytoplasmic	G	2-DE and 2-D LC
89	8605	ORF01472	53349.8/5.95	100	Glyceraldehyde-3-phosphate dehydrogenase, type	21	Cytoplasmic	G	2-DE and 2-D LC
90	4502	ORF01476	43181.1/5.8	100	Hypothetical protein	14	Unknown	NO related COG	2-DE
91	5506	ORF01476	43181.1/5.8	100	Hypothetical protein	12	Unknown	NO related COG	2-DE
92	6605	ORF01491	51694.2/6.62	100	PpiC-type peptidyl-prolyl cis-trans isomerase	25	Periplasmic	O	2-DE
93	4802	ORF01504	69688.4/5.55	100	Secreted glycyl aminopeptidase, family M61	22	Unknown	O	2-DE and 2-D LC
94	7701	ORF01646	52532.5/5.73	100	Pyruvate kinase	20	Cytoplasmic	G	2-DE and 2-D LC
95	6202	ORF01668	37606.1/5.63	100	ATPase, MoxR family	26	Cytoplasmic	R	2-DE and 2-D LC
96	7503	ORF01671	44532.4/5.92	100	3-oxoacyl-[acyl-carrier-protein] synthase 2	14	Cytoplasmic	IQ	2-DE
97	8502	ORF01671	44532.4/5.92	100	3-oxoacyl-[acyl-carrier-protein] synthase 2	16	Cytoplasmic	IQ	2-DE
98	6501	ORF01684	48661.4/5.58	100	NAD(p-specific glutamate dehydrogenase (nadp-gdh)(nad(p)h-dependent glutamate dehydrogenase	22	Cytoplasmic	E	2-DE and 2-D LC
99	4501	ORF01684	48661.4/5.58	100	NAD(p-specific glutamate dehydrogenase (nadp-gdh)(nad(p)h-dependent glutamate dehydrogenase	28	Cytoplasmic	E	2-DE
100	5507	ORF01684	48661.4/5.58	100	NAD(p-specific glutamate dehydrogenase (nadp-gdh)(nad(p)h-dependent glutamate dehydrogenase	28	Cytoplasmic	E	2-DE
101	5503	ORF01684	48661.4/5.58	100	NAD(p-specific glutamate dehydrogenase (nadp-gdh)(nad(p)h-dependent glutamate dehydrogenase	28	Cytoplasmic	E	2-DE
102	9401	ORF01686	41760.4/6.27	100	cystathionine beta-lyase	11	Cytoplasmic	E	2-DE
103	4601	ORF01687	56251.3/5.31	100	Piperideine-6-carboxylate dehydrogenase	22	Cytoplasmic	C	2-DE
104	2301	ORF01694	34096.6/5.13	100	PfkB family carbohydrate kinase	15	Unknown	G	2-DE
105	2303	ORF01694	34096.6/5.13	100	PfkB family carbohydrate kinase	15	Unknown	G	2-DE
106	4702	ORF01702	53903.9/5.34	100	FeS assembly protein SufB	17	Unknown	R	2-DE
107	1205	ORF01704	27792.4/5.04	100	FeS assembly ATPase SufC	10	CytoplasmicMembrane	R	2-DE
108	2201	ORF01704	27792.4/5.04	100	FeS assembly ATPase SufC	14	CytoplasmicMembrane	R	2-DE
109	3401	ORF01714	43271.2/5.14	100	Alcohol dehydrogenase YqhD	26	Cytoplasmic	C	2-DE and 2-D LC
110	1401	ORF01714	43271.2/5.14	100	Alcohol dehydrogenase YqhD	11	Cytoplasmic	C	2-DE and 2-D LC
111	2304	ORF01714	43271.2/5.14	100	Alcohol dehydrogenase YqhD	21	Cytoplasmic	C	2-DE and 2-D LC
112	3003	ORF01747	14369.2/5.3	100	Conserved hypothetical protein	12	Unknown	NO related COG	2-DE
113	8403	ORF01791	47643.8/8.61	100	Conserved hypothetical protein	18	Unknown	E	2-DE
114	8603	ORF01792	49902/5.93	100	Acetyl-CoA carboxylase, biotin carboxylase	25	Cytoplasmic	I	2-DE and 2-D LC
115	8501	ORF01792	49902/5.93	100	Acetyl-CoA carboxylase, biotin carboxylase	22	Cytoplasmic	I	2-DE and 2-D LC
116	101	ORF01793	17698.3/4.59	100	Acetyl-CoA carboxylase, biotin carboxyl carrier protein	10	Unknown	I	2-DE and 2-D LC
117	4701	ORF01800	56528.8/5.44	100	ATP synthase F1, alpha subunit	22	Unknown	C	2-DE and 2-D LC
118	5601	ORF01800	56528.8/5.44	100	ATP synthase F1, alpha subunit	23	Unknown	C	2-DE and 2-D LC
119	2501	ORF01818	46602.3/5.02	100	Phosphoribosylamine--glycine ligase	15	Unknown	F	2-DE
120	5101	ORF01824	20888.5/5.46	100	DTDP-4-dehydrorhamnose 3,5-epimerase	11	Unknown	M	2-DE
121	7707	ORF01826	58939.4/5.48	100	Conserved hypothetical protein	23	Cytoplasmic	NO related COG	2-DE and 2-D LC
122	7705	ORF01826	58939.4/5.48	100	Conserved hypothetical protein	20	Cytoplasmic	NO related COG	2-DE and 2-D LC
123	8704	ORF01830	58888.1/6.02	100	Fumarate hydratase class I, anaerobic	29	Unknown	C	2-DE
124	5901	ORF01842	78014.9/5.41	100	Methionyl-tRNA synthetase	29	Cytoplasmic	J	2-DE and 2-D LC
125	1004	ORF01844	19766.8/4.97	100	Nonheme iron-containing ferritin	12	Cytoplasmic	P	2-DE
126	4203	ORF01911	36633.4/5.33	100	Hypothetical protein	17	Cytoplasmic	T	2-DE
127	6803	ORF01933	65216.7/5.65	100	Glutaminyl-tRNA synthetase	24	Unknown	J	2-DE and 2-D LC
128	1003	ORF01985	14883.3/4.9	100	Conserved hypothetical protein	8	Unknown	J	2-DE
129	7502	ORF01993	51006.1/5.83	100	Saccharopine dehydrogenase	17	Unknown	E	2-DE
130	2701	ORF01995	60260/4.98	100	Phosphoenolpyruvate carboxykinase (ATP	29	Cytoplasmic	C	2-DE and 2-D LC
131	2103	ORF02002	22281.6/5.21	100	Superoxide dismutase [Mn]	8	Unknown	P	2-DE and 2-D LC
132	1501	ORF02005	50181.4/4.9	100	Outer membrane protein A	20	OuterMembrane	M	2-DE and 2-D LC
133	9804	ORF02014	74106/6.29	100	Succinate dehydrogenase flavoprotein subunit	20	Cytoplasmic	C	2-DE
134	9801	ORF02014	74106/6.29	100	Succinate dehydrogenase flavoprotein subunit	27	Cytoplasmic	C	2-DE
135	2801	ORF02047	71591.5/5.02	100	Hsp90 protein	20	Cytoplasmic	O	2-DE
136	3201	ORF02062	29378.2/5.26	100	2,3,4,5-tetrahydropyridine-2,6-dicarboxylate N-succinyltransferase	19	Cytoplasmic	E	2-DE
137	5404	ORF02127	41950.3/5.49	100	3-ketoacyl-CoA thiolase	15	Cytoplasmic	I	2-DE
138	4901	ORF02144	89788.7/5.29	100	2-oxoacid dehydrogenase E1 component subunits alpha and beta	32	Cytoplasmic	C	2-DE and 2-D LC
139	2104	ORF02148	28778.7/5.73	100	ThiJ/PfpI domain protein	11	Unknown	R	2-DE and 2-D LC
140	2502	ORF02157	46513/5.04	100	Serine hydroxymethyltransferase	18	Cytoplasmic	E	2-DE and 2-D LC
141	1001	ORF02176	19989/5.85	100	Secreted protein	9	OuterMembrane	NO related COG	2-DE
142	1402	ORF02198	46028.3/4.97	100	Phosphopyruvate hydratase	14	Cytoplasmic	G	2-DE
143	1403	ORF02198	46028.3/4.97	100	Phosphopyruvate hydratase	14	Cytoplasmic	G	2-DE
144	6404	ORF02199	40955.3/5.68	100	Carbamoyl-phosphate synthase, small subunit	14	Unknown	EF	2-DE
145	2902	ORF02228	79136.9/5.06	100	Translation elongation factor G	36	Cytoplasmic	J	2-DE
146	2102	ORF02269	21358.9/5.04	100	Adenylate kinase	14	Cytoplasmic	F	2-DE
147	1006	ORF02270	20202.4/5.04	100	Hypoxanthine phosphoribosyltransferase	10	Cytoplasmic	F	2-DE
148	1203	ORF02321	30587.3/4.95	100	Conserved hypothetical protein	13	Unknown	NO related COG	2-DE and 2-D LC
149	1008	ORF02321	30587.3/4.95	100	Conserved hypothetical protein	13	Unknown	NO related COG	2-DE and 2-D LC
150	1202	ORF02321	30587.3/4.95	100	Conserved hypothetical protein	15	Unknown	NO related COG	2-DE and 2-D LC
151	2302	ORF02334	38490.6/6.78	100	GldN	17	Unknown	NO related COG	2-DE
152	3105	ORF02336	22381.3/5.31	100	GldL	9	Unknown	NO related COG	2-DE and 2-D LC
153	1007	ORF02346	9795.2/5.01	100	Chaperonin GroS		Cytoplasmic	O	2-DE
154	1702	ORF02347	57327/4.94	100	Chaperonin GroL	29	Cytoplasmic	O	2-DE and 2-D LC
155	103	ORF02411	20395.6/4.71	100	Co-chaperone GrpE	12	Cytoplasmic	O	2-DE
156	4301	ORF02426	34182/5.35	100	Thioredoxin-disulfide reductase	12	Cytoplasmic	O	2-DE
157	2602	ORF02436	45377.8/5.04	100	Lipoamide acyltransferase component of branched-chain alpha-keto aciddehydrogenase complex	21	Cytoplasmic	C	2-DE and 2-D LC
158	2603	ORF02436	45377.8/5.04	100	Lipoamide acyltransferase component of branched-chain alpha-keto aciddehydrogenase complex (Dihydro	22	Cytoplasmic	C	2-DE and 2-D LC
159	301	ORF02471	29300.5/4.54	100	TPR domain protein, putative	9	Unknown	R	2-DE
160	7202	ORF02498	33765.3/5.77	98.853	Cyclophilin/fkbp-type peptidyl-prolyl cis-trans isomerase	8	Periplasmic	O	2-DE
161	6203	ORF02498	33765.3/5.77	100	Cyclophilin/fkbp-type peptidyl-prolyl cis-trans isomerase	16	Periplasmic	O	2-DE
162	7203	ORF02498	33765.3/5.77	100	Cyclophilin/fkbp-type peptidyl-prolyl cis-trans isomerase	15	Periplasmic	O	2-DE
163	3901	ORF02512	80651/5.18	100	Isocitrate dehydrogenase, NADP-dependent	29	Unknown	C	2-DE
164	401	ORF02605	40946.9/4.65	100	DNA polymerase III, beta subunit	13	Unknown	L	2-DE and 2-D LC
165	3301	ORF02616	36317.4/5.18	100	Phosphoribosylaminoimidazole-succinocarboxamide synthase	19	Cytoplasmic	F	2-DE
166	8606	ORF02619	53542.8/6.35	100	Lipoprotein, putative	19	OuterMembrane	NO related COG	2-DE and 2-D LC
167	8604	ORF02619	53542.8/6.35	100	Lipoprotein, putative	25	OuterMembrane	NO related COG	2-DE and 2-D LC
168	6303	ORF02631	37430.6/5.61	100	Pyruvate dehydrogenase E1 component, alpha subunit	15	Cytoplasmic	C	2-DE
169	7603	ORF02676	50326.9/5.82	100	UDP-glucose 6-dehydrogenase	21	Unknown	M	2-DE and 2-D LC
170	2002	ORF02712	15879.4/5	100	Protein containing GatB/Yqey domain	10	Unknown	S	2-DE
171	3704	ORF02714	50050.4/5.28	100	Cell division protein FtsA	20	Cytoplasmic	D	2-DE
172	3503	ORF02763	46787.9/5.23	100	Methionine adenosyltransferase	15	Cytoplasmic	H	2-DE
173	9202	ORF02770	33633.6/6.34	100	Electron transfer flavoprotein subunit alpha	15	Unknown	C	2-DE
174	1101	ORF02771	26472.8/4.92	100	Electron transfer flavoprotein subunit beta	18	Cytoplasmic	C	2-DE
175	5303	ORF02779	38897.7/5.5	100	Fructose-bisphosphate aldolase, class II	13	Unknown	G	2-DE and 2-D LC
176	6301	ORF02779	38897.7/5.5	100	Fructose-bisphosphate aldolase, class II	19	Unknown	G	2-DE
177	8701	ORF02782	56378.4/6.01	100	Bifunctional purine biosynthesis protein PurH	22	Unknown	F	2-DE
178	4101	ORF02784	24634.6/5.53	100	Peroxiredoxin, AhpC/Tsa family	17	Cytoplasmic	O	2-DE and 2-D LC
179	6102	ORF02784	24634.6/5.53	100	Peroxiredoxin, AhpC/Tsa family	14	Cytoplasmic	O	2-DE and 2-D LC
180	6101	ORF02784	24634.6/5.53	100	Peroxiredoxin, AhpC/Tsa family	18	Cytoplasmic	O	2-DE and 2-D LC
181	6302	ORF02825	37326.5/5.61	100	Fructose-1,6-bisphosphatase	13	Cytoplasmic	G	2-DE
182	1104	ORF02849	24603.2/5.87	100	Clp protease	10	Cytoplasmic	NO	2-DE and 2-D LC
