# Supplementary material for: Proteomic analysis of the fish pathogen Flavobacterium columnare
Source: Proteome Sci. 2010 Jun 4;8:26. doi: 10.1186/1477-5956-8-26 (PMC2890538; doi:10.1186/1477-5956-8-26)
Supplement: Additional file 3 — Table S3 - Pfam analysis of proteins identified by 2-D LC analysis. [file 1477-5956-8-26-S3.XLS]

## Sheet: 2-D LC Pfam Analysis
Seq id	Alignment start	Alignment end	Envelop start	Envelop end	Hmm acc	Hmm name	Type	Hmm start	Hmm end	Hmm length	Bit score	E-value	Significance	Clan	Description	Predicted_active_site_residues
ORF00593	149	187	143	189	PF02679.8	ComA	Family	186	224	245	10	0.24	0	No_clan	(2R)-phospho-3-sulfolactatesynthase(ComA)
ORF01395	3	74	3	77	PF00111.20	Fer2	Domain	1	74	77	31.2	1.1e-07	1	No_clan	2Fe-2Siron-sulfurclusterbindingdomain
ORF02015	51	94	38	95	PF00111.20	Fer2	Domain	22	76	77	21.7	9.6e-05	1	No_clan	2Fe-2Siron-sulfurclusterbindingdomain
ORF00661	4	315	3	316	PF03060.8	NPD	Family	2	321	323	168.8	1.3e-49	1	CL0036	2-nitropropanedioxygenase
ORF02120	2	301	1	301	PF03060.8	NPD	Family	2	323	323	262.1	5.1e-78	1	CL0036	2-nitropropanedioxygenase
ORF02436	183	412	182	416	PF00198.16	2-oxoacid_dh	Domain	2	226	231	257.9	5.1e-77	1	No_clan	2-oxoaciddehydrogenasesacyltransferase(catalyticdomain)
ORF00600	185	281	185	281	PF00725.15	3HCDH	Domain	1	97	97	112.1	9.8e-33	1	CL0106	3-hydroxyacyl-CoAdehydrogenase,C-terminaldomain
ORF02126	208	307	208	308	PF00725.15	3HCDH	Domain	2	96	97	45.2	7.4e-12	1	CL0106	3-hydroxyacyl-CoAdehydrogenase,C-terminaldomain
ORF02126	382	434	334	447	PF00725.15	3HCDH	Domain	25	84	97	20.6	0.00033	0	CL0106	3-hydroxyacyl-CoAdehydrogenase,C-terminaldomain
ORF00600	3	182	3	183	PF02737.11	3HCDH_N	Domain	1	179	180	219.2	2.3e-65	1	CL0063	3-hydroxyacyl-CoAdehydrogenase,NADbindingdomain
ORF02126	7	205	7	205	PF02737.11	3HCDH_N	Domain	1	180	180	154.5	1.7e-45	1	CL0063	3-hydroxyacyl-CoAdehydrogenase,NADbindingdomain
ORF02382	122	210	118	217	PF08545.3	ACP_syn_III	Domain	5	73	80	22.5	5.3e-05	1	CL0046	3-Oxoacyl-[acyl-carrier-protein(ACP)]synthaseIII	predicted_active_site[124]
ORF02382	281	360	281	373	PF08541.3	ACP_syn_III_C	Domain	1	75	90	51	8.7e-14	1	CL0046	3-Oxoacyl-[acyl-carrier-protein(ACP)]synthaseIIICterminal	predicted_active_site[332,297]
ORF02015	165	179	161	180	PF00037.20	Fer4	Domain	7	21	24	16.6	0.0032	0	CL0344	4Fe-4Sbindingdomain
ORF01406	676	691	674	691	PF00037.20	Fer4	Domain	3	18	24	18.5	0.00085	0	CL0344	4Fe-4Sbindingdomain
ORF00250	151	207	141	226	PF11794.1	HpaB_N	Family	174	231	264	15.1	0.0087	0	No_clan	4-hydroxyphenylacetate3-hydroxylaseNterminal
ORF01867	161	205	155	207	PF02962.8	CHMI	Domain	77	121	124	11.4	0.2	0	CL0082	5-carboxymethyl-2-hydroxymuconateisomerase
ORF01378	5	145	5	147	PF01242.12	PTPS	Domain	1	121	123	116.4	4.5e-34	1	CL0334	6-pyruvoyltetrahydropterinsynthase	predicted_active_site[25,75,136]
ORF02367	121	169	93	194	PF07934.5	OGG_N	Family	57	94	117	11.2	0.21	0	CL0407	8-oxoguanineDNAglycosylase,N-terminaldomain
ORF01312	567	740	567	741	PF07724.7	AAA_2	Domain	1	170	171	175.2	8e-52	1	CL0023	AAAdomain(Cdc48subfamily)
ORF01341	595	765	595	765	PF07724.7	AAA_2	Domain	1	171	171	181.3	1.1e-53	1	CL0023	AAAdomain(Cdc48subfamily)
ORF00096	554	715	553	716	PF07724.7	AAA_2	Domain	2	170	171	144.4	2.4e-42	1	CL0023	AAAdomain(Cdc48subfamily)
ORF02848	105	301	104	302	PF07724.7	AAA_2	Domain	2	170	171	152.3	8.7e-45	1	CL0023	AAAdomain(Cdc48subfamily)
ORF02570	42	164	42	164	PF00005.20	ABC_tran	Domain	1	118	118	79.7	1.7e-22	1	CL0023	ABCtransporter
ORF01296	385	507	385	510	PF00005.20	ABC_tran	Domain	1	115	118	71	8.1e-20	1	CL0023	ABCtransporter
ORF02639	43	164	41	166	PF00005.20	ABC_tran	Domain	3	116	118	74.7	5.7e-21	1	CL0023	ABCtransporter
ORF00796	40	190	40	190	PF00005.20	ABC_tran	Domain	1	118	118	67.4	1.1e-18	1	CL0023	ABCtransporter
ORF00796	362	472	362	472	PF00005.20	ABC_tran	Domain	1	118	118	60	2.1e-16	1	CL0023	ABCtransporter
ORF00433	48	173	48	174	PF00005.20	ABC_tran	Domain	1	117	118	73.3	1.6e-20	1	CL0023	ABCtransporter
ORF02053	41	161	41	162	PF00005.20	ABC_tran	Domain	1	117	118	77.2	1e-21	1	CL0023	ABCtransporter
ORF01142	45	169	45	170	PF00005.20	ABC_tran	Domain	1	117	118	85.1	3.5e-24	1	CL0023	ABCtransporter
ORF01197	425	520	386	522	PF00005.20	ABC_tran	Domain	19	116	118	25.7	9.3e-06	1	CL0023	ABCtransporter
ORF01197	677	863	650	863	PF00005.20	ABC_tran	Domain	23	118	118	41.5	1.1e-10	1	CL0023	ABCtransporter
ORF00916	41	182	41	182	PF00005.20	ABC_tran	Domain	1	118	118	48.7	6.9e-13	1	CL0023	ABCtransporter
ORF00916	360	467	357	467	PF00005.20	ABC_tran	Domain	4	118	118	42.1	7.6e-11	1	CL0023	ABCtransporter
ORF01296	19	299	16	299	PF00664.16	ABC_membrane	Family	2	275	275	100	1.1e-28	1	CL0241	ABCtransportertransmembraneregion
ORF01286	3	147	2	147	PF03255.7	ACCA	Family	2	145	145	184.4	6.1e-55	1	CL0127	Acetylco-enzymeAcarboxylasecarboxyltransferasealphasubunit
ORF02499	58	131	56	132	PF00583.17	Acetyltransf_1	Family	4	82	83	44.2	1.2e-11	1	CL0257	Acetyltransferase(GNAT)family
ORF02823	57	137	57	138	PF00583.17	Acetyltransf_1	Family	1	82	83	56.9	1.3e-15	1	CL0257	Acetyltransferase(GNAT)family
ORF01487	436	887	405	893	PF00330.13	Aconitase	Family	29	459	465	53.3	1.3e-14	1	No_clan	Aconitasefamily(aconitatehydratase)
ORF01487	6	161	6	161	PF11791.1	Aconitase_B_N	Domain	1	154	154	142.6	6.7e-42	1	No_clan	AconitateBN-terminaldomain
ORF01487	175	404	173	404	PF06434.6	Aconitase_2_N	Family	3	204	204	204.2	1.1e-60	1	CL0364	Aconitatehydratase2N-terminus
ORF00747	5	1030	5	1031	PF00873.12	ACR_tran	Family	1	1020	1021	954.1	5.2e-287	1	CL0322	AcrB/AcrD/AcrFfamily
ORF02393	8	1023	8	1024	PF00873.12	ACR_tran	Family	1	1020	1021	838.9	3.3e-252	1	CL0322	AcrB/AcrD/AcrFfamily
ORF00075	1	1108	1	1108	PF00873.12	ACR_tran	Family	21	1021	1021	508.7	1.9e-152	1	CL0322	AcrB/AcrD/AcrFfamily
ORF00250	230	377	230	379	PF00441.17	Acyl-CoA_dh_1	Domain	1	148	150	133.9	3.6e-39	1	CL0087	Acyl-CoAdehydrogenase,C-terminaldomain	predicted_active_site[243]
ORF00349	231	377	229	378	PF00441.17	Acyl-CoA_dh_1	Domain	3	149	150	168.2	9.8e-50	1	CL0087	Acyl-CoAdehydrogenase,C-terminaldomain	predicted_active_site[363]
ORF00165	238	382	237	386	PF00441.17	Acyl-CoA_dh_1	Domain	2	146	150	107	6.9e-31	1	CL0087	Acyl-CoAdehydrogenase,C-terminaldomain	predicted_active_site[371]
ORF02129	253	415	253	418	PF00441.17	Acyl-CoA_dh_1	Domain	1	144	150	119	1.4e-34	1	CL0087	Acyl-CoAdehydrogenase,C-terminaldomain	predicted_active_site[406]
ORF00250	124	174	124	175	PF02770.12	Acyl-CoA_dh_M	Domain	1	51	52	70.5	4.5e-20	1	No_clan	Acyl-CoAdehydrogenase,middledomain
ORF00349	122	173	122	173	PF02770.12	Acyl-CoA_dh_M	Domain	1	52	52	67.6	3.7e-19	1	No_clan	Acyl-CoAdehydrogenase,middledomain
ORF00165	135	185	135	187	PF02770.12	Acyl-CoA_dh_M	Domain	1	51	52	54.9	3.4e-15	1	No_clan	Acyl-CoAdehydrogenase,middledomain
ORF02129	144	196	144	198	PF02770.12	Acyl-CoA_dh_M	Domain	1	51	52	59.9	9.3e-17	1	No_clan	Acyl-CoAdehydrogenase,middledomain
ORF00250	7	119	7	120	PF02771.9	Acyl-CoA_dh_N	Domain	1	112	113	92.4	2.1e-26	1	No_clan	Acyl-CoAdehydrogenase,N-terminaldomain
ORF00349	6	118	6	118	PF02771.9	Acyl-CoA_dh_N	Domain	1	113	113	111.5	2.4e-32	1	No_clan	Acyl-CoAdehydrogenase,N-terminaldomain
ORF00165	19	131	19	131	PF02771.9	Acyl-CoA_dh_N	Domain	1	113	113	115.1	1.8e-33	1	No_clan	Acyl-CoAdehydrogenase,N-terminaldomain
ORF02129	27	140	27	140	PF02771.9	Acyl-CoA_dh_N	Domain	1	113	113	98.1	3.6e-28	1	No_clan	Acyl-CoAdehydrogenase,N-terminaldomain
ORF01040	7	284	2	287	PF04443.5	LuxE	Family	63	359	366	65.4	2.9e-18	1	CL0378	Acyl-proteinsynthetase,LuxE
ORF02362	862	978	855	979	PF01553.14	Acyltransferase	Family	6	134	135	64.6	4.8e-18	1	CL0228	Acyltransferase	predicted_active_site[878]
ORF00142	68	189	62	190	PF01553.14	Acyltransferase	Family	7	134	135	74.2	5.2e-21	1	CL0228	Acyltransferase	predicted_active_site[83]
ORF02864	51	110	49	241	PF01553.14	Acyltransferase	Family	48	94	135	13.9	0.023	0	CL0228	Acyltransferase
ORF01551	81	223	76	224	PF01553.14	Acyltransferase	Family	6	134	135	28.1	9.1e-07	1	CL0228	Acyltransferase	predicted_active_site[97]
ORF00604	5	338	4	340	PF01757.15	Acyl_transf_3	Family	2	338	340	53.9	9.3e-15	1	CL0316	Acyltransferasefamily
ORF01311	562	635	552	658	PF05986.7	ADAM_spacer1	Family	14	77	114	12.6	0.074	0	No_clan	ADAM-TSSpacer1
ORF02171	11	85	4	97	PF08328.4	ASL_C	Family	24	97	115	13.3	0.042	0	No_clan	AdenylosuccinatelyaseC-terminal
ORF02727	5	422	3	422	PF00709.14	Adenylsucc_synt	Domain	3	421	421	539	4.8e-162	1	CL0023	Adenylosuccinatesynthetase	predicted_active_site[140]
ORF01664	22	76	18	78	PF07584.4	BatA	Domain	4	60	62	24.6	1.9e-05	0	No_clan	AerotoleranceregulatorN-terminal
ORF02784	5	152	4	153	PF00578.14	AhpC-TSA	Domain	2	123	124	94.8	2.2e-27	1	CL0172	AhpC/TSAfamily	predicted_active_site[51]
ORF01497	3	126	3	128	PF00578.14	AhpC-TSA	Domain	1	122	124	111.8	1.2e-32	1	CL0172	AhpC/TSAfamily	predicted_active_site[44]
ORF00363	380	534	380	537	PF02769.15	AIRS_C	Domain	1	148	151	62.1	4.3e-17	1	No_clan	AIRsynthaserelatedprotein,C-terminaldomain
ORF00363	780	907	768	909	PF02769.15	AIRS_C	Domain	14	148	151	55.4	5.2e-15	1	No_clan	AIRsynthaserelatedprotein,C-terminaldomain
ORF00363	209	341	208	342	PF00586.17	AIRS	Domain	2	95	96	54.8	6.4e-15	1	No_clan	AIRsynthaserelatedprotein,N-terminaldomain
ORF00363	625	722	623	723	PF00586.17	AIRS	Domain	3	95	96	12.3	0.12	1	No_clan	AIRsynthaserelatedprotein,N-terminaldomain
ORF00739	61	519	51	525	PF00171.15	Aldedh	Family	12	456	462	348.3	3.6e-104	1	CL0099	Aldehydedehydrogenasefamily	predicted_active_site[293,327]
ORF00048	8	130	4	140	PF05549.4	Allexi_40kDa	Family	58	171	271	10.3	0.24	0	No_clan	Allexivirus40kDaprotein
ORF01364	147	189	108	218	PF00561.13	Abhydrolase_1	Domain	47	80	231	11.1	0.16	0	CL0028	alpha/betahydrolasefold	predicted_active_site[152]
ORF00262	52	158	44	160	PF06002.5	CST-I	Family	40	145	291	14.6	0.012	0	No_clan	Alpha-2,3-sialyltransferase(CST-I)
ORF02288	1249	1335	1247	1336	PF00207.15	A2M	Family	3	91	92	31.1	1e-07	1	CL0011	Alpha-2-macroglobulinfamily
ORF02288	1042	1183	1041	1183	PF07703.7	A2M_N_2	Family	2	136	136	79	2.1e-22	1	No_clan	Alpha-2-macroglobulinfamilyN-terminalregion
ORF00937	437	506	430	517	PF11974.1	MG1	Domain	19	80	95	13.2	0.087	0	CL0159	Alpha-2-macroglobulinMG1domain
ORF02288	576	670	575	671	PF11974.1	MG1	Domain	2	94	95	49.8	3.3e-13	1	CL0159	Alpha-2-macroglobulinMG1domain
ORF01117	10	47	10	125	PF02296.9	Alpha_adaptin_C	Family	1	38	113	12.6	0.071	0	No_clan	AlphaadaptinAP2,C-terminaldomain
ORF02288	1448	1474	1447	1477	PF10569.2	Thiol-ester_cl	Domain	2	28	31	34.6	6.1e-09	1	No_clan	Alpha-macro-globulinthiol-esterbond-formingregion
ORF00379	377	426	361	434	PF00944.12	Peptidase_S3	Domain	42	90	158	12.2	0.069	0	CL0124	Alphaviruscoreprotein
ORF02664	32	58	6	81	PF02274.10	Amidinotransf	Family	37	63	382	10.6	0.13	0	CL0197	Amidinotransferase
ORF00215	18	441	16	454	PF00324.14	AA_permease	Family	3	428	479	127.4	3.8e-37	1	CL0062	Aminoacidpermease
ORF01998	35	446	31	478	PF00324.14	AA_permease	Family	5	426	479	139.4	8.5e-41	1	CL0062	Aminoacidpermease
ORF01228	45	257	45	257	PF01571.14	GCV_T	Domain	1	211	211	246.6	1.2e-73	1	CL0289	Aminomethyltransferasefolate-bindingdomain
ORF02009	1	117	1	124	PF05195.9	AMP_N	Domain	14	127	134	73.5	8e-21	1	CL0356	AminopeptidaseP,N-terminaldomain
ORF00726	33	390	32	390	PF00155.14	Aminotran_1_2	Domain	2	363	363	250.9	1.4e-74	1	CL0061	AminotransferaseclassIandII	predicted_active_site[373]
ORF01649	27	362	26	364	PF00202.14	Aminotran_3	Domain	2	337	339	295.7	2.8e-88	1	CL0061	Aminotransferaseclass-III
ORF01060	22	334	20	336	PF00202.14	Aminotran_3	Domain	3	337	339	291.2	6.3e-87	1	CL0061	Aminotransferaseclass-III
ORF00504	31	355	30	356	PF00202.14	Aminotran_3	Domain	2	338	339	374.5	3e-112	1	CL0061	Aminotransferaseclass-III
ORF01656	24	392	24	392	PF00266.12	Aminotran_5	Domain	1	371	371	492.7	4e-148	1	CL0061	Aminotransferaseclass-V	predicted_active_site[362,362]
ORF01013	2	372	1	372	PF00266.12	Aminotran_5	Domain	42	371	371	128.3	2.2e-37	1	CL0061	Aminotransferaseclass-V	predicted_active_site[321,321]
ORF01365	38	485	36	485	PF00501.21	AMP-binding	Family	3	418	418	312.8	1.8e-93	1	CL0378	AMP-bindingenzyme
ORF02566	91	121	90	122	PF00023.23	Ank	Repeat	2	32	33	29.7	2.6e-07	1	No_clan	Ankyrinrepeat
ORF02566	258	291	258	291	PF00023.23	Ank	Repeat	1	33	33	13.4	0.041	0	No_clan	Ankyrinrepeat
ORF02566	293	324	292	324	PF00023.23	Ank	Repeat	2	33	33	15.4	0.0095	0	No_clan	Ankyrinrepeat
ORF02566	326	357	325	357	PF00023.23	Ank	Repeat	2	33	33	15.2	0.011	0	No_clan	Ankyrinrepeat
ORF02566	434	466	433	466	PF00023.23	Ank	Repeat	2	33	33	17.5	0.002	0	No_clan	Ankyrinrepeat
ORF02073	77	114	31	117	PF04715.6	Anth_synt_I_N	Family	92	129	140	13.3	0.05	0	No_clan	AnthranilatesynthasecomponentI,Nterminalregion
ORF01279	546	637	546	638	PF03129.13	HGTP_anticodon	Domain	1	93	94	72.9	1.2e-20	1	No_clan	Anticodonbindingdomain
ORF00534	302	398	302	399	PF03129.13	HGTP_anticodon	Domain	1	93	94	75.1	2.5e-21	1	No_clan	Anticodonbindingdomain
ORF01963	825	938	822	942	PF08264.6	Anticodon_1	Domain	5	149	152	53.9	1.3e-14	1	No_clan	Anticodon-bindingdomain
ORF01842	426	569	423	588	PF08264.6	Anticodon_1	Domain	4	135	152	32.9	3.8e-08	1	No_clan	Anticodon-bindingdomain
ORF01664	4	39	1	52	PF06105.5	Aph-1	Family	32	67	238	10.6	0.19	0	No_clan	Aph-1protein
ORF00236	1103	1149	1088	1152	PF01333.12	Apocytochr_F_C	Domain	18	63	118	9.6	0.62	0	CL0105	ApocytochromeF,C-terminal
ORF02060	322	353	314	371	PF05686.5	DUF821	Family	270	301	396	13	0.023	0	No_clan	Arabidopsisthalianaproteinofunknownfunction(DUF821)
ORF02298	67	109	54	114	PF08444.3	Gly_acyl_tr_C	Family	41	83	89	9.1	1	0	CL0257	Aralkylacyl-CoA:aminoacidN-acyltransferase,C-terminalregion
ORF00676	245	324	67	367	PF01917.9	Arch_flagellin	Family	115	162	191	12.9	0.05	0	No_clan	Archaebacterialflagellin
ORF00400	48	333	47	336	PF00491.14	Arginase	Domain	2	271	274	132.7	1.2e-38	1	CL0302	Arginasefamily
ORF02032	55	325	55	328	PF03308.9	ArgK	Family	1	264	267	321	2.9e-96	1	CL0023	ArgKprotein
ORF02110	166	406	166	425	PF03308.9	ArgK	Family	1	236	267	148.8	9.5e-44	1	CL0023	ArgKprotein
ORF01552	9	325	8	328	PF00710.13	Asparaginase	Domain	2	305	313	350.1	6.5e-105	1	No_clan	Asparaginase	predicted_active_site[17]
ORF00426	212	450	211	450	PF00733.14	Asn_synthase	Domain	2	269	269	253.8	1.5e-75	1	CL0039	Asparaginesynthase
ORF01354	157	303	156	303	PF00185.17	OTCace	Domain	2	158	158	137.2	3.2e-40	1	No_clan	Aspartate/ornithinecarbamoyltransferase,Asp/Ornbindingdomain
ORF01354	7	150	7	151	PF02729.14	OTCace_N	Domain	1	141	142	138.6	8.3e-41	1	No_clan	Aspartate/ornithinecarbamoyltransferase,carbamoyl-Pbindingdomain
ORF02236	42	153	42	156	PF00004.22	AAA	Family	1	127	130	65.4	4.5e-18	1	CL0023	ATPasefamilyassociatedwithvariouscellularactivities(AAA)
ORF01668	54	184	54	184	PF07726.4	AAA_3	Family	1	131	131	216.3	6.5e-65	1	CL0023	ATPasefamilyassociatedwithvariouscellularactivities(AAA)
ORF01312	236	368	235	372	PF00004.22	AAA	Family	2	125	130	49.7	3.2e-13	1	CL0023	ATPasefamilyassociatedwithvariouscellularactivities(AAA)
ORF01341	201	333	200	336	PF00004.22	AAA	Family	2	124	130	49.3	4.3e-13	1	CL0023	ATPasefamilyassociatedwithvariouscellularactivities(AAA)
ORF01361	386	524	386	528	PF00004.22	AAA	Family	1	126	130	83.4	1.2e-23	1	CL0023	ATPasefamilyassociatedwithvariouscellularactivities(AAA)
ORF00096	199	312	199	328	PF00004.22	AAA	Family	1	113	130	37.7	1.6e-09	1	CL0023	ATPasefamilyassociatedwithvariouscellularactivities(AAA)
ORF01446	6	55	6	85	PF00004.22	AAA	Family	1	38	130	19.4	0.00073	0	CL0023	ATPasefamilyassociatedwithvariouscellularactivities(AAA)
ORF00202	1	87	1	88	PF03477.9	ATP-cone	Domain	1	88	89	63.7	1.3e-17	1	No_clan	ATPconedomain
ORF01361	44	236	43	237	PF02190.9	LON	Family	2	206	207	131.8	2e-38	1	No_clan	ATP-dependentproteaseLa(LON)domain
ORF02138	73	152	67	161	PF02222.15	ATP-grasp	Family	12	89	172	15.4	0.0071	0	CL0179	ATP-graspdomain
ORF01193	2	210	2	212	PF08442.3	ATP-grasp_2	Domain	1	200	202	231	6.6e-69	1	CL0179	ATP-graspdomain
ORF02855	3	272	2	273	PF01513.14	NAD_kinase	Family	2	284	285	198.1	9.6e-59	1	CL0240	ATP-NADkinase
ORF00073	337	373	335	379	PF00401.13	ATP-synt_DE	Domain	7	41	48	9.7	0.6	0	No_clan	ATPsynthase,Delta/Epsilonchain,longalpha-helixdomain
ORF01804	173	386	168	388	PF00119.13	ATP-synt_A	Domain	6	213	215	113.4	7.8e-33	1	No_clan	ATPsynthaseAchain
ORF01740	395	494	394	503	PF00306.20	ATP-synt_ab_C	Domain	2	99	113	85.3	2.9e-24	1	No_clan	ATPsynthasealpha/betachain,Cterminaldomain
ORF01800	401	498	401	521	PF00306.20	ATP-synt_ab_C	Domain	1	109	113	59	4.3e-16	1	No_clan	ATPsynthasealpha/betachain,Cterminaldomain
ORF01740	8	78	8	78	PF02874.16	ATP-synt_ab_N	Domain	1	69	69	68.5	3.4e-19	1	CL0275	ATPsynthasealpha/betafamily,beta-barreldomain
ORF01800	27	92	25	93	PF02874.16	ATP-synt_ab_N	Domain	3	68	69	60.3	1.2e-16	1	CL0275	ATPsynthasealpha/betafamily,beta-barreldomain
ORF01740	136	381	136	381	PF00006.18	ATP-synt_ab	Family	1	215	215	203.9	1.6e-60	1	CL0023	ATPsynthasealpha/betafamily,nucleotide-bindingdomain
ORF01800	150	389	150	389	PF00006.18	ATP-synt_ab	Family	1	215	215	230.4	1.3e-68	1	CL0023	ATPsynthasealpha/betafamily,nucleotide-bindingdomain
ORF01888	170	221	167	227	PF05680.5	ATP-synt_E	Family	5	55	88	13.2	0.047	0	No_clan	ATPsynthaseEchain
ORF00115	5	35	4	47	PF00895.13	ATP-synt_8	Family	11	41	55	10	0.58	0	CL0255	ATPsynthaseprotein8
ORF00066	44	157	31	172	PF08614.4	ATG16	Family	67	177	194	9.5	0.6	0	No_clan	Autophagyprotein16(ATG16)
ORF02393	75	120	48	124	PF09795.2	Atg31	Family	22	69	160	13.2	0.043	0	No_clan	Autophagy-relatedprotein31
ORF01611	189	230	180	236	PF02310.12	B12-binding	Domain	70	113	121	11.5	0.16	0	No_clan	B12bindingdomain
ORF02744	324	403	323	405	PF02607.10	B12-binding_2	Domain	2	81	84	100.1	3.4e-29	1	No_clan	B12bindingdomain
ORF02744	550	643	549	658	PF02310.12	B12-binding	Domain	2	95	121	75	3.4e-21	1	No_clan	B12bindingdomain
ORF02110	14	113	13	123	PF02310.12	B12-binding	Domain	2	101	121	36.3	3.3e-09	1	No_clan	B12bindingdomain
ORF00875	94	194	90	221	PF01654.10	Bac_Ubq_Cox	Family	226	326	436	15.3	0.0038	0	No_clan	BacterialCytochromeUbiquinolOxidase
ORF01443	1	90	1	90	PF00216.14	Bac_DNA_binding	Domain	1	90	90	110.7	2e-32	1	No_clan	BacterialDNA-bindingprotein
ORF00169	588	1039	588	1040	PF07733.5	DNA_pol3_alpha	Family	1	421	422	522.9	3.4e-157	1	No_clan	BacterialDNApolymeraseIIIalphasubunit
ORF00693	36	82	33	98	PF03480.6	SBP_bac_7	Family	4	51	286	11.8	0.069	0	CL0177	Bacterialextracellularsolute-bindingprotein,family7
ORF01433	26	56	18	88	PF02369.9	Big_1	Domain	30	71	100	11.6	0.16	0	CL0159	BacterialIg-likedomain(group1)
ORF00093	178	240	150	244	PF05936.5	DUF876	Family	158	221	425	10.5	0.12	0	No_clan	Bacterialproteinofunknownfunction(DUF876)
ORF01187	9	400	7	413	PF05977.6	DUF894	Family	3	388	524	121.8	1.7e-35	1	CL0015	Bacterialproteinofunknownfunction(DUF894)
ORF00550	14	56	11	60	PF06081.4	DUF939	Family	61	103	141	12.2	0.096	0	CL0307	Bacterialproteinofunknownfunction(DUF939)
ORF00066	21	89	12	92	PF06103.4	DUF948	Family	10	78	90	12.4	0.082	0	No_clan	Bacterialproteinofunknownfunction(DUF948)
ORF01240	3	62	3	62	PF00126.20	HTH_1	Domain	1	60	60	68.7	2e-19	1	CL0123	Bacterialregulatoryhelix-turn-helixprotein,lysRfamily
ORF00315	190	227	189	228	PF00165.16	HTH_AraC	Domain	4	41	42	14.1	0.024	0	CL0123	Bacterialregulatoryhelix-turn-helixproteins,AraCfamily
ORF00315	243	279	241	279	PF00165.16	HTH_AraC	Domain	7	42	42	24.2	1.7e-05	1	CL0123	Bacterialregulatoryhelix-turn-helixproteins,AraCfamily
ORF01879	522	558	520	558	PF00165.16	HTH_AraC	Domain	7	42	42	23.5	2.6e-05	1	CL0123	Bacterialregulatoryhelix-turn-helixproteins,AraCfamily
ORF00935	155	186	155	186	PF00325.13	Crp	Domain	1	32	32	25.7	4.4e-06	1	CL0123	Bacterialregulatoryproteins,crpfamily
ORF02201	248	310	247	313	PF03118.8	RNA_pol_A_CTD	Domain	2	64	67	77.1	3.9e-22	1	No_clan	BacterialRNApolymerase,alphachainCterminaldomain
ORF01303	311	359	308	362	PF08239.4	SH3_3	Domain	4	49	52	40.1	1.7e-10	1	CL0010	BacterialSH3domain
ORF02559	277	459	276	463	PF02397.9	Bac_transf	Family	2	183	187	195.4	3.6e-58	1	No_clan	Bacterialsugartransferase
ORF00043	189	233	168	236	PF03704.10	BTAD	Family	82	126	146	15.4	0.013	0	CL0020	Bacterialtranscriptionalactivatordomain
ORF01367	107	123	106	123	PF00132.17	Hexapep	Repeat	2	18	18	15.5	0.0093	1	No_clan	Bacterialtransferasehexapeptide(threerepeats)
ORF01367	124	141	124	141	PF00132.17	Hexapep	Repeat	1	18	18	19.8	0.00035	1	No_clan	Bacterialtransferasehexapeptide(threerepeats)
ORF01367	142	159	142	159	PF00132.17	Hexapep	Repeat	1	18	18	15.6	0.0086	1	No_clan	Bacterialtransferasehexapeptide(threerepeats)
ORF01367	201	218	201	218	PF00132.17	Hexapep	Repeat	1	18	18	15	0.013	1	No_clan	Bacterialtransferasehexapeptide(threerepeats)
ORF00048	43	108	29	119	PF04513.5	Baculo_PEP_C	Family	15	80	140	13.1	0.05	0	No_clan	Baculoviruspolyhedronenvelopeprotein,PEP,Cterminus
ORF00836	2	43	1	49	PF04513.5	Baculo_PEP_C	Family	68	109	140	9.1	0.87	0	No_clan	Baculoviruspolyhedronenvelopeprotein,PEP,Cterminus
ORF00702	105	175	100	183	PF09066.3	B2-adapt-app_C	Domain	21	89	114	10.4	0.36	0	No_clan	Beta2-adaptinappendage,C-terminalsub-domain
ORF02371	243	356	242	356	PF02801.15	Ketoacyl-synt_C	Domain	2	119	119	89.3	1.2e-25	1	CL0046	Beta-ketoacylsynthase,C-terminaldomain
ORF02371	2	230	1	232	PF00109.19	ketoacyl-synt	Domain	3	249	253	99.5	1.7e-28	1	CL0046	Beta-ketoacylsynthase,N-terminaldomain	predicted_active_site[158,158]
ORF00293	28	153	20	178	PF00351.14	Biopterin_H	Domain	59	189	332	42.9	1.9e-11	1	No_clan	Biopterin-dependentaromaticaminoacidhydroxylase
ORF00293	208	296	186	301	PF00351.14	Biopterin_H	Domain	199	288	332	46	2.2e-12	1	No_clan	Biopterin-dependentaromaticaminoacidhydroxylase
ORF01792	334	440	334	440	PF02785.12	Biotin_carb_C	Domain	1	107	107	146.3	2.1e-43	1	No_clan	BiotincarboxylaseC-terminaldomain
ORF01793	88	159	87	161	PF00364.15	Biotin_lipoyl	Domain	2	72	74	77.1	4.6e-22	1	CL0105	Biotin-requiringenzyme
ORF02436	1	67	1	67	PF00364.15	Biotin_lipoyl	Domain	8	74	74	61.7	2.9e-17	1	CL0105	Biotin-requiringenzyme
ORF00550	14	43	8	51	PF06726.5	BC10	Family	31	56	65	14.2	0.026	0	No_clan	Bladdercancer-relatedproteinBC10
ORF00420	41	142	27	142	PF05569.4	Peptidase_M56	Domain	191	299	299	66.6	1.3e-18	1	CL0126	BlaR1peptidaseM56
ORF00676	74	292	74	297	PF06415.6	iPGM_N	Domain	1	219	223	258.2	4e-77	1	CL0036	BPG-independentPGAMN-terminus(iPGM_N)
ORF01197	916	930	916	931	PF12399.1	BCA_ABC_TP_C	Family	1	15	23	11.3	0.16	0	No_clan	Branched-chainaminoacidATP-bindingcassettetransporter
ORF01812	36	83	15	104	PF09104.3	BRCA-2_OB3	Domain	46	91	143	12	0.1	0	No_clan	BRCA2,oligonucleotide/oligosaccharide-binding,domain3
ORF00497	10	34	9	46	PF03032.8	Brevenin	Family	11	37	46	11.9	0.12	0	No_clan	Brevenin/esculentin/gaegurin/rugosinfamily
ORF00836	35	102	16	119	PF09073.3	BUD22	Family	28	91	430	9.9	0.26	0	No_clan	BUD22
ORF00578	6	393	5	402	PF00145.10	DNA_methylase	Domain	2	325	335	197.8	1.9e-58	1	CL0063	C-5cytosine-specificDNAmethylase	predicted_active_site[93]
ORF00403	147	245	143	247	PF02517.9	Abi	Family	3	97	99	52.5	3.6e-14	1	No_clan	CAAXaminoterminalproteasefamily
ORF02106	15	42	4	47	PF03596.6	Cad	Family	127	154	191	12.9	0.05	0	CL0292	Cadmiumresistancetransporter
ORF00579	423	617	395	636	PF02029.8	Caldesmon	Family	179	371	793	8	0.39	0	No_clan	Caldesmon
ORF01792	115	321	115	324	PF02786.10	CPSase_L_D2	Domain	1	208	211	248.4	3.3e-74	1	CL0179	Carbamoyl-phosphatesynthaseLchain,ATPbindingdomain
ORF01539	129	336	129	337	PF02786.10	CPSase_L_D2	Domain	1	210	211	214.9	6e-64	1	CL0179	Carbamoyl-phosphatesynthaseLchain,ATPbindingdomain
ORF01539	683	882	683	885	PF02786.10	CPSase_L_D2	Domain	1	206	211	107.4	4.5e-31	1	CL0179	Carbamoyl-phosphatesynthaseLchain,ATPbindingdomain
ORF01792	1	110	1	110	PF00289.15	CPSase_L_chain	Domain	1	110	110	148.2	6.4e-44	1	No_clan	Carbamoyl-phosphatesynthaseLchain,N-terminaldomain
ORF01539	7	124	6	124	PF00289.15	CPSase_L_chain	Domain	2	110	110	74.2	6.4e-21	1	No_clan	Carbamoyl-phosphatesynthaseLchain,N-terminaldomain
ORF01539	568	678	567	678	PF00289.15	CPSase_L_chain	Domain	2	110	110	77.5	5.9e-22	1	No_clan	Carbamoyl-phosphatesynthaseLchain,N-terminaldomain
ORF00066	139	199	136	205	PF02787.12	CPSase_L_D3	Domain	42	94	121	10.7	0.25	0	No_clan	Carbamoyl-phosphatesynthetaselargechain,oligomerisationdomain
ORF01539	424	546	423	546	PF02787.12	CPSase_L_D3	Domain	2	121	121	133.9	1.8e-39	1	No_clan	Carbamoyl-phosphatesynthetaselargechain,oligomerisationdomain
ORF02022	2	164	2	165	PF00795.15	CN_hydrolase	Family	1	183	184	81.8	3e-23	1	No_clan	Carbon-nitrogenhydrolase	predicted_active_site[140,106,40]
ORF02077	39	538	37	542	PF01039.15	Carboxyl_trans	Family	3	485	493	486.2	6.5e-146	1	CL0127	Carboxyltransferasedomain
ORF01837	403	499	402	499	PF02559.9	CarD_TRCF	Family	2	98	98	85.1	2e-24	1	No_clan	CarD-like/TRCFdomain
ORF01129	8	284	2	299	PF00199.12	Catalase	Domain	24	315	384	37.5	8.8e-10	1	No_clan	Catalase
ORF00683	273	385	270	386	PF02413.10	Caudo_TAP	Family	5	110	130	9.6	0.74	0	No_clan	Caudoviralestailfibreassemblyprotein
ORF02573	212	254	201	257	PF00571.21	CBS	Domain	11	54	57	20.5	0.00021	1	No_clan	CBSdomain
ORF02573	266	317	266	319	PF00571.21	CBS	Domain	1	53	57	28.4	7.4e-07	1	No_clan	CBSdomain
ORF00927	176	217	169	222	PF00571.21	CBS	Domain	9	51	57	25	8.4e-06	1	No_clan	CBSdomain
ORF00927	233	290	232	291	PF00571.21	CBS	Domain	2	56	57	38.7	4.6e-10	1	No_clan	CBSdomain
ORF01579	29	57	28	58	PF06203.7	CCT	Motif	3	31	45	11.1	0.18	0	CL0281	CCTmotif
ORF02347	324	375	297	404	PF03234.7	CDC37_N	Domain	95	146	177	12.6	0.1	0	No_clan	Cdc37Nterminalkinasebinding
ORF02789	192	413	189	416	PF01098.12	FTSW_RODA_SPOVE	Family	141	356	359	167.6	2.6e-49	1	CL0142	Cellcycleprotein
ORF01859	253	477	221	480	PF00150.11	Cellulase	Domain	28	282	287	53.9	1.1e-14	1	CL0058	Cellulase(glycosylhydrolasefamily5)	predicted_active_site[348,431]
ORF02673	15	258	14	271	PF02706.8	Wzz	Family	2	139	152	27.5	1.8e-06	1	No_clan	Chainlengthdeterminantprotein
ORF01551	152	362	116	366	PF02706.8	Wzz	Family	80	147	152	12.4	0.083	0	No_clan	Chainlengthdeterminantprotein
ORF02525	14	257	13	259	PF02706.8	Wzz	Family	2	150	152	59.8	2.1e-16	1	No_clan	Chainlengthdeterminantprotein
ORF01484	1626	1664	1574	1687	PF08329.3	ChitinaseA_N	Domain	71	108	133	10	0.43	0	CL0159	ChitinaseA,N-terminaldomain
ORF01893	8	48	1	118	PF00182.12	Glyco_hydro_19	Domain	118	157	232	14	0.023	0	CL0037	ChitinaseclassI
ORF02756	267	382	251	455	PF03142.8	Chitin_synth_2	Family	338	447	537	14.8	0.0054	0	CL0110	Chitinsynthase
ORF02599	26	103	16	107	PF09685.3	Tic20	Family	10	89	94	16.9	0.0046	0	No_clan	Chloroplastimportcomponentprotein(Tic20)
ORF02073	162	419	162	419	PF00425.11	Chorismate_bind	Family	1	257	257	267.3	9.2e-80	1	No_clan	chorismatebindingenzyme
ORF02145	505	575	498	593	PF06589.4	CRA	Family	66	133	157	13.1	0.034	0	No_clan	Circumsporozoite-relatedantigen(CRA)
ORF02667	526	685	521	685	PF07675.4	Cleaved_Adhesin	Family	6	168	168	45	6.6e-12	1	CL0202	CleavedAdhesinDomain
ORF00475	29	170	13	171	PF07675.4	Cleaved_Adhesin	Family	15	166	168	24.7	1.1e-05	1	CL0202	CleavedAdhesinDomain
ORF01312	17	64	16	66	PF02861.13	Clp_N	Family	2	49	53	50.9	8.1e-14	1	No_clan	Clpaminoterminaldomain
ORF01312	98	144	95	147	PF02861.13	Clp_N	Family	4	50	53	24.8	1.2e-05	1	No_clan	Clpaminoterminaldomain
ORF01341	17	67	17	69	PF02861.13	Clp_N	Family	1	51	53	35.6	4.9e-09	1	No_clan	Clpaminoterminaldomain
ORF01341	93	142	92	143	PF02861.13	Clp_N	Family	2	52	53	42	4.9e-11	1	No_clan	Clpaminoterminaldomain
ORF01286	180	230	174	249	PF00574.16	CLP_protease	Domain	65	118	182	10.3	0.31	0	CL0127	Clpprotease
ORF02849	43	217	36	218	PF00574.16	CLP_protease	Domain	6	180	182	252.9	1.1e-75	1	CL0127	Clpprotease
ORF02848	6	44	5	44	PF06689.6	zf-C4_ClpX	Domain	2	41	41	54.8	3.8e-15	1	No_clan	ClpXC4-typezincfinger
ORF00937	446	507	446	512	PF05738.6	Cna_B	Family	1	65	70	18.5	0.00097	0	CL0287	CnaproteinB-typedomain
ORF01695	504	552	500	557	PF09447.3	Cnl2_NKP2	Family	13	62	67	17.7	0.0016	0	No_clan	Cnl2/NKP2familyprotein
ORF01366	6	99	6	99	PF02629.12	CoA_binding	Domain	1	96	96	104.2	3.1e-30	1	CL0063	CoAbindingdomain
ORF01366	151	269	151	273	PF00549.12	Ligase_CoA	Domain	1	149	153	56.1	2.5e-15	1	No_clan	CoA-ligase
ORF01193	271	390	271	393	PF00549.12	Ligase_CoA	Domain	1	150	153	84.5	4.3e-24	1	No_clan	CoA-ligase
ORF00875	132	220	131	222	PF11761.1	CbiG_mid	Domain	2	91	93	54	1.2e-14	1	No_clan	Cobalaminbiosynthesiscentralregion
ORF00875	225	347	224	348	PF01890.9	CbiG_C	Domain	2	121	122	107	5.5e-31	1	No_clan	CobalaminsynthesisGC-terminus
ORF00875	46	127	44	127	PF11760.1	CbiG_N	Domain	3	84	84	102.2	7.2e-30	1	No_clan	CobalaminsynthesisGN-terminal
ORF00883	252	341	252	344	PF07683.7	CobW_C	Domain	1	91	94	53.5	1.1e-14	1	No_clan	CobalaminsynthesisproteincobWC-terminaldomain
ORF00882	144	1234	144	1234	PF02514.9	CobN-Mg_chel	Family	1	1089	1089	1218	0	1	No_clan	CobN/MagnesiumChelatase
ORF02673	603	719	603	779	PF01656.16	CbiA	Domain	1	103	194	30.6	1.5e-07	1	CL0023	CobQ/CobB/MinD/ParAnucleotidebindingdomain
ORF02716	117	142	113	215	PF01656.16	CbiA	Domain	8	33	194	8.7	0.79	0	CL0023	CobQ/CobB/MinD/ParAnucleotidebindingdomain
ORF02525	597	731	587	775	PF01656.16	CbiA	Domain	11	129	194	36	3.5e-09	1	CL0023	CobQ/CobB/MinD/ParAnucleotidebindingdomain
ORF00883	6	206	6	207	PF02492.12	cobW	Domain	1	172	173	178.6	5.3e-53	1	CL0023	CobW/HypB/UreG,nucleotide-bindingdomain
ORF01867	5	215	5	217	PF01144.16	CoA_trans	Domain	1	216	218	250	1.1e-74	1	CL0246	CoenzymeAtransferase
ORF00718	384	503	384	503	PF12392.1	DUF3656	Family	1	122	122	84.4	4.7e-24	1	No_clan	Collagenase
ORF02432	259	411	258	412	PF02464.10	CinA	Family	2	154	155	180.4	1.2e-53	1	No_clan	Competence-damagedprotein
ORF02202	29	109	24	128	PF07283.4	TrbH	Family	18	99	121	15.6	0.0085	0	No_clan	ConjugaltransferproteinTrbH
ORF02024	507	531	503	538	PF07283.4	TrbH	Family	34	58	121	10.3	0.36	0	No_clan	ConjugaltransferproteinTrbH
ORF02131	35	169	21	171	PF00080.13	Sod_Cu	Domain	7	140	142	139.6	5.8e-41	1	No_clan	Copper/zincsuperoxidedismutase(SODC)
ORF00815	9	33	7	36	PF11492.1	Dicistro_VP4	Family	22	46	56	11.1	0.23	0	No_clan	Cricketparalysisvirus,VP4
ORF01312	747	830	747	838	PF10431.2	ClpB_D2-small	Domain	1	84	89	88.4	1.7e-25	1	No_clan	C-terminal,D2-smalldomain,ofClpBprotein
ORF01341	771	853	771	860	PF10431.2	ClpB_D2-small	Domain	1	83	89	76.8	7.3e-22	1	No_clan	C-terminal,D2-smalldomain,ofClpBprotein
ORF00096	726	807	722	814	PF10431.2	ClpB_D2-small	Domain	5	85	89	63.4	1.1e-17	1	No_clan	C-terminal,D2-smalldomain,ofClpBprotein
ORF02848	308	398	308	403	PF10431.2	ClpB_D2-small	Domain	1	84	89	61.2	5.3e-17	1	No_clan	C-terminal,D2-smalldomain,ofClpBprotein
ORF02784	179	196	177	206	PF10417.2	1-cysPrx_C	Domain	7	27	40	22.8	4e-05	1	No_clan	C-terminaldomainof1-Cysperoxiredoxin
ORF01769	1163	1235	1130	1236	PF00431.13	CUB	Domain	35	109	110	36.5	3.2e-09	1	CL0164	CUBdomain
ORF00315	30	76	27	89	PF07883.4	Cupin_2	Domain	13	60	71	31	1e-07	1	CL0029	Cupindomain
ORF00935	17	104	15	105	PF00027.22	cNMP_binding	Domain	3	90	91	73.8	5.3e-21	1	No_clan	Cyclicnucleotide-bindingdomain
ORF00927	37	124	36	126	PF00027.22	cNMP_binding	Domain	2	89	91	43.6	1.4e-11	1	No_clan	Cyclicnucleotide-bindingdomain
ORF01148	32	179	31	212	PF00160.14	Pro_isomerase	Domain	2	149	155	155.6	8.3e-46	1	No_clan	Cyclophilintypepeptidyl-prolylcis-transisomerase/CLD
ORF01459	1	103	1	103	PF00383.15	dCMP_cyt_deam_1	Family	1	102	102	73.7	6e-21	1	CL0109	Cytidineanddeoxycytidylatedeaminasezinc-bindingregion	predicted_active_site[53]
ORF01244	4	216	4	216	PF02348.12	CTP_transf_3	Family	1	217	217	167.6	2.4e-49	1	CL0110	Cytidylyltransferase
ORF01733	217	330	215	331	PF00034.14	Cytochrom_C	Domain	3	90	91	38.9	8.9e-10	1	CL0318	Cytochromec
ORF01066	375	459	374	460	PF00034.14	Cytochrom_C	Domain	2	90	91	28.2	2e-06	1	CL0318	Cytochromec
ORF02336	119	200	110	209	PF01322.13	Cytochrom_C_2	Domain	10	95	122	23.8	3.9e-05	1	No_clan	CytochromeC'
ORF01412	33	514	33	516	PF00115.13	COX1	Family	1	445	447	440.1	6e-132	1	No_clan	CytochromeCandQuinoloxidasepolypeptideI
ORF00281	562	636	547	637	PF00116.13	COX2	Domain	50	119	120	40	2.2e-10	1	CL0026	CytochromeCoxidasesubunitII,periplasmicdomain
ORF00325	49	97	21	122	PF05746.8	DALR_1	Domain	30	78	119	12	0.12	0	CL0258	DALRanticodonbindingdomain
ORF00430	456	528	456	529	PF03880.8	DbpA	Domain	1	73	74	50.5	9.6e-14	1	No_clan	DbpARNAbindingdomain
ORF00430	27	193	26	194	PF00270.22	DEAD	Domain	2	166	167	150.5	2.3e-44	1	CL0023	DEAD/DEAHboxhelicase
ORF02406	24	183	23	189	PF00270.22	DEAD	Domain	2	161	167	75	3.6e-21	1	CL0023	DEAD/DEAHboxhelicase
ORF01837	540	687	528	691	PF00270.22	DEAD	Domain	13	162	167	63.1	1.6e-17	1	CL0023	DEAD/DEAHboxhelicase
ORF01137	12	352	10	354	PF01041.10	DegT_DnrJ_EryC1	Domain	4	361	363	264.8	8.7e-79	1	CL0061	DegT/DnrJ/EryC1/StrSaminotransferasefamily
ORF01020	20	310	17	314	PF00676.13	E1_dh	Family	4	295	300	230.9	1e-68	1	CL0254	DehydrogenaseE1component
ORF02144	42	352	23	361	PF00676.13	E1_dh	Family	20	291	300	92.6	1.3e-26	1	CL0254	DehydrogenaseE1component
ORF00223	6	237	2	240	PF01791.2	DeoC	Domain	5	233	236	93.2	1.1e-26	1	CL0036	DeoC/LacDfamilyaldolase	predicted_active_site[207,173]
ORF01351	18	322	8	323	PF01916.10	DS	Domain	14	298	299	76.4	1.5e-21	1	CL0085	Deoxyhypusinesynthase
ORF01733	58	211	57	211	PF03150.7	CCP_MauG	Family	2	157	157	171.4	1.3e-50	1	CL0318	Di-haemcytochromecperoxidase
ORF00314	6	289	4	292	PF00701.15	DHDPS	Domain	3	286	289	203.4	2.1e-60	1	CL0036	Dihydrodipicolinatesynthetasefamily	predicted_active_site[164]
ORF02745	195	221	179	223	PF00775.14	Dioxygenase_C	Domain	24	50	183	12.5	0.051	0	CL0287	Dioxygenase
ORF02568	642	684	635	697	PF00778.10	DIX	Family	20	63	84	11.7	0.13	0	No_clan	DIXdomain
ORF02148	109	258	82	259	PF01965.17	DJ-1_PfpI	Family	19	147	148	84.2	5e-24	1	CL0014	DJ-1/PfpIfamily	predicted_active_site[167]
ORF01279	33	80	8	88	PF01453.17	B_lectin	Domain	39	84	114	12.4	0.088	0	No_clan	D-mannosebindinglectin
ORF01148	198	234	196	243	PF08826.3	DMPK_coil	Domain	4	40	61	12.5	0.081	0	No_clan	DMPKcoiledcoildomainlike
ORF00479	190	375	189	387	PF04127.8	DFP	Family	2	189	199	163.7	3e-48	1	CL0063	DNA/pantothenatemetabolismflavoprotein
ORF01859	79	140	72	165	PF00772.14	DnaB	Domain	7	68	103	21.6	0.00011	1	No_clan	DnaB-likehelicaseNterminaldomain
ORF00611	69	483	69	487	PF00521.13	DNA_topoisoIV	Family	1	422	426	361.2	5.5e-108	1	No_clan	DNAgyrase/topoisomeraseIV,subunitA
ORF01311	31	469	31	470	PF00521.13	DNA_topoisoIV	Family	1	425	426	528.9	6.9e-159	1	No_clan	DNAgyrase/topoisomeraseIV,subunitA
ORF01011	22	122	11	131	PF00521.13	DNA_topoisoIV	Family	317	420	426	9.1	0.42	0	No_clan	DNAgyrase/topoisomeraseIV,subunitA
ORF01311	502	546	500	549	PF03989.6	DNA_gyraseA_C	Repeat	3	47	50	29	3.5e-07	1	No_clan	DNAgyraseC-terminaldomain,beta-propeller
ORF01311	550	601	550	602	PF03989.6	DNA_gyraseA_C	Repeat	1	49	50	26.3	2.5e-06	1	No_clan	DNAgyraseC-terminaldomain,beta-propeller
ORF01311	612	653	611	658	PF03989.6	DNA_gyraseA_C	Repeat	2	45	50	27.2	1.3e-06	1	No_clan	DNAgyraseC-terminaldomain,beta-propeller
ORF01311	661	708	659	709	PF03989.6	DNA_gyraseA_C	Repeat	3	49	50	37.3	9e-10	1	No_clan	DNAgyraseC-terminaldomain,beta-propeller
ORF01311	715	765	714	770	PF03989.6	DNA_gyraseA_C	Repeat	2	45	50	31.1	8.1e-08	1	No_clan	DNAgyraseC-terminaldomain,beta-propeller
ORF01311	771	815	771	818	PF03989.6	DNA_gyraseA_C	Repeat	1	45	50	35.6	3.1e-09	1	No_clan	DNAgyraseC-terminaldomain,beta-propeller
ORF01197	741	772	733	778	PF00684.12	DnaJ_CXXCXGXG	Family	30	64	79	16.1	0.0059	0	No_clan	DnaJcentraldomain(4repeats)
ORF02469	211	326	209	327	PF01119.12	DNA_mis_repair	Family	3	118	119	118.4	8.6e-35	1	CL0329	DNAmismatchrepairprotein,C-terminaldomain
ORF02605	129	242	128	242	PF02767.9	DNA_pol3_beta_2	Domain	2	116	116	79.6	1.3e-22	1	CL0060	DNApolymeraseIIIbetasubunit,centraldomain
ORF02605	245	367	244	369	PF02768.8	DNA_pol3_beta_3	Domain	2	119	121	82	1.8e-23	1	CL0060	DNApolymeraseIIIbetasubunit,C-terminaldomain
ORF02605	1	117	1	119	PF00712.12	DNA_pol3_beta	Domain	1	118	120	77	7.9e-22	1	CL0060	DNApolymeraseIIIbetasubunit,N-terminaldomain
ORF01889	76	281	74	282	PF02481.8	DNA_processg_A	Family	4	211	212	240.5	6.7e-72	1	CL0349	DNArecombination-mediatorproteinA
ORF00178	14	86	13	87	PF03449.8	GreA_GreB_N	Domain	2	73	74	87.4	3.7e-25	1	No_clan	domain
ORF01201	212	278	208	294	PF06452.4	DUF1083	Domain	76	144	185	12	0.11	0	No_clan	Domainofunknownfunction(DUF1083)
ORF00290	131	151	128	151	PF06568.4	DUF1127	Domain	7	27	40	13.6	0.026	0	No_clan	Domainofunknownfunction(DUF1127)
ORF02289	733	773	725	776	PF06724.4	DUF1206	Family	30	70	73	11	0.21	0	No_clan	DomainofUnknownFunction(DUF1206)
ORF01717	16	175	15	176	PF08719.4	DUF1768	Domain	2	156	157	191.3	6.4e-57	1	No_clan	Domainofunknownfunction(DUF1768)
ORF00845	40	316	38	321	PF08843.4	DUF1814	Domain	3	228	233	128.8	2e-37	1	No_clan	Domainofunknownfunction(DUF1814)
ORF00348	228	301	211	308	PF08926.4	DUF1908	Domain	124	196	282	10.3	0.16	0	No_clan	Domainofunknownfunction(DUF1908)
ORF01273	940	1045	937	1067	PF08928.3	DUF1910	Domain	6	93	129	16.1	0.0062	0	No_clan	Domainofunknownfunction(DUF1910)
ORF02126	689	755	681	761	PF08931.3	DUF1913	Domain	25	93	146	9.9	0.46	0	No_clan	Domainofunknownfunction(DUF1913)
ORF01059	72	126	34	133	PF09205.3	DUF1955	Domain	93	147	161	11.4	0.13	0	No_clan	Domainofunknownfunction(DUF1955)
ORF01181	72	126	34	133	PF09205.3	DUF1955	Domain	93	147	161	11.4	0.13	0	No_clan	Domainofunknownfunction(DUF1955)
ORF02158	25	127	25	127	PF09298.4	DUF1969	Domain	1	107	107	85.2	2.1e-24	1	No_clan	Domainofunknownfunction(DUF1969)
ORF00809	4	22	2	24	PF10304.2	DUF2411	Domain	4	22	37	13.4	0.031	0	No_clan	Domainofunknownfunction(DUF2411)
ORF02131	38	88	24	94	PF03479.8	DUF296	Domain	49	96	120	15.7	0.0064	0	No_clan	Domainofunknownfunction(DUF296)
ORF01864	872	892	870	899	PF11871.1	DUF3391	Family	3	23	128	11.7	0.17	0	No_clan	Domainofunknownfunction(DUF3391)
ORF01143	79	152	51	158	PF11881.1	DUF3401	Family	81	150	239	14.7	0.012	0	No_clan	Domainofunknownfunction(DUF3401)
ORF02332	2	277	1	278	PF11997.1	DUF3492	Family	6	267	268	170.2	4.9e-50	1	No_clan	Domainofunknownfunction(DUF3492)
ORF01653	12	85	10	85	PF01883.12	DUF59	Family	3	76	76	83.8	4e-24	1	CL0232	DomainofunknownfunctionDUF59
ORF00193	28	58	19	65	PF01984.13	dsDNA_bind	Family	40	70	107	11.6	0.16	0	No_clan	Double-strandedDNA-bindingdomain
ORF01872	34	108	30	118	PF01031.13	Dynamin_M	Family	203	276	296	9.7	0.26	0	No_clan	Dynamincentralregion
ORF02436	111	149	109	149	PF02817.10	E3_binding	Family	3	39	39	40.1	1.6e-10	1	No_clan	e3bindingdomain
ORF02171	36	90	21	91	PF04157.9	EAP30	Family	165	220	223	14.2	0.014	0	No_clan	EAP30/Vps36family
ORF00695	58	274	57	274	PF00889.12	EF_TS	Family	2	220	221	219.8	2.1e-65	1	No_clan	ElongationfactorTS
ORF00244	299	393	299	394	PF03143.10	GTP_EFTU_D3	Domain	1	100	101	127.5	1.7e-37	1	No_clan	ElongationfactorTuC-terminaldomain
ORF00214	648	708	648	710	PF03144.18	GTP_EFTU_D2	Domain	1	71	74	28.7	8e-07	1	No_clan	ElongationfactorTudomain2
ORF00214	879	940	879	950	PF03144.18	GTP_EFTU_D2	Domain	1	67	74	15.7	0.0096	0	No_clan	ElongationfactorTudomain2
ORF00232	311	377	310	377	PF03144.18	GTP_EFTU_D2	Domain	2	74	74	13.5	0.047	0	No_clan	ElongationfactorTudomain2
ORF00244	225	295	225	295	PF03144.18	GTP_EFTU_D2	Domain	1	74	74	58	5.9e-16	1	No_clan	ElongationfactorTudomain2
ORF00214	459	619	457	622	PF00009.20	GTP_EFTU	Domain	3	185	189	125.6	1.1e-36	1	CL0023	ElongationfactorTuGTPbindingdomain
ORF00232	9	275	8	275	PF00009.20	GTP_EFTU	Domain	2	189	189	165.7	6.1e-49	1	CL0023	ElongationfactorTuGTPbindingdomain
ORF00244	10	201	10	202	PF00009.20	GTP_EFTU	Domain	1	188	189	208.9	3.4e-62	1	CL0023	ElongationfactorTuGTPbindingdomain
ORF01689	73	320	29	359	PF03372.16	Exo_endo_phos	Domain	23	225	276	26.2	2.8e-06	1	No_clan	Endonuclease/Exonuclease/phosphatasefamily
ORF01203	39	273	36	273	PF04231.6	Endonuclease_1	Family	5	218	218	158.4	1.8e-46	1	CL0263	EndonucleaseI
ORF00470	31	111	10	125	PF11712.1	Vma12	Family	61	133	142	12.8	0.056	0	No_clan	Endoplasmicreticulum-basedfactorforassemblyofV-ATPase
ORF01617	14	169	14	173	PF00378.13	ECH	Family	1	157	170	103.2	7.3e-30	1	CL0127	Enoyl-CoAhydratase/isomerasefamily
ORF00035	15	184	15	185	PF00378.13	ECH	Family	1	169	170	184.8	5.8e-55	1	CL0127	Enoyl-CoAhydratase/isomerasefamily
ORF02126	497	626	492	632	PF00378.13	ECH	Family	7	135	170	61.7	4e-17	1	CL0127	Enoyl-CoAhydratase/isomerasefamily
ORF00476	322	385	322	386	PF07055.5	Eno-Rase_FAD_bd	Family	1	64	65	102.5	6.4e-30	1	CL0063	EnoylreductaseFADbindingdomain
ORF00608	4	157	2	157	PF00929.17	Exonuc_X-T	Family	3	165	165	104	7.8e-30	1	CL0219	Exonuclease	predicted_active_site[144]
ORF00169	2	183	2	183	PF00929.17	Exonuc_X-T	Family	1	165	165	43.1	4.2e-11	1	CL0219	Exonuclease	predicted_active_site[170]
ORF01370	329	453	329	453	PF07977.6	FabA	Domain	1	138	138	122.3	7.5e-36	1	CL0050	FabA-likedomain
ORF02391	88	162	64	172	PF08644.4	SPT16	Family	62	135	152	11.6	0.15	0	No_clan	FACTcomplexsubunit(SPT16/CDC68)
ORF00646	7	355	5	357	PF01494.12	FAD_binding_3	Family	4	354	356	72	3.5e-20	1	CL0063	FADbindingdomain
ORF02318	35	172	35	173	PF01565.16	FAD_binding_4	Domain	1	137	138	115.8	7.4e-34	1	CL0077	FADbindingdomain
ORF02318	301	524	278	524	PF02913.12	FAD-oxidase_C	Domain	29	249	249	133.3	7.1e-39	1	CL0277	FADlinkedoxidases,C-terminaldomain
ORF00171	1	147	1	148	PF06574.5	FAD_syn	Family	10	157	158	160	2.7e-47	1	CL0119	FADsynthetase
ORF01059	45	98	35	111	PF00532.14	Peripla_BP_1	Domain	128	181	279	10.9	0.14	0	CL0144	family
ORF01181	45	98	35	111	PF00532.14	Peripla_BP_1	Domain	128	181	279	10.9	0.14	0	CL0144	family
ORF02469	531	558	528	563	PF08165.4	FerA	Domain	6	33	66	11.2	0.17	0	No_clan	FerA(NUC095)domain
ORF01639	62	161	56	165	PF08702.3	Fib_alpha	Domain	33	133	146	17	0.0039	0	No_clan	Fibrinogenalpha/betachainfamily
ORF02864	216	294	193	303	PF08702.3	Fib_alpha	Domain	41	121	146	10.8	0.31	0	No_clan	Fibrinogenalpha/betachainfamily
ORF01481	200	265	200	270	PF00041.14	fn3	Domain	1	73	85	23	5e-05	1	CL0159	FibronectintypeIIIdomain
ORF01864	582	652	581	657	PF00041.14	fn3	Domain	2	81	85	42.3	4.7e-11	1	CL0159	FibronectintypeIIIdomain
ORF02405	110	203	106	203	PF02661.11	Fic	Family	6	96	96	72.3	3.1e-20	1	No_clan	Fic/DOCfamily
ORF01645	185	217	181	228	PF10391.2	DNA_pol_lambd_f	Domain	8	39	52	13.5	0.03	0	No_clan	FingersdomainofDNApolymeraselambda
ORF02597	117	229	112	229	PF00254.21	FKBP_C	Domain	7	96	96	23.4	3.6e-05	1	No_clan	FKBP-typepeptidyl-prolylcis-transisomerase
ORF01148	247	358	247	358	PF00254.21	FKBP_C	Domain	1	96	96	89.2	1e-25	1	No_clan	FKBP-typepeptidyl-prolylcis-transisomerase
ORF00379	12	277	11	303	PF01593.17	Amino_oxidase	Domain	2	266	449	25.8	4e-06	1	CL0063	Flavincontainingamineoxidoreductase
ORF01986	24	171	21	183	PF01613.11	Flavin_Reduct	Domain	5	142	155	67.3	9.5e-19	1	CL0336	Flavinreductaselikedomain
ORF02568	344	450	343	469	PF00258.18	Flavodoxin_1	Domain	2	119	143	60.6	1.2e-16	1	CL0042	Flavodoxin
ORF00479	7	126	7	126	PF02441.12	Flavoprotein	Family	1	122	122	115.3	9.5e-34	1	No_clan	Flavoprotein
ORF00606	7	41	3	48	PF09398.3	FOP_dimer	Domain	8	37	81	11.9	0.13	0	No_clan	FOPNterminaldimerisationdomain
ORF02362	3	143	1	149	PF07899.4	Frigida	Family	131	212	292	9.4	0.31	0	No_clan	Frigida-likeprotein
ORF02779	12	353	11	355	PF01116.13	F_bP_aldolase	Domain	2	284	286	327.1	6.1e-98	1	CL0036	Fructose-bisphosphatealdolaseclass-II	predicted_active_site[106]
ORF01424	407	461	407	461	PF10415.2	FumaraseC_C	Domain	1	55	55	83.4	6.6e-24	1	No_clan	FumaraseCC-terminus
ORF02158	133	400	132	420	PF01557.11	FAA_hydrolase	Family	3	204	217	168	1.5e-49	1	CL0377	Fumarylacetoacetate(FAA)hydrolasefamily
ORF01408	96	124	96	126	PF05933.6	Fun_ATP-synt_8	Family	1	29	48	11.8	0.15	0	CL0255	FungalATPsynthaseprotein8(A6L)
ORF02321	119	173	119	177	PF08605.3	Rad9_Rad53_bind	Family	1	55	131	11.4	0.16	0	CL0049	FungalRad9-likeRad53-binding
ORF00649	47	89	47	96	PF07504.6	FTP	Motif	1	44	51	36.4	2e-09	1	No_clan	Fungalysin/ThermolysinPropeptideMotif
ORF01864	72	121	72	121	PF07504.6	FTP	Motif	1	51	51	46.3	1.6e-12	1	No_clan	Fungalysin/ThermolysinPropeptideMotif
ORF00649	322	458	130	517	PF02128.8	Peptidase_M36	Family	177	305	378	31.6	5.9e-08	1	CL0126	Fungalysinmetallopeptidase(M36)
ORF00198	237	795	236	795	PF02128.8	Peptidase_M36	Family	2	378	378	467.8	1.7e-140	1	CL0126	Fungalysinmetallopeptidase(M36)
ORF00190	319	404	315	409	PF02938.7	GAD	Domain	7	90	95	46.6	2.3e-12	1	CL0250	GADdomain
ORF00395	484	618	480	618	PF01590.19	GAF	Family	7	154	154	22	0.00011	1	CL0161	GAFdomain
ORF00395	652	797	652	797	PF01590.19	GAF	Family	1	154	154	31.9	9.5e-08	1	CL0161	GAFdomain
ORF02024	47	556	46	557	PF01019.14	G_glu_transpept	Family	2	509	510	549.6	4.6e-165	1	CL0052	Gamma-glutamyltranspeptidase
ORF01914	478	532	467	543	PF03934.6	GspK	Family	181	236	280	18.2	0.00084	0	CL0198	GeneralsecretionpathwayproteinK
ORF00608	196	270	196	271	PF01541.17	GIY-YIG	Domain	1	80	80	46.7	2.3e-12	1	CL0418	GIY-YIGcatalyticdomain
ORF02335	288	454	288	455	PF12080.1	GldM_C	Domain	1	180	181	202.6	3.8e-60	1	No_clan	GldMC-terminaldomain
ORF02335	1	186	1	187	PF12081.1	GldM_N	Domain	9	193	194	159.3	6e-47	1	No_clan	GldMN-terminaldomain
ORF00048	47	105	27	138	PF12081.1	GldM_N	Domain	18	75	194	13.8	0.023	0	No_clan	GldMN-terminaldomain
ORF01297	26	148	26	148	PF02812.11	ELFV_dehydrog_N	Domain	1	131	131	123.8	2.5e-36	1	No_clan	Glu/Leu/Phe/Valdehydrogenase,dimerisationdomain
ORF01684	55	184	55	185	PF02812.11	ELFV_dehydrog_N	Domain	1	130	131	164.3	7.4e-49	1	No_clan	Glu/Leu/Phe/Valdehydrogenase,dimerisationdomain
ORF01940	7	398	7	398	PF01134.15	GIDA	Family	1	392	392	514.9	9.8e-155	1	CL0063	GlucoseinhibiteddivisionproteinA
ORF01297	155	362	155	365	PF00208.14	ELFV_dehydrog	Domain	1	240	244	123.7	7e-36	1	CL0063	Glutamate/Leucine/Phenylalanine/Valinedehydrogenase
ORF01684	200	445	200	445	PF00208.14	ELFV_dehydrog	Domain	1	244	244	306.3	1.2e-91	1	CL0063	Glutamate/Leucine/Phenylalanine/Valinedehydrogenase
ORF00757	7	186	6	187	PF00117.21	GATase	Domain	2	191	192	97.6	4.7e-28	1	CL0014	Glutamineamidotransferaseclass-I	predicted_active_site[169,167,79]
ORF01627	2	58	2	64	PF00310.14	GATase_2	Domain	1	68	362	18.1	0.00066	0	CL0052	Glutamineamidotransferasesclass-II	predicted_active_site[2,2]
ORF01627	63	194	59	198	PF00310.14	GATase_2	Domain	193	358	362	57	9.8e-16	1	CL0052	Glutamineamidotransferasesclass-II
ORF01695	110	275	100	275	PF00310.14	GATase_2	Domain	191	362	362	34.5	7e-09	1	CL0052	Glutamineamidotransferasesclass-II
ORF00426	2	43	2	61	PF00310.14	GATase_2	Domain	1	49	362	7.6	1	0	CL0052	Glutamineamidotransferasesclass-II	predicted_active_site[2,2]
ORF00426	61	96	43	112	PF00310.14	GATase_2	Domain	217	247	362	9.4	0.3	0	CL0052	Glutamineamidotransferasesclass-II
ORF00426	114	161	105	162	PF00310.14	GATase_2	Domain	316	361	362	8.5	0.54	0	CL0052	Glutamineamidotransferasesclass-II
ORF01096	205	472	191	474	PF00120.17	Gln-synt_C	Domain	17	256	258	139	1.2e-40	1	CL0286	Glutaminesynthetase,catalyticdomain
ORF01096	27	186	24	186	PF12437.1	GSIII_N	Family	4	165	165	252.3	1e-75	1	No_clan	GlutaminesynthetasetypeIIINterminal
ORF00555	50	156	50	157	PF00255.12	GSHPx	Family	1	107	108	125.8	3.4e-37	1	CL0172	Glutathioneperoxidase	predicted_active_site[82]
ORF00385	155	312	155	312	PF02800.13	Gp_dh_C	Domain	1	157	157	229.5	9.5e-69	1	CL0139	Glyceraldehyde3-phosphatedehydrogenase,C-terminaldomain
ORF01472	296	455	296	455	PF02800.13	Gp_dh_C	Domain	1	157	157	153	3.3e-45	1	CL0139	Glyceraldehyde3-phosphatedehydrogenase,C-terminaldomain
ORF00385	3	150	3	150	PF00044.17	Gp_dh_N	Domain	1	151	151	189	3.4e-56	1	CL0063	Glyceraldehyde3-phosphatedehydrogenase,NADbindingdomain	predicted_active_site[150]
ORF01472	130	291	129	291	PF00044.17	Gp_dh_N	Domain	2	151	151	135.2	1.4e-39	1	CL0063	Glyceraldehyde3-phosphatedehydrogenase,NADbindingdomain	predicted_active_site[291]
ORF02289	9	435	8	435	PF02347.9	GDC-P	Family	2	429	429	559	4.5e-168	1	CL0061	GlycinecleavagesystemP-protein
ORF02289	451	728	443	741	PF02347.9	GDC-P	Family	27	285	429	44.8	5.2e-12	1	CL0061	GlycinecleavagesystemP-protein
ORF01228	263	355	262	355	PF08669.4	GCV_T_C	Domain	2	95	95	83.6	5.6e-24	1	No_clan	GlycinecleavageT-proteinC-terminalbarreldomain
ORF01936	45	102	20	117	PF01374.11	Glyco_hydro_46	Domain	60	117	215	12.7	0.053	0	CL0037	Glycosylhydrolasefamily46
ORF02555	70	180	68	298	PF04616.7	Glyco_hydro_43	Family	8	128	286	10.9	0.13	0	CL0143	Glycosylhydrolasesfamily43
ORF02552	241	365	241	403	PF00535.19	Glycos_transf_2	Family	1	124	169	48.1	7.6e-13	1	CL0110	Glycosyltransferasefamily2
ORF00768	8	131	8	175	PF00535.19	Glycos_transf_2	Family	1	126	169	93.8	6.7e-27	1	CL0110	Glycosyltransferasefamily2
ORF02756	35	80	35	97	PF00535.19	Glycos_transf_2	Family	1	46	169	36.3	3.3e-09	1	CL0110	Glycosyltransferasefamily2
ORF02756	101	173	97	203	PF00535.19	Glycos_transf_2	Family	41	113	169	29.2	4.8e-07	1	CL0110	Glycosyltransferasefamily2
ORF02476	46	188	46	227	PF00535.19	Glycos_transf_2	Family	1	132	169	80.6	7.9e-23	1	CL0110	Glycosyltransferasefamily2
ORF02720	101	327	100	328	PF00953.14	Glycos_transf_4	Family	2	158	159	123.7	4.4e-36	1	No_clan	Glycosyltransferasefamily4
ORF00396	185	334	182	346	PF00534.13	Glycos_transf_1	Family	6	160	172	20.4	0.00022	1	CL0113	Glycosyltransferasesgroup1
ORF02332	297	460	291	461	PF00534.13	Glycos_transf_1	Family	8	171	172	98.4	2.3e-28	1	CL0113	Glycosyltransferasesgroup1
ORF02060	194	347	188	350	PF00534.13	Glycos_transf_1	Family	9	169	172	99.6	9.5e-29	1	CL0113	Glycosyltransferasesgroup1
ORF01136	99	270	92	271	PF00534.13	Glycos_transf_1	Family	8	171	172	17.6	0.0015	0	CL0113	Glycosyltransferasesgroup1
ORF00182	28	133	27	153	PF00903.18	Glyoxalase	Domain	2	109	128	27.1	2.6e-06	1	CL0104	Glyoxalase/Bleomycinresistanceprotein/Dioxygenasesuperfamily
ORF00182	196	340	185	341	PF00903.18	Glyoxalase	Domain	10	127	128	54.4	9.4e-15	1	CL0104	Glyoxalase/Bleomycinresistanceprotein/Dioxygenasesuperfamily
ORF00757	419	508	416	508	PF00958.15	GMP_synt_C	Domain	4	93	93	138.1	4.5e-41	1	No_clan	GMPsynthaseCterminaldomain
ORF00224	45	117	42	119	PF03544.7	TonB	Family	4	77	79	11.8	0.17	0	CL0428	Gram-negativebacterialtonBprotein
ORF02053	138	199	102	221	PF05157.8	GSPII_E_N	Domain	10	72	109	14.1	0.028	0	No_clan	GSPII_EN-terminaldomain
ORF00330	232	342	232	342	PF01926.16	MMR_HSR1	Family	1	108	108	84.9	2.2e-24	1	CL0023	GTPaseofunknownfunction
ORF00330	5	124	5	124	PF10396.2	TrmE_N	Family	1	115	115	133.1	3.2e-39	1	CL0289	GTP-bindingproteinTrmEN-terminus
ORF01888	26	124	17	131	PF12471.1	GTP_CH_N	Family	77	174	195	11.1	0.17	0	No_clan	GTPcyclohydrolaseNterminal
ORF00560	12	30	12	43	PF00702.19	Hydrolase	Domain	1	20	192	10.1	0.48	0	CL0137	haloaciddehalogenase-likehydrolase	predicted_active_site[18]
ORF00560	78	148	75	156	PF08282.5	Hydrolase_3	Domain	177	247	254	36.6	2.7e-09	1	CL0137	haloaciddehalogenase-likehydrolase
ORF00034	161	228	158	228	PF00672.18	HAMP	Family	4	70	70	30.8	1.9e-07	1	No_clan	HAMPdomain
ORF01140	259	377	258	381	PF01966.15	HD	Family	2	114	118	42.2	5.7e-11	1	CL0237	HDdomain
ORF01695	179	226	155	227	PF11181.1	YflT	Family	54	100	103	11.6	0.19	0	No_clan	HeatinducedstressproteinYflT
ORF00742	832	907	828	907	PF00271.24	Helicase_C	Family	5	78	78	47.3	1e-12	1	CL0023	HelicaseconservedC-terminaldomain
ORF00788	267	340	265	341	PF00271.24	Helicase_C	Family	3	76	78	33	3e-08	1	CL0023	HelicaseconservedC-terminaldomain
ORF00430	261	337	260	337	PF00271.24	Helicase_C	Family	2	78	78	91.1	2.2e-26	1	CL0023	HelicaseconservedC-terminaldomain
ORF02449	648	730	647	730	PF00271.24	Helicase_C	Family	2	78	78	19.3	0.00059	1	CL0023	HelicaseconservedC-terminaldomain
ORF01837	761	832	757	833	PF00271.24	Helicase_C	Family	7	77	78	52.5	2.5e-14	1	CL0023	HelicaseconservedC-terminaldomain
ORF01848	1	168	1	169	PF07700.8	HNOB	Domain	1	170	171	141.3	1.7e-41	1	CL0210	HemeNObinding
ORF01144	312	426	312	427	PF06969.9	HemN_C	Family	1	117	118	66.6	1.6e-18	1	No_clan	HemNC-terminalregion
ORF00935	77	122	72	125	PF02718.7	Herpes_UL31	Family	12	57	259	9.9	0.2	0	No_clan	HerpesvirusUL31-likeprotein
ORF00574	10	95	2	105	PF09518.3	RE_HindIII	Family	212	296	311	12.3	0.045	0	No_clan	HindIIIrestrictionendonuclease
ORF00231	339	403	338	403	PF00512.18	HisKA	Domain	2	68	68	26.4	3.9e-06	1	CL0025	HisKinaseA(phosphoacceptor)domain
ORF00395	947	1012	947	1012	PF00512.18	HisKA	Domain	1	68	68	69.9	1e-19	1	CL0025	HisKinaseA(phosphoacceptor)domain
ORF00034	242	309	241	312	PF00512.18	HisKA	Domain	2	65	68	23.8	2.5e-05	1	CL0025	HisKinaseA(phosphoacceptor)domain
ORF00472	290	356	289	357	PF00512.18	HisKA	Domain	2	67	68	51.1	7.9e-14	1	CL0025	HisKinaseA(phosphoacceptor)domain
ORF01851	131	195	129	197	PF00512.18	HisKA	Domain	3	66	68	14.2	0.026	0	CL0025	HisKinaseA(phosphoacceptor)domain
ORF00682	174	253	173	255	PF06580.6	His_kinase	Family	2	80	82	90.4	4.1e-26	1	No_clan	Histidinekinase
ORF00231	451	562	450	563	PF02518.19	HATPase_c	Domain	2	110	111	78.8	1.8e-22	1	CL0025	Histidinekinase-,DNAgyraseB-,andHSP90-likeATPase
ORF00682	270	311	267	335	PF02518.19	HATPase_c	Domain	9	46	111	11.9	0.11	0	CL0025	Histidinekinase-,DNAgyraseB-,andHSP90-likeATPase
ORF00395	1060	1173	1059	1174	PF02518.19	HATPase_c	Domain	2	110	111	86.4	7.6e-25	1	CL0025	Histidinekinase-,DNAgyraseB-,andHSP90-likeATPase
ORF00034	349	454	348	456	PF02518.19	HATPase_c	Domain	2	109	111	93.8	4e-27	1	CL0025	Histidinekinase-,DNAgyraseB-,andHSP90-likeATPase
ORF00472	407	513	404	514	PF02518.19	HATPase_c	Domain	5	110	111	90.4	4.6e-26	1	CL0025	Histidinekinase-,DNAgyraseB-,andHSP90-likeATPase
ORF02469	22	85	20	149	PF02518.19	HATPase_c	Domain	3	67	111	39.4	3.1e-10	1	CL0025	Histidinekinase-,DNAgyraseB-,andHSP90-likeATPase
ORF01851	238	342	236	344	PF02518.19	HATPase_c	Domain	3	109	111	77.7	4e-22	1	CL0025	Histidinekinase-,DNAgyraseB-,andHSP90-likeATPase
ORF00579	29	87	25	182	PF02518.19	HATPase_c	Domain	9	52	111	24.3	1.5e-05	1	CL0025	Histidinekinase-,DNAgyraseB-,andHSP90-likeATPase
ORF00579	742	840	739	842	PF02518.19	HATPase_c	Domain	4	108	111	36.2	3e-09	1	CL0025	Histidinekinase-,DNAgyraseB-,andHSP90-likeATPase
ORF02395	72	104	70	109	PF00529.13	HlyD	Family	3	35	306	27.2	1.7e-06	1	CL0105	HlyDfamilysecretionprotein
ORF02395	113	269	106	277	PF00529.13	HlyD	Family	114	269	306	26.4	3e-06	1	CL0105	HlyDfamilysecretionprotein
ORF02745	12	318	12	319	PF02574.9	S-methyl_trans	Family	1	304	305	325.5	2.5e-97	1	No_clan	HomocysteineS-methyltransferase
ORF00181	23	383	7	385	PF04209.6	HgmA	Family	33	419	426	171.4	1.6e-50	1	CL0029	homogentisate1,2-dioxygenase
ORF00495	4	599	4	599	PF00012.13	HSP70	Family	1	602	602	863.8	3.3e-260	1	CL0108	Hsp70protein
ORF02793	28	397	12	397	PF00368.11	HMG-CoA_red	Family	14	373	374	229.3	4.5e-68	1	No_clan	Hydroxymethylglutaryl-coenzymeAreductase
ORF02171	48	119	47	123	PF10711.2	DUF2513	Family	9	82	102	14.3	0.026	0	No_clan	Hypotheticalprotein(DUF2513)
ORF02171	117	182	99	190	PF06556.4	ASFV_p27	Family	52	116	131	10.7	0.28	0	No_clan	IAP-likeproteinp27C-terminus
ORF00777	47	341	47	348	PF09375.3	Peptidase_M75	Family	1	276	285	99.8	1.3e-28	1	No_clan	Imelysin
ORF01645	11	157	11	157	PF00817.13	IMS	Family	1	150	150	173.9	1.4e-51	1	No_clan	impB/mucB/samBfamily
ORF01645	213	329	212	338	PF11799.1	IMS_C	Family	2	128	135	73.9	1.2e-20	1	No_clan	impB/mucB/samBfamilyC-terminal
ORF01646	3	57	1	64	PF00478.18	IMPDH	Domain	93	147	351	9.8	0.26	0	CL0036	IMPdehydrogenase/GMPreductasedomain
ORF01645	169	200	169	200	PF11798.1	IMS_HHH	Motif	2	33	33	29.7	3e-07	1	CL0198	IMSfamilyHHHmotif
ORF01639	25	96	6	105	PF04156.7	IncA	Family	111	182	191	10	0.38	0	No_clan	IncAprotein
ORF01639	107	172	96	179	PF04156.7	IncA	Family	105	170	191	12.5	0.062	0	No_clan	IncAprotein
ORF02559	169	251	167	268	PF06757.6	Ins_allergen_rp	Family	12	90	179	12.1	0.078	0	No_clan	Insectallergenrelatedrepeat,nitrile-specifierdetoxification
ORF02658	1764	1904	1757	1905	PF12256.1	TcdB_toxin_midN	Family	17	173	174	47.1	1.4e-12	1	No_clan	InsecticidetoxinTcdBmiddle/N-terminalregion
ORF02446	59	109	56	120	PF00675.13	Peptidase_M16	Family	3	53	149	41.2	1e-10	1	CL0094	Insulinase(PeptidasefamilyM16)	predicted_active_site[93]
ORF02446	149	248	144	251	PF00675.13	Peptidase_M16	Family	46	145	149	34	1.7e-08	1	CL0094	Insulinase(PeptidasefamilyM16)
ORF02446	593	699	559	702	PF00675.13	Peptidase_M16	Family	40	146	149	32.3	5.5e-08	1	CL0094	Insulinase(PeptidasefamilyM16)
ORF02655	159	282	158	282	PF00665.19	rve	Domain	2	120	120	71.4	5.2e-20	1	CL0219	Integrasecoredomain
ORF00129	159	282	158	282	PF00665.19	rve	Domain	2	120	120	70.6	9.1e-20	1	CL0219	Integrasecoredomain
ORF00609	40	293	39	294	PF01715.10	IPPT	Family	2	252	253	231.1	7.9e-69	1	CL0023	IPPtransferase
ORF02002	3	85	2	85	PF00081.15	Sod_Fe_N	Domain	2	82	82	111.8	1e-32	1	No_clan	Iron/manganesesuperoxidedismutases,alpha-hairpindomain
ORF02002	90	197	90	197	PF02777.11	Sod_Fe_C	Domain	1	106	106	140	1.7e-41	1	No_clan	Iron/manganesesuperoxidedismutases,C-terminaldomain
ORF01714	9	345	9	378	PF00465.12	Fe-ADH	Family	1	333	365	255.6	4.2e-76	1	CL0224	Iron-containingalcoholdehydrogenase
ORF01701	2	95	2	95	PF01521.13	Fe-S_biosyn	Family	1	91	91	83.1	6.8e-24	1	No_clan	Iron-sulphurclusterbiosynthesis
ORF00213	319	343	307	357	PF07650.10	KH_2	Domain	13	37	59	9.5	0.67	0	CL0007	KHdomain
ORF02273	117	149	112	167	PF07765.5	KIP1	Family	25	57	74	9.7	0.58	0	No_clan	KIP1-likeprotein
ORF02215	9	39	8	39	PF00467.22	KOW	Family	2	32	32	35.1	4.8e-09	1	CL0107	KOWmotif
ORF00423	147	301	145	309	PF02866.11	Ldh_1_C	Domain	3	165	174	87.8	5.1e-25	1	CL0341	lactate/malatedehydrogenase,alpha/betaC-terminaldomain	predicted_active_site[175]
ORF00423	1	142	1	143	PF00056.16	Ldh_1_N	Family	1	141	142	138.8	7.4e-41	1	CL0063	lactate/malatedehydrogenase,NADbindingdomain
ORF01840	13	288	13	288	PF02016.8	Peptidase_S66	Family	1	284	284	289.6	1.5e-86	1	No_clan	LD-carboxypeptidase
ORF00319	8	195	3	195	PF04011.5	LemA	Family	5	186	186	214.5	4.8e-64	1	No_clan	LemAfamily
ORF01168	57	172	36	185	PF04011.5	LemA	Family	30	148	186	13.6	0.021	0	No_clan	LemAfamily
ORF01829	84	104	84	105	PF00560.26	LRR_1	Repeat	1	21	22	10	0.59	1	CL0022	LeucineRichRepeat
ORF01829	130	147	130	151	PF00560.26	LRR_1	Repeat	1	18	22	12.8	0.07	1	CL0022	LeucineRichRepeat
ORF01829	153	174	153	174	PF00560.26	LRR_1	Repeat	1	22	22	9.4	0.93	1	CL0022	LeucineRichRepeat
ORF01829	199	220	199	220	PF00560.26	LRR_1	Repeat	1	22	22	14.4	0.021	1	CL0022	LeucineRichRepeat
ORF00066	33	84	27	106	PF10473.2	Cenp-F_leu_zip	Domain	48	99	140	14.1	0.027	0	No_clan	Leucine-richrepeatsofkinetochoreproteinCenp-F/LEK1
ORF01367	101	134	95	158	PF07959.5	Fucokinase	Family	284	316	413	8.5	0.49	0	No_clan	L-fucokinase
ORF00044	228	298	210	313	PF07959.5	Fucokinase	Family	261	331	413	19.1	0.0003	0	No_clan	L-fucokinase
ORF02801	4	340	3	367	PF02684.8	LpxB	Family	2	345	373	295.8	2.7e-88	1	CL0113	Lipid-A-disaccharidesynthetase
ORF02406	71	99	51	124	PF04571.7	Lipin_N	Family	29	57	111	9.2	0.7	0	No_clan	lipin,N-terminalconservedregion
ORF00555	1	55	1	82	PF01441.12	Lipoprotein_6	Family	1	58	210	13	0.051	0	No_clan	Lipoprotein
ORF01361	605	806	603	807	PF05362.6	Lon_C	Domain	3	204	205	275.9	1.2e-82	1	CL0329	Lonprotease(S16)C-terminalproteolyticdomain
ORF01240	57	82	56	84	PF12153.1	CAP18_C	Domain	4	26	28	11	0.19	0	No_clan	LPSbindingdomainofCAP18(Cterminal)
ORF01851	21	126	7	171	PF03194.8	LUC7	Family	79	186	254	13.4	0.031	0	No_clan	LUC7N_terminus
ORF01902	15	303	8	304	PF00206.13	Lyase_1	Domain	9	311	312	166.5	6.3e-49	1	No_clan	Lyase
ORF01424	10	341	10	341	PF00206.13	Lyase_1	Domain	1	312	312	352.6	1.4e-105	1	No_clan	Lyase
ORF02648	197	354	173	359	PF09093.4	Lyase_catalyt	Domain	206	358	373	42.9	2.2e-11	1	No_clan	Lyase,catalytic
ORF02139	17	198	16	208	PF01810.11	LysE	Family	2	182	192	24.3	1.1e-05	1	CL0292	LysEtypetranslocator
ORF00087	8	30	8	57	PF01476.13	LysM	Domain	1	23	44	19.1	0.00069	0	CL0187	LysMdomain
ORF01477	2	35	1	36	PF01476.13	LysM	Domain	9	43	44	18.1	0.0014	0	CL0187	LysMdomain
ORF01240	90	291	86	296	PF03466.13	LysR_substrate	Family	5	204	209	125.7	9.8e-37	1	CL0177	LysRsubstratebindingdomain
ORF00681	144	237	142	238	PF04397.8	LytTR	Domain	3	97	98	88.3	2.1e-25	1	No_clan	LytTrDNA-bindingdomain
ORF00786	152	250	151	251	PF04397.8	LytTR	Domain	2	97	98	73.8	6.9e-21	1	No_clan	LytTrDNA-bindingdomain
ORF01853	147	236	146	237	PF04397.8	LytTR	Domain	2	97	98	72.1	2.3e-20	1	No_clan	LytTrDNA-bindingdomain
ORF01504	307	383	304	416	PF05299.5	Peptidase_M61	Family	4	80	122	46.8	1.9e-12	1	CL0126	M61glycylaminopeptidase
ORF00945	37	229	31	230	PF07690.9	MFS_1	Family	152	352	353	23	2.3e-05	0	CL0015	MajorFacilitatorSuperfamily
ORF00067	18	363	18	364	PF07690.9	MFS_1	Family	1	352	353	134.7	2.5e-39	1	CL0015	MajorFacilitatorSuperfamily
ORF00500	18	319	15	399	PF07690.9	MFS_1	Family	3	297	353	27.8	7.8e-07	0	CL0015	MajorFacilitatorSuperfamily
ORF00500	405	530	400	545	PF07690.9	MFS_1	Family	41	172	353	13.4	0.019	0	CL0015	MajorFacilitatorSuperfamily
ORF02064	7	496	6	496	PF06039.8	Mqo	Family	2	489	489	790.1	3.9e-238	1	CL0063	Malate:quinoneoxidoreductase(Mqo)
ORF00218	164	400	164	400	PF03949.8	Malic_M	Domain	1	255	255	218.8	6.9e-65	1	CL0063	Malicenzyme,NADbindingdomain
ORF00218	20	151	19	152	PF00390.12	malic	Domain	2	181	182	96.6	9.6e-28	1	No_clan	Malicenzyme,N-terminaldomain
ORF02573	86	124	81	136	PF06857.4	ACP	Family	8	47	87	12.6	0.075	0	No_clan	Malonatedecarboxylasedeltasubunit(MdcD)
ORF01646	21	71	18	76	PF01188.14	MR_MLE	Domain	6	53	98	10.5	0.32	0	CL0256	Mandelateracemase/muconatelactonizingenzyme,C-terminaldomain
ORF01630	30	71	29	101	PF01232.16	Mannitol_dh	Domain	8	49	151	11.7	0.15	0	CL0063	MannitoldehydrogenaseRossmanndomain
ORF01035	34	150	33	151	PF01832.13	Glucosaminidase	Family	2	133	134	82.1	3e-23	1	CL0037	Mannosyl-glycoproteinendo-beta-N-acetylglucosaminidase
ORF01224	43	102	43	103	PF01047.15	MarR	Family	1	58	59	35.7	3.8e-09	1	CL0123	MarRfamily
ORF02171	42	101	42	102	PF01047.15	MarR	Family	1	58	59	45.9	2.5e-12	1	CL0123	MarRfamily
ORF02073	53	80	52	96	PF04899.5	MbeD_MobD	Family	2	30	70	10.6	0.31	0	No_clan	MbeD/MobDlike
ORF01197	743	801	732	804	PF09332.4	Mcm10	Domain	286	341	344	10.6	0.2	0	No_clan	Mcm10replicationfactor
ORF00146	27	79	13	128	PF10117.2	McrBC	Family	103	155	321	14.1	0.013	0	CL0236	McrBC5-methylcytosinerestrictionsystemcomponent
ORF00048	73	109	3	151	PF10280.2	Med11	Family	37	73	117	10.1	0.48	0	No_clan	Mediatorcomplexprotein
ORF01295	57	110	1	117	PF11214.1	Med2	Family	44	98	105	11.8	0.14	0	No_clan	Mediatorcomplexsubunit2
ORF00262	58	143	50	160	PF11593.1	Med3	Family	36	116	379	8.4	0.89	0	No_clan	Mediatorcomplexsubunit3fungal
ORF00676	1	494	1	495	PF01676.11	Metalloenzyme	Family	6	261	262	290.3	8.8e-87	1	CL0088	Metalloenzymesuperfamily	predicted_active_site[54]
ORF00745	1	225	1	227	PF00557.17	Peptidase_M24	Domain	3	201	203	143.3	6.1e-42	1	No_clan	MetallopeptidasefamilyM24	predicted_active_site[65]
ORF02009	167	387	167	388	PF00557.17	Peptidase_M24	Domain	1	202	203	189.1	5.6e-56	1	No_clan	MetallopeptidasefamilyM24	predicted_active_site[228]
ORF01472	16	71	4	80	PF12176.1	MtaB	Domain	393	448	461	10.6	0.1	0	No_clan	Methanol-cobalaminmethyltransferaseBsubunit
ORF02110	573	711	557	724	PF01642.15	MM_CoA_mutase	Family	22	157	516	50.4	7.3e-14	1	No_clan	Methylmalonyl-CoAmutase
ORF02110	772	1134	757	1137	PF01642.15	MM_CoA_mutase	Family	152	513	516	251.3	9.9e-75	1	No_clan	Methylmalonyl-CoAmutase
ORF00576	222	467	219	489	PF01642.15	MM_CoA_mutase	Family	200	453	516	201.9	9.3e-60	1	No_clan	Methylmalonyl-CoAmutase
ORF01457	106	263	102	274	PF05175.7	MTS	Domain	24	155	170	76.7	1e-21	1	CL0063	Methyltransferasesmalldomain
ORF02288	677	766	676	769	PF01835.12	A2M_N	Domain	2	96	98	54.8	6.7e-15	1	CL0159	MG2domain
ORF00510	64	114	44	140	PF01835.12	A2M_N	Domain	38	84	98	11.1	0.27	0	CL0159	MG2domain
ORF00511	64	114	42	137	PF01835.12	A2M_N	Domain	38	84	98	11.1	0.29	0	CL0159	MG2domain
ORF02236	253	419	253	420	PF12002.1	MgsA_C	Domain	1	167	168	241.8	2.2e-72	1	No_clan	MgsAAAA+ATPaseCterminal
ORF00935	69	152	50	183	PF11709.1	Mit_ribos_Mrp51	Family	125	215	329	12	0.071	0	No_clan	Mitochondrialribosomalproteinsubunit
ORF02362	180	387	111	390	PF03176.8	MMPL	Family	80	297	333	48	5.5e-13	1	CL0322	MMPLfamily
ORF02362	644	778	633	796	PF03176.8	MMPL	Family	152	298	333	25.7	3.2e-06	1	CL0322	MMPLfamily
ORF01422	222	376	114	405	PF03176.8	MMPL	Family	137	296	333	48.3	4.3e-13	1	CL0322	MMPLfamily
ORF01422	558	776	452	786	PF03176.8	MMPL	Family	84	305	333	38.3	4.8e-10	1	CL0322	MMPLfamily
ORF00949	1	135	1	135	PF01967.14	MoaC	Family	1	136	136	143.4	2.6e-42	1	No_clan	MoaCfamily
ORF01639	26	115	16	116	PF07200.6	Mod_r	Domain	30	125	150	10	0.47	0	No_clan	Modifierofrudimentary(Mod(r))protein
ORF00956	319	385	319	387	PF03454.8	MoeA_C	Domain	1	71	73	29.5	4.2e-07	1	No_clan	MoeAC-terminalregion(domainIV)
ORF01914	208	247	185	248	PF03454.8	MoeA_C	Domain	30	70	73	11.5	0.18	0	No_clan	MoeAC-terminalregion(domainIV)
ORF00956	1	158	1	158	PF03453.10	MoeA_N	Family	1	163	163	136.9	3e-40	1	No_clan	MoeAN-terminalregion(domainIandII)
ORF00943	91	517	91	517	PF00384.15	Molybdopterin	Family	1	432	432	240.6	2.1e-71	1	No_clan	Molybdopterinoxidoreductase
ORF01406	85	178	81	182	PF00384.15	Molybdopterin	Family	19	121	432	10.3	0.16	0	No_clan	Molybdopterinoxidoreductase
ORF01406	269	401	193	404	PF00384.15	Molybdopterin	Family	306	416	432	9.5	0.27	0	No_clan	Molybdopterinoxidoreductase
ORF00943	35	80	34	87	PF04879.9	Molybdop_Fe4S4	Domain	2	47	55	49.6	2e-13	1	No_clan	MolybdopterinoxidoreductaseFe4S4domain
ORF00943	610	715	609	716	PF01568.14	Molydop_binding	Domain	2	108	109	91.2	2.5e-26	1	CL0332	Molydopterindinucleotidebindingdomain
ORF00768	47	70	20	80	PF00618.13	RasGEF_N	Family	83	105	112	10.6	0.27	0	No_clan	motif
ORF02785	9	335	8	338	PF06723.6	MreB_Mbl	Family	2	324	327	415.3	8.7e-125	1	CL0108	MreB/Mblprotein
ORF01066	72	180	67	182	PF07732.8	Cu-oxidase_3	Domain	6	118	120	37.5	1.3e-09	1	CL0026	Multicopperoxidase
ORF01066	189	293	188	321	PF00394.15	Cu-oxidase	Domain	2	115	155	19.8	0.00044	1	CL0026	Multicopperoxidase
ORF02716	9	108	8	110	PF01225.18	Mur_ligase	Domain	2	73	76	39.7	2.4e-10	1	CL0063	Murligasefamily,catalyticdomain
ORF02716	304	387	304	391	PF02875.14	Mur_ligase_C	Domain	1	87	91	72.2	2.1e-20	1	No_clan	Murligasefamily,glutamateligasedomain
ORF02716	115	284	115	284	PF08245.5	Mur_ligase_M	Domain	1	188	188	69	4.1e-19	1	No_clan	Murligasemiddledomain
ORF02469	443	581	439	583	PF08676.4	MutL_C	Domain	7	140	142	98.1	2.6e-28	1	No_clan	MutLCterminaldimerisationdomain
ORF00262	90	157	83	184	PF05192.11	MutS_III	Domain	91	161	219	8.8	0.94	0	No_clan	MutSdomainIII
ORF01639	27	177	15	178	PF09728.2	Taxilin	Family	82	240	309	12.5	0.046	0	No_clan	Myosin-likecoiled-coilprotein
ORF00062	384	700	379	744	PF02384.9	N6_Mtase	Family	6	274	311	78	5.2e-22	1	CL0063	N-6DNAMethylase
ORF00476	2	78	2	79	PF12242.1	Eno-Rase_NADH_b	Family	1	77	78	123.7	1.4e-36	1	CL0063	NAD(P)Hbindingdomainoftrans-2-enoyl-CoAreductase
ORF01402	122	393	121	394	PF00361.13	Oxidored_q1	Family	2	269	270	200.4	2.5e-59	1	CL0425	NADH-Ubiquinone/plastoquinone(complexI),variouschains
ORF01390	47	155	46	156	PF01058.15	Oxidored_q6	Family	3	130	131	92.6	1.1e-26	1	No_clan	NADHubiquinoneoxidoreductase,20Kdsubunit
ORF01569	6	36	3	44	PF08122.5	NDUF_B12	Family	16	45	57	10.8	0.25	0	No_clan	NADH-ubiquinoneoxidoreductaseB12subunitfamily
ORF01394	342	385	340	385	PF10589.2	NADH_4Fe-4S	Domain	3	46	46	69.7	6.4e-20	1	No_clan	NADH-ubiquinoneoxidoreductase-Firon-sulfurbindingregion
ORF01395	94	134	94	134	PF10588.2	NADH-G_4Fe-4S_3	Domain	1	41	41	62.4	1.3e-17	1	No_clan	NADH-ubiquinoneoxidoreductase-Giron-sulfurbindingregion
ORF00757	202	279	197	295	PF02540.10	NAD_synthase	Domain	7	85	242	36.5	1.9e-09	1	CL0039	NADsynthase
ORF00597	1	264	1	264	PF09521.3	RE_NgoPII	Family	1	263	263	303.2	7.1e-91	1	No_clan	NgoPIIrestrictionendonuclease
ORF00937	463	488	445	493	PF10670.2	NikM	Family	185	210	215	10.3	0.39	0	No_clan	Nickeluptakesubstrate-specifictransmembraneregion
ORF01015	11	34	4	36	PF01106.10	NifU	Family	13	36	68	12.3	0.085	0	CL0232	NifU-likedomain
ORF02864	235	302	233	304	PF01106.10	NifU	Family	3	66	68	67.9	3.8e-19	1	CL0232	NifU-likedomain
ORF00801	8	184	7	184	PF00881.17	Nitroreductase	Domain	2	165	165	98	3.8e-28	1	No_clan	Nitroreductasefamily
ORF01477	146	254	146	255	PF00877.12	NLPC_P60	Family	1	104	105	77.6	4.1e-22	1	CL0125	NlpC/P60family
ORF00551	3	217	3	231	PF05368.6	NmrA	Family	1	217	233	16.3	0.0034	0	CL0063	NmrA-likefamily
ORF00527	4	137	4	138	PF00334.12	NDK	Domain	1	134	135	167.1	1.3e-49	1	No_clan	Nucleosidediphosphatekinase	predicted_active_site[117]
ORF00018	115	212	112	225	PF07670.7	Gate	Domain	4	99	109	26.5	3.5e-06	1	No_clan	Nucleosiderecognition
ORF00018	348	443	347	449	PF07670.7	Gate	Domain	3	104	109	16.8	0.0037	0	No_clan	Nucleosiderecognition
ORF02678	2	241	2	243	PF00483.16	NTP_transferase	Family	1	246	248	232.3	4.1e-69	1	CL0110	Nucleotidyltransferase
ORF00044	2	228	1	232	PF00483.16	NTP_transferase	Family	7	243	248	90.5	7.9e-26	1	CL0110	Nucleotidyltransferase
ORF00730	26	60	4	114	PF01909.16	NTP_transf_2	Family	20	47	93	11.5	0.22	0	CL0260	Nucleotidyltransferasedomain
ORF00213	6	125	5	128	PF08529.4	NusA_N	Domain	2	119	122	104.5	2.6e-30	1	No_clan	NusAN-terminaldomain
ORF01879	377	427	352	444	PF04932.8	Wzy_C	Family	38	90	163	9.8	0.5	0	No_clan	O-Antigenligase
ORF00263	49	120	49	132	PF01336.18	tRNA_anti	Domain	1	64	76	36.5	2.4e-09	1	CL0021	OB-foldnucleicacidbindingdomain
ORF00752	19	94	19	94	PF01336.18	tRNA_anti	Domain	1	76	76	39.5	2.8e-10	1	CL0021	OB-foldnucleicacidbindingdomain
ORF00190	26	109	26	110	PF01336.18	tRNA_anti	Domain	1	75	76	41.5	6.7e-11	1	CL0021	OB-foldnucleicacidbindingdomain
ORF02441	78	219	70	239	PF01596.10	Methyltransf_3	Domain	20	162	205	27.4	1.2e-06	1	CL0063	O-methyltransferase
ORF00937	588	669	580	674	PF00691.13	OmpA	Family	9	91	97	51.1	1e-13	1	No_clan	OmpAfamily
ORF01639	199	302	199	302	PF00691.13	OmpA	Family	1	97	97	58.1	6.6e-16	1	No_clan	OmpAfamily
ORF00341	571	666	571	666	PF00691.13	OmpA	Family	1	97	97	69.8	1.5e-19	1	No_clan	OmpAfamily
ORF00085	312	407	312	408	PF00691.13	OmpA	Family	1	97	97	67.8	6.3e-19	1	No_clan	OmpAfamily
ORF02005	365	460	365	460	PF00691.13	OmpA	Family	1	97	97	75.9	1.9e-21	1	No_clan	OmpAfamily
ORF00187	81	242	5	250	PF01389.10	OmpA_membrane	Domain	57	177	200	16	0.0045	0	CL0193	OmpA-liketransmembranedomain
ORF00694	155	193	132	215	PF03709.8	OKR_DC_1_N	Domain	36	78	115	12.1	0.12	0	CL0304	Orn/Lys/Argdecarboxylase,N-terminaldomain
ORF02428	123	206	113	240	PF02702.10	KdpD	Family	12	91	211	10.4	0.2	0	No_clan	OsmosensitiveK+channelHiskinasesensordomain
ORF01061	108	202	101	203	PF03968.7	OstA	Family	39	144	145	22.6	4.7e-05	1	CL0259	OstA-likeprotein
ORF01061	248	379	247	383	PF03968.7	OstA	Family	34	139	145	18.4	0.00089	0	CL0259	OstA-likeprotein
ORF00747	1068	1239	1066	1240	PF02321.11	OEP	Family	3	187	188	44.8	8e-12	1	CL0105	Outermembraneeffluxprotein
ORF00747	1272	1430	1263	1431	PF02321.11	OEP	Family	17	184	188	39.1	4.5e-10	1	CL0105	Outermembraneeffluxprotein
ORF00073	29	224	29	224	PF02321.11	OEP	Family	1	188	188	73.3	1.4e-20	1	CL0105	Outermembraneeffluxprotein
ORF00073	257	437	251	437	PF02321.11	OEP	Family	10	187	188	68.5	4.4e-19	1	CL0105	Outermembraneeffluxprotein
ORF01943	9	170	4	170	PF03938.7	OmpH	Domain	3	158	158	93.8	8e-27	1	No_clan	Outermembraneprotein(OmpH-like)
ORF02366	160	219	147	219	PF03349.9	Toluene_X	Family	370	427	427	13.1	0.018	0	CL0193	Outermembraneproteintransportprotein(OMPP1/FadL/TodX)
ORF02568	500	581	499	583	PF00970.17	FAD_binding_6	Domain	2	89	99	21.9	0.00011	1	CL0076	OxidoreductaseFAD-bindingdomain
ORF02120	182	237	89	241	PF00174.12	Oxidored_molyb	Domain	90	145	169	12.4	0.059	0	No_clan	Oxidoreductasemolybdopterinbindingdomain
ORF02568	600	702	600	703	PF00175.14	NAD_binding_1	Domain	1	108	109	39.4	5.6e-10	1	CL0091	OxidoreductaseNAD-bindingdomain
ORF00836	100	193	100	202	PF07691.5	PA14	Domain	5	102	145	12.6	0.063	0	CL0301	PA14domain
ORF02265	125	190	112	207	PF02225.15	PA	Family	18	67	100	14	0.022	0	No_clan	PAdomain
ORF00198	502	575	475	577	PF02225.15	PA	Family	24	98	100	64.2	5e-18	1	No_clan	PAdomain
ORF01630	4	280	1	281	PF02569.8	Pantoate_ligase	Family	4	279	280	287.3	6e-86	1	CL0119	Pantoate-beta-alanineligase	predicted_active_site[37]
ORF02237	95	287	88	299	PF00112.16	Peptidase_C1	Domain	16	205	220	62.5	4.1e-17	1	CL0125	Papainfamilycysteineprotease	predicted_active_site[252,270,105]
ORF01563	11	104	9	105	PF02195.11	ParBc	Family	3	89	90	42.6	3.7e-11	1	CL0248	ParB-likenucleasedomain
ORF00395	232	284	224	312	PF00989.17	PAS	Domain	11	69	113	21	0.00017	0	CL0183	PASfold
ORF00395	330	441	329	441	PF00989.17	PAS	Domain	2	113	113	46.9	1.5e-12	1	CL0183	PASfold
ORF00395	835	921	835	922	PF08447.4	PAS_3	Domain	1	90	91	50	1.8e-13	1	CL0183	PASfold
ORF02819	126	149	125	151	PF08789.3	PBCV_basic_adap	Domain	7	30	40	18.5	0.00091	0	No_clan	PBCV-specificbasicadaptordomain
ORF01611	15	236	12	239	PF01884.10	PcrB	Family	4	219	231	164.7	1.5e-48	1	CL0036	PcrBfamily
ORF01471	291	349	269	351	PF00595.17	PDZ	Domain	21	78	81	33.3	3.1e-08	1	No_clan	PDZdomain(AlsoknownasDHRorGLGF)
ORF01471	386	447	366	450	PF00595.17	PDZ	Domain	23	78	81	9.6	0.77	0	No_clan	PDZdomain(AlsoknownasDHRorGLGF)
ORF02287	700	789	698	791	PF06832.5	BiPBP_C	Family	3	88	90	53.8	1.1e-14	1	CL0159	Penicillin-BindingProteinC-terminusFamily
ORF02788	45	208	44	211	PF03717.8	PBP_dimer	Domain	2	173	177	101.5	4.3e-29	1	No_clan	Penicillin-bindingProteindimerisationdomain
ORF02287	312	573	312	588	PF00905.15	Transpeptidase	Domain	1	290	304	55.1	4.6e-15	1	CL0013	Penicillinbindingproteintranspeptidasedomain	predicted_active_site[352]
ORF02788	247	576	247	580	PF00905.15	Transpeptidase	Domain	1	300	304	193.1	4.1e-57	1	CL0013	Penicillinbindingproteintranspeptidasedomain	predicted_active_site[307]
ORF01020	355	405	306	424	PF00354.10	Pentaxin	Domain	119	169	195	12.3	0.063	0	CL0004	Pentaxinfamily
ORF02378	121	158	114	167	PF03412.8	Peptidase_C39	Family	81	117	131	14.3	0.019	0	CL0125	PeptidaseC39family
ORF01904	167	265	166	270	PF07687.7	M20_dimer	Domain	2	102	109	57.1	1e-15	1	No_clan	Peptidasedimerisationdomain
ORF01831	40	410	34	410	PF01433.13	Peptidase_M1	Family	10	391	391	108.3	3.4e-31	1	CL0126	PeptidasefamilyM1	predicted_active_site[407,326]
ORF00922	23	365	17	380	PF01433.13	Peptidase_M1	Family	8	359	391	171.4	2.2e-50	1	CL0126	PeptidasefamilyM1	predicted_active_site[307]
ORF01904	65	349	65	350	PF01546.21	Peptidase_M20	Family	1	170	171	70.4	1e-19	1	CL0035	PeptidasefamilyM20/M25/M40	predicted_active_site[133]
ORF00041	291	382	289	382	PF01551.15	Peptidase_M23	Family	4	96	96	50.3	1.4e-13	1	CL0105	PeptidasefamilyM23
ORF01434	49	114	48	119	PF01551.15	Peptidase_M23	Family	2	64	96	45.4	4.8e-12	1	CL0105	PeptidasefamilyM23
ORF01434	135	165	132	171	PF01551.15	Peptidase_M23	Family	62	92	96	32.6	4.8e-08	1	CL0105	PeptidasefamilyM23	predicted_active_site[155]
ORF02265	270	453	270	455	PF04389.10	Peptidase_M28	Family	1	174	176	121.8	2e-35	1	CL0035	PeptidasefamilyM28	predicted_active_site[330]
ORF02141	106	278	105	281	PF04389.10	Peptidase_M28	Family	2	171	176	82.9	1.7e-23	1	CL0035	PeptidasefamilyM28	predicted_active_site[155]
ORF02843	122	271	121	276	PF01343.11	Peptidase_S49	Family	2	149	154	88.4	3.2e-25	1	CL0127	PeptidasefamilyS49
ORF02843	369	516	367	520	PF01343.11	Peptidase_S49	Family	3	150	154	160.8	1.6e-47	1	CL0127	PeptidasefamilyS49
ORF00574	44	106	11	108	PF08496.3	Peptidase_S49_N	Family	37	108	155	11.7	0.13	0	CL0127	PeptidasefamilyS49N-terminal
ORF00718	79	306	79	309	PF01136.12	Peptidase_U32	Family	1	230	233	227.2	9.8e-68	1	No_clan	PeptidasefamilyU32
ORF01872	82	313	79	314	PF01136.12	Peptidase_U32	Family	4	231	233	242	3e-72	1	No_clan	PeptidasefamilyU32
ORF00845	66	101	30	104	PF05922.9	Inhibitor_I9	Family	38	73	87	13	0.089	0	No_clan	PeptidaseinhibitorI9
ORF02446	263	432	260	434	PF05193.14	Peptidase_M16_C	Domain	6	181	183	64.8	6e-18	1	CL0094	PeptidaseM16inactivedomain
ORF02446	791	869	688	879	PF05193.14	Peptidase_M16_C	Domain	90	166	183	22.1	7.7e-05	1	CL0094	PeptidaseM16inactivedomain
ORF00649	108	173	107	175	PF03413.12	PepSY	Domain	2	62	64	42.4	6.4e-11	1	CL0320	PeptidasepropeptideandYPEBdomain
ORF01864	132	209	131	211	PF03413.12	PepSY	Domain	2	62	64	29.5	6.7e-07	1	CL0320	PeptidasepropeptideandYPEBdomain
ORF00198	156	195	107	197	PF03413.12	PepSY	Domain	22	62	64	19.3	0.001	1	CL0320	PeptidasepropeptideandYPEBdomain
ORF02258	21	713	21	714	PF10459.2	Peptidase_S46	Family	1	697	698	800.1	1.5e-240	1	CL0124	PeptidaseS46
ORF00683	20	709	17	709	PF10459.2	Peptidase_S46	Family	3	698	698	826.8	1.2e-248	1	CL0124	PeptidaseS46
ORF02389	218	287	191	290	PF05524.6	PEP-utilisers_N	Family	40	107	123	12.4	0.076	0	No_clan	PEP-utilisingenzyme,N-terminal
ORF00278	314	336	294	351	PF05048.6	NosD	Family	24	46	61	28.9	5.8e-07	1	No_clan	Periplasmiccopper-bindingprotein(NosD)
ORF00883	167	252	112	280	PF01297.10	SBP_bac_9	Family	70	139	303	11.4	0.095	0	No_clan	Periplasmicsolutebindingproteinfamily
ORF02145	67	392	64	393	PF00141.16	peroxidase	Family	4	224	225	165.3	1.1e-48	1	No_clan	Peroxidase	predicted_active_site[313,96,313,96]
ORF02145	401	698	399	698	PF00141.16	peroxidase	Family	4	225	225	127.2	4.9e-37	1	No_clan	Peroxidase
ORF02583	228	292	164	319	PF07819.6	PGAP1	Family	64	128	225	20.2	0.00028	0	CL0028	PGAP1-likeprotein	predicted_active_site[258]
ORF00324	226	418	225	420	PF08665.5	PglZ	Domain	2	179	181	97.4	5.9e-28	1	CL0088	PglZdomain
ORF02316	225	373	224	373	PF00589.15	Phage_integrase	Family	2	160	173	49.6	2.7e-13	1	CL0382	Phageintegrasefamily
ORF01574	260	379	232	386	PF04860.5	Phage_portal	Family	169	262	347	11.2	0.081	0	No_clan	Phageportalprotein
ORF02703	11	55	8	57	PF04717.5	Phage_base_V	Family	34	77	79	40	2.1e-10	1	No_clan	Phage-relatedbaseplateassemblyprotein
ORF01639	127	162	90	165	PF06667.5	PspB	Family	37	72	75	10	0.51	0	No_clan	PhageshockproteinB
ORF02095	245	341	243	346	PF09246.3	PHAT	Domain	4	100	108	11.4	0.14	0	CL0020	PHAT
ORF02389	6	318	2	319	PF00221.12	PAL	Family	6	304	473	347.6	6.9e-104	1	No_clan	Phenylalanineandhistidineammonia-lyase
ORF00218	431	748	428	748	PF01515.12	PTA_PTB	Family	4	319	319	309.3	2.1e-92	1	CL0270	Phosphateacetyl/butaryltransferase
ORF01995	22	494	20	494	PF01293.13	PEPCK_ATP	Family	3	467	467	707.1	6.4e-213	1	CL0374	Phosphoenolpyruvatecarboxykinase
ORF00146	53	539	53	540	PF00342.12	PGI	Domain	1	485	486	648.9	3.1e-195	1	CL0067	Phosphoglucoseisomerase	predicted_active_site[514,386,355]
ORF02598	15	213	6	216	PF02230.9	Abhydrolase_2	Domain	10	213	216	123.6	6e-36	1	CL0028	Phospholipase/Carboxylesterase	predicted_active_site[113,167,198]
ORF02720	70	82	70	82	PF10555.2	MraY_sig1	Domain	1	13	13	21.7	5.8e-05	1	No_clan	Phospho-N-acetylmuramoyl-pentapeptide-transferasesignature1
ORF00066	186	268	168	284	PF06007.4	PhnJ	Family	84	166	279	10.5	0.15	0	No_clan	PhosphonatemetabolismproteinPhnJ
ORF01627	498	559	496	570	PF02843.9	GARS_C	Domain	6	62	93	12.4	0.11	0	No_clan	Phosphoribosylglycinamidesynthetase,Cdomain
ORF01695	451	488	403	491	PF00156.20	Pribosyltran	Domain	86	122	125	14.4	0.018	0	No_clan	Phosphoribosyltransferasedomain
ORF01354	81	188	50	190	PF00156.20	Pribosyltran	Domain	31	120	125	18.1	0.0013	0	No_clan	Phosphoribosyltransferasedomain
ORF01035	58	97	51	115	PF00485.11	PRK	Domain	7	46	194	12.5	0.062	0	CL0023	Phosphoribulokinase/Uridinekinasefamily
ORF01826	368	458	335	460	PF01048.13	PNP_UDP_1	Domain	69	178	234	16.1	0.0033	0	CL0408	Phosphorylasesuperfamily
ORF01164	22	267	21	268	PF01048.13	PNP_UDP_1	Domain	2	233	234	161.8	9.5e-48	1	CL0408	Phosphorylasesuperfamily
ORF02389	3	43	2	54	PF08673.3	RsbU_N	Domain	30	69	77	10.7	0.31	0	No_clan	PhosphoserinephosphataseRsbU,N-terminaldomain
ORF01222	47	109	46	112	PF08416.6	PTB	Family	3	66	131	14.2	0.024	0	CL0266	Phosphotyrosine-bindingdomain
ORF00169	263	461	262	466	PF02811.12	PHP	Family	2	174	175	102.4	1.8e-29	1	CL0034	PHPdomain
ORF01484	1518	1563	1508	1564	PF00801.13	PKD	Domain	9	58	69	11.4	0.15	0	CL0159	PKDdomain
ORF01477	25	77	22	81	PF02298.10	Cu_bind_like	Domain	17	69	85	12.7	0.063	0	CL0026	Plastocyanin-likedomain
ORF01140	26	155	26	155	PF01743.13	PolyA_pol	Domain	1	126	126	83.3	1.2e-23	1	No_clan	PolyApolymeraseheaddomain
ORF02568	584	621	582	629	PF11183.1	PmrD	Family	4	38	82	9	0.92	0	No_clan	PolymyxinresistanceproteinPmrD
ORF02741	34	274	32	288	PF00348.10	polyprenyl_synt	Domain	3	246	260	178.2	1e-52	1	No_clan	Polyprenylsynthetase
ORF02672	40	133	35	138	PF02563.9	Poly_export	Family	7	78	83	40.8	1e-10	1	No_clan	Polysaccharidebiosynthesis/exportprotein
ORF02648	679	743	679	745	PF02884.10	Lyase_8_C	Domain	1	60	72	17.1	0.0033	0	No_clan	Polysaccharidelyasefamily8,C-terminalbeta-sandwichdomain
ORF02648	519	661	396	665	PF02278.11	Lyase_8	Family	123	265	269	34.5	1e-08	1	CL0103	Polysaccharidelyasefamily8,super-sandwichdomain
ORF02789	64	111	63	141	PF04246.5	RseC_MucC	Family	58	105	135	10.7	0.23	0	No_clan	Positiveregulatorofsigma(E),RseC/MucC
ORF02797	87	432	84	433	PF00854.14	PTR2	Family	4	372	373	106	1.4e-30	1	CL0015	POTfamily
ORF02829	351	448	351	448	PF00639.14	Rotamase	Domain	1	95	95	84.7	4.4e-24	1	No_clan	PPIC-typePPIASEdomain
ORF00730	1	244	1	245	PF10127.2	Nuc-transf	Family	1	246	247	257.6	8e-77	1	No_clan	Predictednucleotidyltransferase
ORF00629	228	410	226	410	PF02687.14	FtsX	Family	3	175	175	76.5	1.2e-21	1	CL0404	Predictedpermease
ORF00166	189	359	188	361	PF02687.14	FtsX	Family	2	172	175	55.2	4.2e-15	1	CL0404	Predictedpermease
ORF00470	47	107	47	109	PF03739.7	YjgP_YjgQ	Family	1	59	355	10.2	0.17	0	CL0404	PredictedpermeaseYjgP/YjgQfamily
ORF02564	154	301	144	303	PF05572.6	Peptidase_M43	Family	13	152	154	50.6	1.2e-13	1	CL0126	Pregnancy-associatedplasmaprotein-A	predicted_active_site[222]
ORF02667	189	364	182	365	PF05572.6	Peptidase_M43	Family	9	153	154	53.5	1.5e-14	1	CL0126	Pregnancy-associatedplasmaprotein-A	predicted_active_site[277]
ORF00534	378	427	369	438	PF07319.4	DnaI_N	Family	20	69	94	13.2	0.062	0	No_clan	PrimosomalproteinDnaIN-terminus
ORF02159	36	114	18	128	PF07445.5	priB_priC	Family	49	129	173	11.5	0.12	0	No_clan	PrimosomalreplicationproteinpriBandpriC
ORF00949	149	289	149	291	PF00994.17	MoCF_biosynth	Domain	1	142	144	98.8	1.4e-28	1	No_clan	Probablemolybdopterinbindingdomain
ORF00956	172	308	171	308	PF00994.17	MoCF_biosynth	Domain	2	144	144	84.3	4e-24	1	No_clan	Probablemolybdopterinbindingdomain
ORF02432	4	169	4	171	PF00994.17	MoCF_biosynth	Domain	1	142	144	109	9.4e-32	1	No_clan	Probablemolybdopterinbindingdomain
ORF00278	95	161	61	173	PF00235.12	Profilin	Domain	41	107	121	12	0.13	0	CL0431	Profilin
ORF00777	1	17	1	17	PF08139.5	LPAM_1	Motif	1	25	26	9.7	0.78	0	CL0421	Prokaryoticmembranelipoproteinlipidattachmentsite
ORF02159	1	18	1	19	PF08139.5	LPAM_1	Motif	1	25	26	11	0.3	0	CL0421	Prokaryoticmembranelipoproteinlipidattachmentsite
ORF00312	8	333	8	333	PF05544.4	Pro_racemase	Family	1	325	325	427.2	2.4e-128	1	CL0288	Prolineracemase
ORF01216	15	304	11	305	PF01790.11	LGT	Family	7	256	257	183.8	2.4e-54	1	No_clan	Prolipoproteindiacylglyceryltransferase
ORF02094	29	428	29	429	PF02897.8	Peptidase_S9_N	Domain	1	414	415	411.1	3e-123	1	CL0186	Prolyloligopeptidase,N-terminalbeta-propellerdomain
ORF02094	485	701	485	702	PF00326.14	Peptidase_S9	Family	1	212	213	223.6	1.2e-66	1	CL0028	Prolyloligopeptidasefamily	predicted_active_site[640,556,675]
ORF00534	425	492	425	492	PF09180.4	ProRS-C_1	Domain	1	68	68	90.2	4.6e-26	1	No_clan	Prolyl-tRNAsynthetase,C-terminal
ORF00422	468	635	459	643	PF02355.9	SecD_SecF	Family	12	180	189	68.1	4.3e-19	1	CL0322	Proteinexportmembraneprotein
ORF00422	789	970	779	973	PF02355.9	SecD_SecF	Family	12	186	189	184.5	8.4e-55	1	CL0322	Proteinexportmembraneprotein
ORF01477	69	105	56	114	PF06319.5	DUF1052	Family	41	77	158	12.6	0.048	0	CL0236	Proteinofunknownfunction(DUF1052)
ORF01341	414	510	403	517	PF06476.5	DUF1090	Family	23	114	115	13.3	0.038	0	No_clan	Proteinofunknownfunction(DUF1090)
ORF02074	6	42	2	51	PF06690.4	DUF1188	Family	40	75	252	13.5	0.023	0	No_clan	Proteinofunknownfunction(DUF1188)
ORF02449	503	524	491	526	PF06823.5	DUF1236	Family	40	61	65	10	0.41	0	No_clan	Proteinofunknownfunction(DUF1236)
ORF01969	59	79	55	85	PF06842.5	DUF1242	Family	6	27	36	11.6	0.12	0	No_clan	Proteinofunknownfunction(DUF1242)
ORF01385	68	106	64	115	PF06865.4	DUF1255	Domain	5	43	94	14.1	0.032	0	CL0029	Proteinofunknownfunction(DUF1255)
ORF02703	145	180	120	196	PF06865.4	DUF1255	Domain	33	71	94	10.9	0.32	0	CL0029	Proteinofunknownfunction(DUF1255)
ORF01989	167	202	165	203	PF06961.6	DUF1294	Family	18	53	55	12.5	0.081	0	No_clan	Proteinofunknownfunction(DUF1294)
ORF01035	3	144	3	150	PF07273.5	DUF1439	Family	1	133	177	14	0.02	0	No_clan	Proteinofunknownfunction(DUF1439)
ORF02819	24	123	3	128	PF07423.4	DUF1510	Family	47	127	217	9.4	0.49	0	No_clan	Proteinofunknownfunction(DUF1510)
ORF02436	7	130	2	136	PF07611.4	DUF1574	Family	201	310	345	10.1	0.2	0	No_clan	Proteinofunknownfunction(DUF1574)
ORF00223	53	88	42	116	PF07642.4	DUF1597	Family	35	70	121	11.1	0.21	0	No_clan	Proteinofunknownfunction(DUF1597)
ORF01475	3	226	3	247	PF07786.5	DUF1624	Family	1	194	223	60.3	1.3e-16	1	CL0316	Proteinofunknownfunction(DUF1624)
ORF02584	57	121	41	122	PF07798.4	DUF1640	Family	21	85	177	12.9	0.064	0	No_clan	Proteinofunknownfunction(DUF1640)
ORF01943	62	136	22	191	PF07909.4	DUF1663	Family	222	299	497	10.2	0.15	0	No_clan	Proteinofunknownfunction(DUF1663)
ORF00507	1	138	1	138	PF08002.4	DUF1697	Family	1	137	137	140.4	2.7e-41	1	No_clan	Proteinofunknownfunction(DUF1697)
ORF00882	371	386	369	388	PF08333.4	DUF1725	Family	3	18	20	11.2	0.14	0	No_clan	Proteinofunknownfunction(DUF1725)
ORF02298	187	261	164	272	PF09674.3	DUF2400	Family	51	122	232	14.7	0.014	0	No_clan	Proteinofunknownfunction(DUF2400)
ORF01473	183	223	152	234	PF10876.1	DUF2669	Family	67	107	133	15.3	0.0091	0	No_clan	Proteinofunknownfunction(DUF2669)
ORF00686	36	216	36	217	PF11028.1	DUF2723	Family	1	177	178	255.9	1.1e-76	1	CL0111	Proteinofunknownfunction(DUF2723)
ORF01106	10	119	10	120	PF11042.1	DUF2750	Family	1	103	104	86.3	8.9e-25	1	No_clan	Proteinofunknownfunction(DUF2750)
ORF00593	277	301	272	301	PF10967.1	DUF2769	Family	30	54	54	13.7	0.045	0	No_clan	Proteinofunknownfunction(DUF2769)
ORF01136	98	182	89	194	PF10980.1	DUF2787	Family	15	94	128	12.1	0.11	0	No_clan	Proteinofunknownfunction(DUF2787)
ORF01503	1	71	1	72	PF10985.1	DUF2805	Family	7	72	73	79.7	8.7e-23	1	No_clan	Proteinofunknownfunction(DUF2805)
ORF01630	101	132	97	146	PF11012.1	DUF2850	Family	29	60	79	12.1	0.13	0	No_clan	Proteinofunknownfunction(DUF2850)
ORF00551	357	466	330	466	PF11066.1	DUF2867	Family	37	149	149	45.1	6.5e-12	1	No_clan	Proteinofunknownfunction(DUF2867)
ORF00836	33	56	31	69	PF11159.1	DUF2939	Family	15	38	95	11.5	0.2	0	No_clan	Proteinofunknownfunction(DUF2939)
ORF02139	4	56	2	65	PF11460.1	DUF3007	Family	3	55	104	12.5	0.092	0	No_clan	Proteinofunknownfunction(DUF3007)
ORF00560	50	76	34	95	PF11230.1	DUF3029	Family	211	237	487	7.5	0.79	0	CL0339	Proteinofunknownfunction(DUF3029)
ORF00164	1	193	1	193	PF11251.1	DUF3050	Family	42	232	232	258.7	2.9e-77	1	CL0230	Proteinofunknownfunction(DUF3050)
ORF01385	61	95	36	99	PF11325.1	DUF3127	Family	51	80	84	14.4	0.022	0	No_clan	Proteinofunknownfunction(DUF3127)
ORF02720	131	167	124	199	PF11337.1	DUF3139	Family	5	40	85	11.5	0.22	0	No_clan	Proteinofunknownfunction(DUF3139)
ORF02485	53	116	20	118	PF11505.1	DUF3216	Family	32	93	97	12.6	0.069	0	No_clan	Proteinofunknownfunction(DUF3216)
ORF02432	36	106	29	134	PF11539.1	DUF3228	Family	65	132	198	11.3	0.1	0	No_clan	Proteinofunknownfunction(DUF3228)
ORF01504	28	71	24	75	PF11589.1	DUF3244	Family	46	88	106	10	0.41	0	CL0287	Proteinofunknownfunction(DUF3244)
ORF00319	109	188	75	194	PF03885.6	DUF327	Family	26	102	147	12.2	0.097	0	No_clan	Proteinofunknownfunction(DUF327)
ORF01295	1	118	1	120	PF11680.1	DUF3276	Family	1	124	124	158	6.4e-47	1	No_clan	Proteinofunknownfunction(DUF3276)
ORF00226	17	289	16	289	PF11751.1	DUF3308	Family	2	274	274	294.9	3.9e-88	1	No_clan	Proteinofunknownfunction(DUF3308)
ORF02881	17	289	16	289	PF11751.1	DUF3308	Family	2	274	274	295.7	2.3e-88	1	No_clan	Proteinofunknownfunction(DUF3308)
ORF01408	3	172	2	172	PF11821.1	DUF3341	Family	2	173	173	214.3	6.2e-64	1	No_clan	Proteinofunknownfunction(DUF3341)
ORF00231	16	71	10	141	PF11845.1	DUF3365	Family	5	51	185	10.1	0.43	0	No_clan	Proteinofunknownfunction(DUF3365)
ORF02336	148	193	142	201	PF11897.1	DUF3417	Family	50	95	119	9.1	0.95	0	No_clan	Proteinofunknownfunction(DUF3417)
ORF00048	22	103	9	139	PF03961.6	DUF342	Family	326	408	451	14.2	0.0087	0	No_clan	Proteinofunknownfunction(DUF342)
ORF01639	28	172	16	179	PF12128.1	DUF3584	Family	602	745	1202	9	0.15	0	No_clan	Proteinofunknownfunction(DUF3584)
ORF02819	23	113	12	130	PF12128.1	DUF3584	Family	340	426	1202	7	0.62	0	No_clan	Proteinofunknownfunction(DUF3584)
ORF02171	62	82	56	84	PF12244.1	DUF3606	Family	22	42	57	13.8	0.027	0	No_clan	Proteinofunknownfunction(DUF3606)
ORF00788	26	146	20	155	PF12340.1	DUF3638	Family	30	144	229	11.9	0.066	0	No_clan	Proteinofunknownfunction(DUF3638)
ORF02406	35	102	20	129	PF12340.1	DUF3638	Family	40	104	229	11	0.12	0	No_clan	Proteinofunknownfunction(DUF3638)
ORF01228	298	313	275	322	PF12396.1	DUF3659	Family	14	29	64	9.9	0.45	0	No_clan	Proteinofunknownfunction(DUF3659)
ORF00319	132	152	130	155	PF12592.1	DUF3763	Family	5	25	57	12.6	0.061	0	No_clan	Proteinofunknownfunction(DUF3763)
ORF02849	166	181	155	182	PF04325.6	DUF465	Family	32	48	49	11.1	0.19	0	No_clan	Proteinofunknownfunction(DUF465)
ORF01560	2	23	1	25	PF04325.6	DUF465	Family	25	46	49	10.9	0.22	0	No_clan	Proteinofunknownfunction(DUF465)
ORF00608	217	266	206	279	PF04367.6	DUF502	Family	39	88	108	10.7	0.26	0	No_clan	Proteinofunknownfunction(DUF502)
ORF01792	399	421	390	424	PF04457.5	DUF504	Family	19	41	56	11.5	0.19	0	No_clan	Proteinofunknownfunction(DUF504)
ORF02744	426	534	425	535	PF04480.5	DUF559	Family	2	108	109	127.5	1.3e-37	1	CL0236	Proteinofunknownfunction(DUF559)
ORF00943	486	554	470	559	PF05037.6	DUF669	Family	51	124	141	10.7	0.28	0	No_clan	Proteinofunknownfunction(DUF669)
ORF02171	99	153	92	169	PF05303.5	DUF727	Family	42	91	108	14.1	0.023	0	No_clan	Proteinofunknownfunction(DUF727)
ORF01313	7	140	7	144	PF05618.4	DUF785	Family	1	134	138	120.7	2.8e-35	1	No_clan	Proteinofunknownfunction(DUF785)
ORF01297	282	326	231	363	PF05626.4	DUF790	Family	289	333	379	11.2	0.075	0	CL0236	Proteinofunknownfunction(DUF790)
ORF01283	5	299	3	300	PF05971.5	Methyltransf_10	Family	3	297	299	356.9	6e-107	1	CL0063	Proteinofunknownfunction(DUF890)
ORF01197	15	45	2	63	PF03193.9	DUF258	Family	23	52	161	9.4	0.44	0	CL0023	Proteinofunknownfunction,DUF258
ORF02744	24	236	24	236	PF00809.15	Pterin_bind	Domain	1	210	210	148.3	1.5e-43	1	CL0036	Pterinbindingenzyme
ORF00809	47	68	40	70	PF00806.12	PUF	Repeat	8	29	35	11.4	0.14	0	CL0020	Pumilio-familyRNAbindingrepeat
ORF01639	62	176	59	180	PF10368.2	YkyA	Family	19	131	204	11	0.15	0	No_clan	Putativecell-wallbindinglipoprotein
ORF02620	3	183	3	184	PF04199.6	Cyclase	Family	1	170	171	132.8	7.4e-39	1	No_clan	Putativecyclase
ORF01473	40	221	40	231	PF00756.13	Esterase	Family	1	194	252	92.6	2e-26	1	CL0028	Putativeesterase	predicted_active_site[162]
ORF01364	79	128	68	135	PF12146.1	Hydrolase_4	Family	15	64	79	27.9	1.2e-06	1	CL0028	Putativelysophospholipase
ORF00927	316	480	314	484	PF03445.6	DUF294	Family	3	165	169	138	1.5e-40	1	CL0260	PutativenucleotidyltransferaseDUF294
ORF00927	490	630	489	630	PF10335.2	DUF294_C	Domain	2	145	145	75.8	2e-21	1	CL0291	Putativenucleotidyltransferasesubstratebindingdomain
ORF00927	406	446	397	447	PF08823.4	PG_binding_2	Domain	17	55	74	11.3	0.21	0	CL0244	Putativepeptidoglycanbindingdomain
ORF00451	165	368	165	371	PF01170.11	UPF0020	Domain	1	168	171	107.4	4e-31	1	CL0063	PutativeRNAmethylasefamilyUPF0020
ORF00916	228	283	198	286	PF04986.6	Transposase_32	Family	124	171	183	8.8	0.95	0	No_clan	Putativetransposase
ORF01842	595	688	595	689	PF01588.13	tRNA_bind	Domain	1	94	95	89.8	5.8e-26	1	CL0021	PutativetRNAbindingdomain
ORF01201	4	311	4	314	PF07992.7	Pyr_redox_2	Domain	1	199	202	149.8	5.2e-44	1	CL0063	Pyridinenucleotide-disulphideoxidoreductase
ORF01201	173	251	173	256	PF00070.20	Pyr_redox	Domain	1	77	81	74.1	6.7e-21	1	CL0063	Pyridinenucleotide-disulphideoxidoreductase
ORF02074	10	310	10	311	PF07992.7	Pyr_redox_2	Domain	1	201	202	103.2	1e-29	1	CL0063	Pyridinenucleotide-disulphideoxidoreductase
ORF02074	10	41	10	48	PF00070.20	Pyr_redox	Domain	1	32	81	18.8	0.0012	0	CL0063	Pyridinenucleotide-disulphideoxidoreductase
ORF02074	163	246	162	256	PF00070.20	Pyr_redox	Domain	2	70	81	30.8	2.1e-07	1	CL0063	Pyridinenucleotide-disulphideoxidoreductase
ORF01153	5	317	5	319	PF07992.7	Pyr_redox_2	Domain	1	200	202	171	1.7e-50	1	CL0063	Pyridinenucleotide-disulphideoxidoreductase
ORF01153	176	251	176	259	PF00070.20	Pyr_redox	Domain	1	78	81	74.7	4.5e-21	1	CL0063	Pyridinenucleotide-disulphideoxidoreductase
ORF01500	86	254	85	269	PF07992.7	Pyr_redox_2	Domain	2	111	202	43	2.8e-11	1	CL0063	Pyridinenucleotide-disulphideoxidoreductase
ORF01500	86	121	85	133	PF00070.20	Pyr_redox	Domain	2	36	81	11.1	0.32	0	CL0063	Pyridinenucleotide-disulphideoxidoreductase
ORF01201	343	451	343	452	PF02852.15	Pyr_redox_dim	Domain	1	109	110	117.8	1.7e-34	1	No_clan	Pyridinenucleotide-disulphideoxidoreductase,dimerisationdomain
ORF01153	347	456	347	456	PF02852.15	Pyr_redox_dim	Domain	1	110	110	128	1.2e-37	1	No_clan	Pyridinenucleotide-disulphideoxidoreductase,dimerisationdomain
ORF01350	319	418	273	434	PF00278.15	Orn_DAP_Arg_deC	Domain	4	103	116	48.7	4e-13	1	No_clan	Pyridoxal-dependentdecarboxylase,C-terminalsheetdomain
ORF01350	68	312	53	313	PF02784.9	Orn_Arg_deC_N	Domain	12	250	251	68.6	3.6e-19	1	CL0036	Pyridoxal-dependentdecarboxylase,pyridoxalbindingdomain
ORF01646	360	474	360	475	PF02887.9	PK_C	Domain	1	116	117	87.4	3.8e-25	1	No_clan	Pyruvatekinase,alpha/betadomain
ORF01646	5	339	4	394	PF00224.14	PK	Family	2	339	348	390.1	4.8e-117	1	CL0151	Pyruvatekinase,barreldomain	predicted_active_site[223]
ORF00593	28	328	27	328	PF02445.9	NadA	Family	2	296	296	390.3	3e-117	1	No_clan	QuinolinatesynthetaseAprotein
ORF01646	11	74	3	87	PF04055.14	Radical_SAM	Domain	82	143	166	10.9	0.3	0	No_clan	RadicalSAMsuperfamily
ORF01089	95	239	95	260	PF04055.14	Radical_SAM	Domain	1	136	166	53.9	1.7e-14	1	No_clan	RadicalSAMsuperfamily
ORF01144	56	227	55	229	PF04055.14	Radical_SAM	Domain	2	164	166	49.8	3.2e-13	1	No_clan	RadicalSAMsuperfamily
ORF00815	20	162	19	162	PF08534.3	Redoxin	Domain	2	146	146	89.1	1.5e-25	1	CL0172	Redoxin
ORF02672	160	236	150	246	PF03084.7	Sigma_1_2	Family	330	406	415	10.3	0.15	0	No_clan	ReoviralSigma1/Sigma2family
ORF01639	6	151	1	152	PF04582.5	Reo_sigmaC	Family	11	152	326	11.7	0.086	0	CL0326	ReovirussigmaCcapsidprotein
ORF01393	23	170	23	170	PF01257.12	Complex1_24kDa	Family	1	145	145	170.8	9.6e-51	1	No_clan	Respiratory-chainNADHdehydrogenase24Kdsubunit
ORF01394	46	217	46	218	PF01512.10	Complex1_51K	Family	1	150	151	164.2	1.3e-48	1	CL0105	Respiratory-chainNADHdehydrogenase51Kdsubunit
ORF00681	7	112	6	113	PF00072.17	Response_reg	Domain	2	111	112	68.6	3.2e-19	1	CL0304	Responseregulatorreceiverdomain
ORF00324	3	111	3	113	PF00072.17	Response_reg	Domain	1	110	112	83	1.1e-23	1	CL0304	Responseregulatorreceiverdomain
ORF00395	1212	1317	1212	1323	PF00072.17	Response_reg	Domain	1	105	112	79.4	1.5e-22	1	CL0304	Responseregulatorreceiverdomain
ORF00786	3	109	3	110	PF00072.17	Response_reg	Domain	1	111	112	51.9	4.9e-14	1	CL0304	Responseregulatorreceiverdomain
ORF00471	7	116	7	117	PF00072.17	Response_reg	Domain	1	111	112	98.3	2e-28	1	CL0304	Responseregulatorreceiverdomain
ORF01853	4	110	3	111	PF00072.17	Response_reg	Domain	2	111	112	69.5	1.8e-19	1	CL0304	Responseregulatorreceiverdomain
ORF01142	46	82	16	96	PF02484.8	Rhabdo_NV	Family	60	98	111	11.3	0.18	0	No_clan	RhabdovirusNon-virionprotein
ORF00263	336	367	334	371	PF07498.5	Rho_N	Family	3	34	43	17.2	0.0025	0	CL0306	Rhoterminationfactor,N-terminaldomain
ORF02658	2230	2282	2230	2282	PF05593.7	RHS_repeat	Repeat	1	38	38	11.1	0.26	0	No_clan	RHSRepeat
ORF02658	2470	2500	2467	2501	PF05593.7	RHS_repeat	Repeat	9	37	38	17.7	0.0024	0	No_clan	RHSRepeat
ORF02658	2497	2515	2495	2523	PF05593.7	RHS_repeat	Repeat	13	31	38	10.5	0.43	0	No_clan	RHSRepeat
ORF00117	2716	2749	2716	2753	PF05593.7	RHS_repeat	Repeat	1	31	38	12.5	0.1	0	No_clan	RHSRepeat
ORF00649	531	572	524	592	PF01872.10	RibD_C	Family	25	66	200	9.7	0.47	0	CL0387	RibDC-terminaldomain
ORF01459	150	298	150	303	PF01872.10	RibD_C	Family	1	162	200	86.6	1.3e-24	1	CL0387	RibDC-terminaldomain
ORF00171	165	283	164	286	PF01687.10	Flavokinase	Domain	2	119	125	140.2	2.3e-41	1	No_clan	Riboflavinkinase
ORF01388	144	416	144	416	PF10150.2	RNase_E_G	Family	1	271	271	312.1	2.2e-93	1	No_clan	RibonucleaseE/Gfamily
ORF00768	187	265	164	269	PF10150.2	RNase_E_G	Family	83	159	271	9.6	0.38	0	No_clan	RibonucleaseE/Gfamily
ORF01771	19	134	18	135	PF00825.11	Ribonuclease_P	Family	2	110	111	74.2	5.3e-21	1	CL0329	RibonucleaseP
ORF00202	141	211	140	212	PF00317.14	Ribonuc_red_lgN	Domain	2	82	83	85.9	9.5e-25	1	No_clan	Ribonucleotidereductase,all-alphadomain
ORF00202	214	740	214	740	PF02867.8	Ribonuc_red_lgC	Family	1	533	533	702.3	2.8e-211	1	CL0339	Ribonucleotidereductase,barreldomain	predicted_active_site[426,738,739,430]
ORF00203	6	285	5	286	PF00268.14	Ribonuc_red_sm	Domain	2	280	281	374.2	2.4e-112	1	CL0044	Ribonucleotidereductase,smallchain
ORF00692	20	146	20	147	PF00572.11	Ribosomal_L13	Family	1	127	128	175.5	3.5e-52	1	No_clan	RibosomalproteinL13
ORF02216	1	122	1	122	PF00238.12	Ribosomal_L14	Domain	1	122	122	177.4	6.2e-53	1	No_clan	RibosomalproteinL14p/L23e
ORF00240	16	221	15	221	PF00687.14	Ribosomal_L1	Domain	2	209	209	263	1.1e-78	1	No_clan	RibosomalproteinL1p/L10efamily
ORF02226	4	193	1	194	PF00297.15	Ribosomal_L3	Family	7	262	263	127.3	5.3e-37	1	No_clan	RibosomalproteinL3
ORF00238	54	121	54	121	PF00542.12	Ribosomal_L12	Domain	1	68	68	98	1.8e-28	1	No_clan	RibosomalproteinL7/L12C-terminaldomain
ORF00694	10	225	10	226	PF00318.13	Ribosomal_S2	Family	1	210	211	259.9	9.2e-78	1	No_clan	RibosomalproteinS2
ORF02202	2	92	2	92	PF00163.12	Ribosomal_S4	Family	1	94	94	71.5	4.3e-20	1	No_clan	RibosomalproteinS4/S9N-terminaldomain
ORF02209	93	165	93	165	PF03719.8	Ribosomal_S5_C	Domain	2	74	74	108.6	5.2e-32	1	CL0329	RibosomalproteinS5,C-terminaldomain
ORF02209	17	82	17	83	PF00333.13	Ribosomal_S5	Domain	1	66	67	94.3	2.1e-27	1	CL0196	RibosomalproteinS5,N-terminaldomain
ORF02212	4	132	4	132	PF00410.12	Ribosomal_S8	Domain	1	129	129	166.1	2.4e-49	1	No_clan	RibosomalproteinS8
ORF00693	8	128	8	128	PF00380.12	Ribosomal_S9	Family	1	121	121	161.5	7.4e-48	1	No_clan	RibosomalproteinS9/S16
ORF01313	261	449	260	449	PF08443.4	RimK	Domain	2	190	190	215.6	3.1e-64	1	CL0179	RimK-likeATP-graspdomain
ORF02234	7	78	6	80	PF08032.5	SpoU_sub_bind	Domain	2	74	76	61.3	5.6e-17	1	CL0101	RNA2'-Oribosemethyltransferasesubstratebinding
ORF02776	26	78	26	90	PF08032.5	SpoU_sub_bind	Domain	1	61	76	12.1	0.13	0	CL0101	RNA2'-Oribosemethyltransferasesubstratebinding
ORF00661	223	249	222	310	PF09414.3	RNA_ligase	Family	2	24	184	9.4	0.63	0	CL0078	RNAligase
ORF00236	33	381	32	381	PF04997.5	RNA_pol_Rpb1_1	Domain	2	338	338	290.6	1.3e-86	1	No_clan	RNApolymeraseRpb1,domain1
ORF00236	383	524	383	525	PF00623.13	RNA_pol_Rpb1_2	Domain	1	165	166	163.1	4.1e-48	1	No_clan	RNApolymeraseRpb1,domain2
ORF00236	528	682	528	682	PF04983.11	RNA_pol_Rpb1_3	Domain	1	157	157	87.4	6.2e-25	1	No_clan	RNApolymeraseRpb1,domain3
ORF02405	56	113	7	121	PF04983.11	RNA_pol_Rpb1_3	Domain	89	138	157	11.2	0.18	0	No_clan	RNApolymeraseRpb1,domain3
ORF00236	711	796	711	800	PF05000.10	RNA_pol_Rpb1_4	Domain	1	107	108	62	3.1e-17	1	No_clan	RNApolymeraseRpb1,domain4
ORF00236	799	1317	799	1324	PF04998.10	RNA_pol_Rpb1_5	Domain	1	246	277	217.9	1.2e-64	1	No_clan	RNApolymeraseRpb1,domain5
ORF02201	27	229	26	230	PF01193.17	RNA_pol_L	Domain	2	85	86	93.3	3.6e-27	1	No_clan	RNApolymeraseRpb3/Rpb11dimerisationdomain
ORF02201	59	156	53	175	PF01000.19	RNA_pol_A_bac	Domain	12	109	111	77.8	5.1e-22	1	No_clan	RNApolymeraseRpb3/RpoAinsertdomain
ORF00681	85	135	10	142	PF03874.9	RNA_pol_Rpb4	Family	32	81	116	11.2	0.22	0	CL0426	RNApolymeraseRpb4
ORF00319	84	160	60	178	PF10259.2	Rogdi_lz	Family	74	147	273	13.8	0.019	0	No_clan	Rogdileucinezippercontainingprotein
ORF00836	55	273	55	273	PF09357.3	RteC	Family	1	218	218	275	3.7e-82	1	No_clan	RteCprotein
ORF00809	26	85	5	85	PF02382.8	RTX	Family	224	282	653	11.6	0.046	0	No_clan	RTXN-terminaldomain
ORF01603	98	127	93	128	PF01023.12	S_100	Domain	14	43	44	8.8	0.76	0	CL0220	S-100/ICaBPtypecalciumbindingdomain
ORF01914	635	705	633	706	PF00575.16	S1	Domain	3	73	74	60.9	7.1e-17	1	CL0021	S1RNAbindingdomain
ORF01357	49	112	46	112	PF00575.16	S1	Domain	5	74	74	31	1.5e-07	1	CL0021	S1RNAbindingdomain
ORF01357	128	196	126	196	PF00575.16	S1	Domain	3	74	74	42.3	4.7e-11	1	CL0021	S1RNAbindingdomain
ORF01357	214	285	213	285	PF00575.16	S1	Domain	2	74	74	73	1.2e-20	1	CL0021	S1RNAbindingdomain
ORF01357	299	372	298	372	PF00575.16	S1	Domain	2	74	74	62.3	2.6e-17	1	CL0021	S1RNAbindingdomain
ORF01357	389	459	385	459	PF00575.16	S1	Domain	5	74	74	58	5.6e-16	1	CL0021	S1RNAbindingdomain
ORF01357	474	540	472	541	PF00575.16	S1	Domain	3	73	74	38.4	7.7e-10	1	CL0021	S1RNAbindingdomain
ORF01388	37	140	36	142	PF00575.16	S1	Domain	2	72	74	20.8	0.00023	0	CL0021	S1RNAbindingdomain
ORF00517	77	104	76	127	PF00575.16	S1	Domain	12	39	74	14.3	0.025	0	CL0021	S1RNAbindingdomain
ORF01731	6	69	5	71	PF05635.4	Ribosomal_S23p	Family	2	65	110	84.1	4.5e-24	1	No_clan	S23ribosomalprotein
ORF02202	94	140	93	140	PF01479.18	S4	Family	2	48	48	71.7	1.8e-20	1	No_clan	S4domain
ORF01613	10	437	9	437	PF05221.10	AdoHcyase	Domain	2	268	268	456.2	1.9e-137	1	CL0325	S-adenosyl-L-homocysteinehydrolase
ORF01613	197	358	197	358	PF00670.14	AdoHcyase_NAD	Domain	1	162	162	257.5	3.4e-77	1	CL0063	S-adenosyl-L-homocysteinehydrolase,NADbindingdomain
ORF02658	434	607	431	631	PF03534.6	SpvB	Family	5	188	293	78.4	3.5e-22	1	No_clan	Salmonellavirulenceplasmid65kDaBprotein
ORF02864	13	99	13	99	PF08712.4	Nfu_N	Domain	1	87	87	88	1.8e-25	1	No_clan	ScaffoldproteinNfu/NifUNterminal
ORF02864	115	200	115	200	PF08712.4	Nfu_N	Domain	1	87	87	90.1	3.9e-26	1	No_clan	ScaffoldproteinNfu/NifUNterminal
ORF02446	630	684	593	692	PF04048.7	Sec8_exocyst	Domain	60	113	142	13.8	0.025	0	CL0295	Sec8exocystcomplexcomponentspecificdomain
ORF02449	9	582	8	582	PF07517.7	SecA_DEAD	Domain	2	266	266	393.1	4e-118	1	CL0023	SecADEAD-likedomain
ORF02449	397	538	395	538	PF01043.13	SecA_PP_bind	Domain	3	113	113	119	9.4e-35	1	No_clan	SecApreproteincross-linkingdomain
ORF02449	768	1019	768	1020	PF07516.6	SecA_SW	Family	1	213	214	219.5	3.4e-65	1	No_clan	SecAWingandScaffolddomain
ORF00422	73	97	70	98	PF07549.7	Sec_GG	Motif	4	28	29	18.7	0.00061	1	No_clan	SecD/SecFGGMotif
ORF00422	689	715	688	716	PF07549.7	Sec_GG	Motif	2	28	29	14.2	0.016	1	No_clan	SecD/SecFGGMotif
ORF01639	26	53	21	56	PF04977.8	DivIC	Family	27	54	80	8.9	0.79	0	CL0225	Septumformationinitiator
ORF00574	29	101	24	103	PF04977.8	DivIC	Family	4	77	80	42.5	2.6e-11	1	CL0225	Septumformationinitiator
ORF02157	3	392	1	392	PF00464.12	SHMT	Domain	4	399	399	573.3	1.3e-172	1	CL0061	Serinehydroxymethyltransferase
ORF02336	126	209	116	210	PF02403.15	Seryl_tRNA_N	Domain	23	106	108	11.9	0.13	0	CL0298	Seryl-tRNAsynthetaseN-terminaldomain
ORF00048	1	111	1	111	PF02403.15	Seryl_tRNA_N	Domain	1	108	108	79.1	1.7e-22	1	CL0298	Seryl-tRNAsynthetaseN-terminaldomain
ORF01212	4	160	4	162	PF00106.18	adh_short	Domain	1	165	167	96.6	1.1e-27	1	CL0063	shortchaindehydrogenase	predicted_active_site[143,130,147]
ORF02635	5	164	4	165	PF00106.18	adh_short	Domain	2	166	167	87.9	5.2e-25	1	CL0063	shortchaindehydrogenase	predicted_active_site[146,130,150]
ORF01385	26	67	25	76	PF01172.11	SBDS	Family	39	80	91	13.4	0.038	0	No_clan	Shwachman-Bodian-Diamondsyndrome(SBDS)protein
ORF01222	31	110	11	111	PF02973.9	Sialidase	Domain	66	144	190	12.9	0.03	0	CL0004	Sialidase,N-terminaldomain
ORF00681	108	131	104	133	PF02482.12	Ribosomal_S30AE	Family	69	92	94	12.7	0.097	0	No_clan	Sigma54modulationprotein/S30EAribosomalprotein
ORF02095	326	423	326	423	PF02978.12	SRP_SPB	Domain	1	104	104	120.2	3.1e-35	1	No_clan	Signalpeptidebindingdomain
ORF01385	1	101	1	101	PF00436.18	SSB	Domain	5	104	104	101.3	1.7e-29	1	CL0021	Single-strandbindingproteinfamily
ORF02573	43	171	40	172	PF01380.15	SIS	Family	4	130	131	89.1	1.3e-25	1	CL0067	SISdomain
ORF01627	295	423	295	424	PF01380.15	SIS	Family	1	130	131	120.6	2.5e-35	1	CL0067	SISdomain
ORF01627	470	597	467	598	PF01380.15	SIS	Family	4	130	131	91	3.4e-26	1	CL0067	SISdomain
ORF02672	143	193	142	198	PF10531.2	SLBB	Domain	2	54	59	16.1	0.0059	0	CL0072	SLBBdomain
ORF01394	241	292	240	293	PF10531.2	SLBB	Domain	2	58	59	32.4	5e-08	1	CL0072	SLBBdomain
ORF00742	487	782	487	783	PF00176.16	SNF2_N	Family	1	296	297	240.8	1.3e-71	1	CL0023	SNF2familyN-terminaldomain
ORF02599	16	88	12	91	PF01699.17	Na_Ca_ex	Family	65	136	139	13.2	0.039	0	No_clan	Sodium/calciumexchangerprotein
ORF02106	9	46	4	48	PF00375.11	SDF	Family	31	67	390	12.6	0.033	0	No_clan	Sodium:dicarboxylatesymporterfamily
ORF01936	21	193	21	221	PF01145.18	Band_7	Family	1	178	179	106.7	9.5e-31	1	CL0433	SPFHdomain/Band7family
ORF01223	214	427	212	432	PF01145.18	Band_7	Family	3	177	179	74.4	7.7e-21	1	CL0433	SPFHdomain/Band7family
ORF00736	209	376	204	378	PF01145.18	Band_7	Family	6	178	179	88	5.2e-25	1	CL0433	SPFHdomain/Band7family
ORF01888	244	313	243	314	PF05036.6	SPOR	Domain	5	74	76	32	7.7e-08	1	No_clan	Sporulationrelateddomain
ORF01143	420	478	420	481	PF05036.6	SPOR	Domain	1	60	76	19.2	0.0008	0	No_clan	Sporulationrelateddomain
ORF02234	97	237	96	237	PF00588.12	SpoU_methylase	Family	2	142	142	125.9	8.2e-37	1	CL0098	SpoUrRNAMethylasefamily
ORF02776	98	235	97	236	PF00588.12	SpoU_methylase	Family	2	141	142	115.7	1.1e-33	1	CL0098	SpoUrRNAMethylasefamily
ORF02841	25	167	24	168	PF00588.12	SpoU_methylase	Family	2	141	142	112.1	1.5e-32	1	CL0098	SpoUrRNAMethylasefamily
ORF02095	100	295	99	295	PF00448.15	SRP54	Family	2	196	196	245.3	2.6e-73	1	CL0023	SRP54-typeprotein,GTPasedomain
ORF02428	117	316	116	317	PF00448.15	SRP54	Family	2	195	196	249.5	1.4e-74	1	CL0023	SRP54-typeprotein,GTPasedomain
ORF02095	5	82	5	82	PF02881.12	SRP54_N	Domain	1	75	75	57.6	8e-16	1	No_clan	SRP54-typeprotein,helicalbundledomain
ORF02428	16	93	16	93	PF02881.12	SRP54_N	Domain	1	75	75	52.7	2.7e-14	1	No_clan	SRP54-typeprotein,helicalbundledomain
ORF02414	66	125	26	127	PF09551.3	Spore_II_R	Family	60	115	132	14.2	0.026	0	No_clan	StageIIsporulationproteinR(spore_II_R)
ORF01629	2	224	1	233	PF08323.4	Glyco_transf_5	Domain	4	221	241	146.1	9.7e-43	1	CL0113	Starchsynthasecatalyticdomain
ORF00379	315	393	307	411	PF06100.4	Strep_67kDa_ant	Family	360	433	500	20.5	9.7e-05	0	CL0063	Streptococcal67kDamyosin-cross-reactiveantigenlikefamily
ORF01697	64	484	60	510	PF00082.15	Peptidase_S8	Domain	5	277	307	167	4.2e-49	1	CL0367	Subtilasefamily	predicted_active_site[459,89,288]
ORF01769	236	496	218	496	PF00082.15	Peptidase_S8	Domain	17	307	307	83.3	1.2e-23	1	CL0367	Subtilasefamily
ORF00590	207	486	202	495	PF00082.15	Peptidase_S8	Domain	6	297	307	80.1	1.2e-22	1	CL0367	Subtilasefamily	predicted_active_site[448,227,277]
ORF01450	10	247	9	248	PF01925.12	TauE	Family	2	238	239	123.5	6.8e-36	1	CL0292	SulfiteexporterTauE/SafE
ORF00166	245	347	230	363	PF01925.12	TauE	Family	92	185	239	13.3	0.032	0	CL0292	SulfiteexporterTauE/SafE
ORF02858	485	877	484	877	PF01103.16	Bac_surface_Ag	Family	4	323	323	111.5	4.3e-32	1	CL0193	Surfaceantigen
ORF02858	27	100	27	100	PF07244.8	Surf_Ag_VNR	Family	1	77	78	12.2	0.14	0	CL0191	Surfaceantigenvariablenumberrepeat
ORF02858	103	181	102	181	PF07244.8	Surf_Ag_VNR	Family	2	78	78	24.2	2.6e-05	1	CL0191	Surfaceantigenvariablenumberrepeat
ORF02858	184	274	184	274	PF07244.8	Surf_Ag_VNR	Family	1	78	78	32.3	7.7e-08	1	CL0191	Surfaceantigenvariablenumberrepeat
ORF02858	277	362	277	362	PF07244.8	Surf_Ag_VNR	Family	1	78	78	53.7	1.6e-14	1	CL0191	Surfaceantigenvariablenumberrepeat
ORF02858	366	441	365	441	PF07244.8	Surf_Ag_VNR	Family	2	78	78	49.3	3.8e-13	1	CL0191	Surfaceantigenvariablenumberrepeat
ORF02265	380	415	378	416	PF01805.13	Surp	Family	12	43	45	12.2	0.097	0	No_clan	Surpmodule
ORF00257	321	483	271	484	PF07980.4	SusD	Domain	58	264	266	81.8	4.5e-23	1	CL0020	SusDfamily
ORF00319	99	163	98	178	PF09177.4	Syntaxin-6_N	Domain	3	64	97	12.9	0.084	0	No_clan	Syntaxin6,N-terminal
ORF00212	64	112	26	116	PF04658.6	TAFII55_N	Family	110	158	162	12.5	0.06	0	No_clan	TAFII55proteinconservedregion
ORF00590	55	80	49	85	PF03943.6	TAP_C	Domain	20	45	51	10.8	0.19	0	CL0214	TAPC-terminaldomain
ORF01364	222	282	204	283	PF08386.3	Abhydrolase_4	Family	30	91	103	17.9	0.0016	0	CL0028	TAP-likeprotein
ORF02347	22	522	22	525	PF00118.17	Cpn60_TCP1	Family	1	485	488	422.2	1.8e-126	1	No_clan	TCP-1/cpn60chaperoninfamily
ORF01163	27	344	26	356	PF02606.7	LpxK	Family	2	315	326	274.2	9.1e-82	1	CL0023	Tetraacyldisaccharide-1-P4'-kinase
ORF00875	358	563	357	563	PF00590.13	TP_methylase	Domain	2	210	210	132	1.9e-38	1	No_clan	Tetrapyrrole(Corrin/Porphyrin)Methylases
ORF01105	1	186	1	187	PF00590.13	TP_methylase	Domain	15	209	210	90.1	1.2e-25	1	No_clan	Tetrapyrrole(Corrin/Porphyrin)Methylases
ORF00043	50	69	39	69	PF07719.10	TPR_2	Repeat	15	34	34	13.5	0.04	0	CL0020	Tetratricopeptiderepeat
ORF00043	72	103	70	103	PF07719.10	TPR_2	Repeat	3	34	34	17.1	0.0029	0	CL0020	Tetratricopeptiderepeat
ORF00043	311	341	308	341	PF00515.21	TPR_1	Repeat	4	34	34	16	0.0052	0	CL0020	Tetratricopeptiderepeat
ORF00043	376	400	376	401	PF07719.10	TPR_2	Repeat	1	25	34	10	0.52	0	CL0020	Tetratricopeptiderepeat
ORF01059	102	127	100	128	PF00515.21	TPR_1	Repeat	4	29	34	12.5	0.066	0	CL0020	Tetratricopeptiderepeat
ORF01059	133	165	133	166	PF00515.21	TPR_1	Repeat	1	33	34	12.5	0.063	0	CL0020	Tetratricopeptiderepeat
ORF01059	170	198	168	200	PF00515.21	TPR_1	Repeat	4	32	34	9.1	0.77	0	CL0020	Tetratricopeptiderepeat
ORF01059	203	231	201	234	PF07719.10	TPR_2	Repeat	3	31	34	10.6	0.33	0	CL0020	Tetratricopeptiderepeat
ORF01059	237	264	237	266	PF00515.21	TPR_1	Repeat	3	30	34	9.8	0.46	0	CL0020	Tetratricopeptiderepeat
ORF01059	270	300	269	300	PF00515.21	TPR_1	Repeat	2	32	34	19	0.00057	0	CL0020	Tetratricopeptiderepeat
ORF01059	313	333	306	336	PF07719.10	TPR_2	Repeat	11	31	34	11.5	0.18	0	CL0020	Tetratricopeptiderepeat
ORF01855	4	30	3	30	PF07719.10	TPR_2	Repeat	8	34	34	10.2	0.45	0	CL0020	Tetratricopeptiderepeat
ORF01855	106	132	106	132	PF00515.21	TPR_1	Repeat	8	34	34	16.9	0.0027	0	CL0020	Tetratricopeptiderepeat
ORF01879	110	136	107	140	PF07719.10	TPR_2	Repeat	4	30	34	11.5	0.18	0	CL0020	Tetratricopeptiderepeat
ORF01879	274	296	272	298	PF00515.21	TPR_1	Repeat	3	25	34	10.3	0.32	0	CL0020	Tetratricopeptiderepeat
ORF01181	102	127	100	128	PF00515.21	TPR_1	Repeat	4	29	34	12.5	0.066	0	CL0020	Tetratricopeptiderepeat
ORF01181	133	165	133	166	PF00515.21	TPR_1	Repeat	1	33	34	12.5	0.063	0	CL0020	Tetratricopeptiderepeat
ORF01181	170	198	168	200	PF00515.21	TPR_1	Repeat	4	32	34	9.1	0.77	0	CL0020	Tetratricopeptiderepeat
ORF01181	203	231	201	234	PF07719.10	TPR_2	Repeat	3	31	34	11	0.26	0	CL0020	Tetratricopeptiderepeat
ORF01181	237	264	237	266	PF00515.21	TPR_1	Repeat	3	30	34	9.8	0.46	0	CL0020	Tetratricopeptiderepeat
ORF01181	270	300	269	300	PF00515.21	TPR_1	Repeat	2	32	34	19	0.00057	0	CL0020	Tetratricopeptiderepeat
ORF01181	313	333	305	336	PF07719.10	TPR_2	Repeat	11	31	34	11.5	0.17	0	CL0020	Tetratricopeptiderepeat
ORF01914	9	196	7	198	PF09371.3	Tex_N	Domain	3	192	193	218.8	3e-65	1	No_clan	Tex-likeproteinN-terminaldomain
ORF00517	234	268	218	270	PF02002.10	TFIIE_alpha	Family	26	60	105	11.8	0.1	0	CL0123	TFIIEalphasubunit
ORF01279	2	61	2	61	PF02824.14	TGS	Family	1	60	60	31.8	7.6e-08	1	CL0072	TGSdomain
ORF01864	397	566	397	566	PF02868.8	Peptidase_M4_C	Domain	1	163	163	179.1	4.2e-53	1	CL0126	Thermolysinmetallopeptidase,alpha-helicaldomain	predicted_active_site[477]
ORF01864	254	393	242	395	PF01447.11	Peptidase_M4	Domain	14	149	151	117.5	4.3e-34	1	CL0126	Thermolysinmetallopeptidase,catalyticdomain	predicted_active_site[387]
ORF02287	99	152	79	158	PF01964.11	ThiC	Family	159	212	421	11.8	0.047	0	No_clan	ThiCfamily
ORF01611	24	38	22	45	PF00899.14	ThiF	Family	31	45	136	10.7	0.28	0	CL0063	ThiFfamily
ORF00566	18	100	18	103	PF03061.15	4HBT	Domain	1	76	79	36	4.3e-09	1	CL0050	Thioesterasesuperfamily
ORF00541	120	398	88	416	PF01289.12	Thiol_cytolysin	Family	91	359	467	87.3	5.5e-25	1	CL0293	Thiol-activatedcytolysin
ORF00332	268	390	268	390	PF02803.11	Thiolase_C	Domain	1	123	123	158.7	3e-47	1	CL0046	Thiolase,C-terminaldomain	predicted_active_site[347,377]
ORF00332	1	261	1	261	PF00108.16	Thiolase_N	Domain	1	264	264	354.4	2e-106	1	CL0046	Thiolase,N-terminaldomain	predicted_active_site[88]
ORF01279	173	216	163	216	PF07973.7	tRNA_SAD	Domain	7	44	44	43	2.3e-11	1	No_clan	ThreonylandAlanyltRNAsynthetasesecondadditionaldomain
ORF02005	210	225	210	225	PF02412.11	TSP_3	Repeat	1	16	16	17.8	0.002	1	No_clan	Thrombospondintype3repeat
ORF02005	238	252	238	252	PF02412.11	TSP_3	Repeat	2	16	16	16.8	0.0044	1	No_clan	Thrombospondintype3repeat
ORF00451	68	156	59	157	PF02926.10	THUMP	Domain	10	92	93	45.8	3.8e-12	1	No_clan	THUMPdomain
ORF00799	32	131	20	131	PF03537.6	DUF297	Family	128	209	209	27.4	1.6e-06	1	CL0058	TM1410hypothetical-relatedprotein
ORF00799	205	325	196	328	PF03537.6	DUF297	Family	14	119	209	84.6	4.8e-24	1	CL0058	TM1410hypothetical-relatedprotein
ORF02053	255	295	251	307	PF08402.3	TOBE_2	Family	5	47	75	11.9	0.13	0	CL0021	TOBEdomain
ORF00258	650	1065	648	1065	PF00593.17	TonB_dep_Rec	Family	3	277	277	71.1	1.1e-19	1	CL0193	TonBdependentreceptor
ORF00266	447	710	447	710	PF00593.17	TonB_dep_Rec	Family	1	277	277	65	8e-18	1	CL0193	TonBdependentreceptor
ORF02232	673	855	667	861	PF00593.17	TonB_dep_Rec	Family	16	208	277	37.6	1.8e-09	1	CL0193	TonBdependentreceptor
ORF00779	535	798	533	798	PF00593.17	TonB_dep_Rec	Family	4	277	277	67.7	1.2e-18	1	CL0193	TonBdependentreceptor
ORF01511	405	634	401	635	PF00593.17	TonB_dep_Rec	Family	9	276	277	77	1.7e-21	1	CL0193	TonBdependentreceptor
ORF02172	503	764	502	788	PF00593.17	TonB_dep_Rec	Family	2	256	277	28.6	9.9e-07	1	CL0193	TonBdependentreceptor
ORF00258	114	221	113	221	PF07715.8	Plug	Domain	2	108	108	71.3	5.6e-20	1	No_clan	TonB-dependentReceptorPlugDomain
ORF00266	46	153	45	153	PF07715.8	Plug	Domain	2	108	108	61.1	8.4e-17	1	No_clan	TonB-dependentReceptorPlugDomain
ORF02232	101	226	100	226	PF07715.8	Plug	Domain	2	108	108	76.8	1.1e-21	1	No_clan	TonB-dependentReceptorPlugDomain
ORF01690	112	189	106	218	PF07715.8	Plug	Domain	7	81	108	19.3	0.00083	0	No_clan	TonB-dependentReceptorPlugDomain
ORF00704	126	231	123	232	PF07715.8	Plug	Domain	5	107	108	29	8e-07	1	No_clan	TonB-dependentReceptorPlugDomain
ORF00779	130	221	118	225	PF07715.8	Plug	Domain	17	104	108	24.5	2e-05	1	No_clan	TonB-dependentReceptorPlugDomain
ORF01433	118	213	110	217	PF07715.8	Plug	Domain	9	102	108	34.4	1.7e-08	1	No_clan	TonB-dependentReceptorPlugDomain
ORF02424	41	147	39	147	PF07715.8	Plug	Domain	3	108	108	66.5	1.7e-18	1	No_clan	TonB-dependentReceptorPlugDomain
ORF00147	120	227	118	228	PF07715.8	Plug	Domain	3	107	108	54.5	9.6e-15	1	No_clan	TonB-dependentReceptorPlugDomain
ORF01511	42	151	41	151	PF07715.8	Plug	Domain	2	108	108	75.7	2.4e-21	1	No_clan	TonB-dependentReceptorPlugDomain
ORF02172	136	222	122	224	PF07715.8	Plug	Domain	16	105	108	43.5	2.5e-11	1	No_clan	TonB-dependentReceptorPlugDomain
ORF02179	155	233	140	234	PF07715.8	Plug	Domain	19	107	108	30	3.9e-07	1	No_clan	TonB-dependentReceptorPlugDomain
ORF00182	306	337	205	341	PF01751.15	Toprim	Family	42	73	96	11	0.27	0	CL0413	Toprimdomain
ORF01031	44	99	31	101	PF06586.4	TraK	Family	48	103	234	11	0.13	0	No_clan	TraKprotein
ORF00514	13	62	11	63	PF01938.13	TRAM	Domain	9	60	61	19	0.00067	0	CL0021	TRAMdomain
ORF00476	81	316	80	316	PF12241.1	Enoyl_reductase	Family	2	237	237	383	2.7e-115	1	CL0063	Trans-2-enoyl-CoAreductasecatalyticregion
ORF01843	14	24	12	36	PF00539.11	Tat	Family	45	55	68	12.3	0.077	0	No_clan	Transactivatingregulatoryprotein(Tat)
ORF01210	6	140	3	155	PF00923.12	Transaldolase	Family	92	238	287	147.3	3.9e-43	1	CL0036	Transaldolase	predicted_active_site[25]
ORF00471	156	229	154	229	PF00486.21	Trans_reg_C	Domain	2	77	77	56.1	2e-15	1	CL0123	Transcriptionalregulatoryprotein,Cterminal
ORF00178	101	168	93	169	PF01272.12	GreA_GreB	Domain	9	76	77	72	1.8e-20	1	No_clan	Transcriptionelongationfactor,GreA/GreB,C-term
ORF01989	78	241	68	242	PF00912.15	Transgly	Family	13	177	178	170.9	1.2e-50	1	No_clan	Transglycosylase
ORF02287	75	235	58	236	PF00912.15	Transgly	Family	17	177	178	160.8	1.5e-47	1	No_clan	Transglycosylase
ORF01636	431	595	420	605	PF00912.15	Transgly	Family	11	169	178	166.9	2.1e-49	1	No_clan	Transglycosylase
ORF01020	529	644	529	647	PF02780.13	Transketolase_C	Domain	1	118	124	99.9	7e-29	1	No_clan	Transketolase,C-terminaldomain
ORF02144	658	758	656	771	PF02780.13	Transketolase_C	Domain	3	101	124	71.1	6e-20	1	No_clan	Transketolase,C-terminaldomain
ORF01020	341	513	339	515	PF02779.17	Transket_pyr	Domain	3	176	178	132.2	1.1e-38	1	CL0254	Transketolase,pyrimidinebindingdomain
ORF02144	465	634	464	641	PF02779.17	Transket_pyr	Domain	2	171	178	71.8	3.6e-20	1	CL0254	Transketolase,pyrimidinebindingdomain
ORF02273	122	170	110	180	PF00838.10	TCTP	Domain	74	121	165	17.6	0.0022	0	CL0080	Translationallycontrolledtumourprotein
ORF00214	742	848	741	849	PF11987.1	IF-2	Domain	2	108	109	134.9	7.4e-40	1	No_clan	Translation-initiationfactor2
ORF00214	383	433	382	433	PF04760.8	IF2_N	Family	2	54	54	44.1	9.2e-12	1	CL0123	TranslationinitiationfactorIF-2,N-terminalregion
ORF00227	414	451	408	522	PF05753.7	TRAP_beta	Family	25	64	181	18.6	0.00063	0	CL0159	Translocon-associatedproteinbeta(TRAPB)
ORF01661	26	78	9	92	PF05753.7	TRAP_beta	Family	67	116	181	11.3	0.11	0	CL0159	Translocon-associatedproteinbeta(TRAPB)
ORF00579	484	611	426	633	PF09726.2	Macoilin	Family	446	575	697	7.6	0.8	0	No_clan	Transmembraneprotein
ORF02298	4	105	4	106	PF01610.10	Transposase_12	Family	1	99	100	52.9	2.7e-14	1	CL0219	Transposase
ORF02655	73	124	72	132	PF01498.11	Transposase_5	Family	2	53	72	11.7	0.16	0	CL0123	Transposase
ORF01779	4	105	4	106	PF01610.10	Transposase_12	Family	1	99	100	62.5	2.8e-17	1	CL0219	Transposase
ORF02837	4	105	4	106	PF01610.10	Transposase_12	Family	1	99	100	56.8	1.8e-15	1	CL0219	Transposase
ORF02485	53	123	53	123	PF05598.4	DUF772	Domain	1	77	77	57.7	6.1e-16	1	No_clan	Transposasedomain(DUF772)
ORF01837	940	1037	939	1040	PF03461.8	TRCF	Domain	2	98	101	88.7	1.5e-25	1	No_clan	TRCFdomain
ORF00514	281	470	221	470	PF05958.4	tRNA_U5-meth_tr	Family	151	352	352	64.4	5.5e-18	1	CL0063	tRNA(Uracil-5-)-methyltransferase	predicted_active_site[428]
ORF01279	271	442	271	443	PF00587.18	tRNA-synt_2b	Domain	1	172	173	134.4	2.2e-39	1	CL0040	tRNAsynthetaseclassIIcoredomain(G,H,P,SandT)
ORF00048	176	343	176	346	PF00587.18	tRNA-synt_2b	Domain	1	170	173	97.3	5.5e-28	1	CL0040	tRNAsynthetaseclassIIcoredomain(G,H,P,SandT)
ORF00534	44	231	44	233	PF00587.18	tRNA-synt_2b	Domain	1	170	173	62	3.8e-17	1	CL0040	tRNAsynthetaseclassIIcoredomain(G,H,P,SandT)
ORF01933	341	534	341	534	PF03950.11	tRNA-synt_1c_C	Domain	1	173	173	202.7	2.5e-60	1	No_clan	tRNAsynthetasesclassI(EandQ),anti-codonbindingdomain
ORF01933	27	338	27	339	PF00749.14	tRNA-synt_1c	Domain	1	313	314	318.1	3.1e-95	1	CL0038	tRNAsynthetasesclassI(EandQ),catalyticdomain
ORF01963	11	144	11	147	PF00133.15	tRNA-synt_1	Family	1	152	601	55.7	1.8e-15	1	CL0038	tRNAsynthetasesclassI(I,L,MandV)
ORF01963	204	482	182	492	PF00133.15	tRNA-synt_1	Family	154	349	601	69.1	1.5e-19	1	CL0038	tRNAsynthetasesclassI(I,L,MandV)
ORF01963	492	513	484	523	PF00133.15	tRNA-synt_1	Family	415	436	601	11.5	0.042	0	CL0038	tRNAsynthetasesclassI(I,L,MandV)
ORF01963	743	775	739	787	PF00133.15	tRNA-synt_1	Family	555	587	601	26	1.7e-06	1	CL0038	tRNAsynthetasesclassI(I,L,MandV)
ORF01842	9	402	8	402	PF09334.4	tRNA-synt_1g	Family	2	391	391	505.3	7e-152	1	CL0038	tRNAsynthetasesclassI(M)
ORF00263	157	495	156	496	PF00152.13	tRNA-synt_2	Family	2	322	323	294.9	4e-88	1	CL0040	tRNAsynthetasesclassII(D,KandN)
ORF00752	112	476	110	477	PF00152.13	tRNA-synt_2	Family	3	322	323	245.4	4.7e-73	1	CL0040	tRNAsynthetasesclassII(D,KandN)
ORF00190	128	562	127	563	PF00152.13	tRNA-synt_2	Family	2	322	323	407.7	2e-122	1	CL0040	tRNAsynthetasesclassII(D,KandN)
ORF01969	44	186	35	186	PF01509.11	TruB_N	Family	7	149	149	180.2	1.9e-53	1	No_clan	TruBfamilypseudouridylatesynthase(Nterminaldomain)
ORF01471	97	255	70	261	PF00089.19	Trypsin	Domain	20	213	219	57.2	1.3e-15	1	CL0124	Trypsin	predicted_active_site[116,220,146]
ORF00574	54	85	45	97	PF02970.9	TBCA	Domain	12	42	90	10.3	0.44	0	No_clan	TubulinbindingcofactorA
ORF00788	14	165	13	167	PF04851.8	ResIII	Family	2	182	184	69	3.5e-19	1	CL0023	TypeIIIrestrictionenzyme,ressubunit
ORF01503	2	50	1	65	PF12008.1	EcoR124_C	Domain	193	246	270	13	0.032	0	No_clan	TypeIrestrictionandmodificationenzyme-subunitRCterminal
ORF00062	877	1059	877	1060	PF01420.12	Methylase_S	Family	1	166	167	53.1	2.8e-14	1	No_clan	TypeIrestrictionmodificationDNAspecificitydomain
ORF00062	1087	1253	1077	1255	PF01420.12	Methylase_S	Family	16	165	167	42.1	6.6e-11	1	No_clan	TypeIrestrictionmodificationDNAspecificitydomain
ORF00695	4	41	4	41	PF00627.24	UBA	Domain	1	37	37	33.8	1.6e-08	1	CL0214	UBA/TS-Ndomain
ORF01362	92	122	85	127	PF08997.3	UCR_6-4kD	Domain	15	45	56	12.9	0.053	0	No_clan	Ubiquinol-cytochromeCreductasecomplex,6.4kDprotein
ORF01367	27	93	24	93	PF04613.7	LpxD	Family	4	72	72	44	9.1e-12	1	No_clan	UDP-3-O-[3-hydroxymyristoyl]glucosamineN-acyltransferase,LpxD
ORF01370	3	230	2	237	PF03331.6	LpxC	Family	2	227	277	216	3.6e-64	1	CL0329	UDP-3-O-acylN-acetylglycosaminedeacetylase
ORF01370	238	299	232	302	PF03331.6	LpxC	Family	213	274	277	50.9	7.8e-14	1	CL0329	UDP-3-O-acylN-acetylglycosaminedeacetylase
ORF02676	211	307	211	308	PF00984.12	UDPG_MGDP_dh	Domain	1	95	96	111.8	1e-32	1	CL0106	UDP-glucose/GDP-mannosedehydrogenasefamily,centraldomain	predicted_active_site[274]
ORF02676	6	191	5	196	PF03721.7	UDPG_MGDP_dh_N	Domain	2	180	185	187.7	9.8e-56	1	CL0063	UDP-glucose/GDP-mannosedehydrogenasefamily,NADbindingdomain
ORF02676	330	437	330	437	PF03720.8	UDPG_MGDP_dh_C	Domain	1	106	106	122.8	4.9e-36	1	No_clan	UDP-glucose/GDP-mannosedehydrogenasefamily,UDPbindingdomain
ORF02536	24	363	21	364	PF02350.12	Epimerase_2	Family	5	345	346	360.6	4.9e-108	1	CL0113	UDP-N-acetylglucosamine2-epimerase
ORF00212	20	149	10	150	PF02576.10	DUF150	Family	12	140	141	69.8	1.3e-19	1	No_clan	UncharacterisedBCR,YhbCfamilyCOG0779
ORF00348	11	357	9	359	PF03702.7	UPF0075	Family	3	362	364	229.5	4.3e-68	1	CL0108	Uncharacterisedproteinfamily(UPF0075)
ORF01545	42	102	27	193	PF05728.5	UPF0227	Family	43	102	187	17.7	0.0018	0	CL0028	Uncharacterisedproteinfamily(UPF0227)
ORF02432	332	359	309	408	PF06787.4	UPF0254	Family	83	110	160	12.7	0.051	0	No_clan	Uncharacterisedproteinfamily(UPF0254)
ORF00262	91	143	57	147	PF06793.5	UPF0262	Family	64	115	159	12.5	0.069	0	No_clan	Uncharacterisedproteinfamily(UPF0262)
ORF00385	27	68	14	84	PF06793.5	UPF0262	Family	28	67	159	9	0.85	0	No_clan	Uncharacterisedproteinfamily(UPF0262)
ORF00266	15	59	4	92	PF01893.9	UPF0058	Family	18	60	89	11.7	0.16	0	No_clan	UncharacterisedproteinfamilyUPF0058
ORF02819	16	123	1	143	PF10577.2	UPF0560	Family	342	451	803	10.3	0.12	0	No_clan	UncharacterisedproteinfamilyUPF0560
ORF02598	98	117	58	124	PF10561.2	UPF0565	Family	185	204	302	10.9	0.12	0	No_clan	UncharacterisedproteinfamilyUPF0565
ORF01316	31	493	19	493	PF02696.7	UPF0061	Family	15	487	487	400.2	7.1e-120	1	No_clan	UncharacterizedACR,YdiU/UPF0061family
ORF02321	159	191	153	194	PF09905.2	DUF2132	Family	22	54	64	11.4	0.18	0	No_clan	Uncharacterizedconservedprotein(DUF2132)
ORF01639	110	187	107	192	PF09969.2	DUF2203	Family	5	77	120	13.1	0.064	0	No_clan	Uncharacterizedconservedprotein(DUF2203)
ORF00103	295	570	246	575	PF09994.2	DUF2235	Family	19	266	276	102.1	2.6e-29	1	No_clan	Uncharacterizedconservedprotein(DUF2235)
ORF01370	135	170	92	185	PF09891.2	DUF2118	Family	73	106	150	11.4	0.15	0	CL0105	Uncharacterizedproteinconservedinarchaea(DUF2118)
ORF00193	43	76	39	80	PF09921.2	DUF2153	Family	53	86	126	10.1	0.36	0	No_clan	Uncharacterizedproteinconservedinarchaea(DUF2153)
ORF01665	143	172	141	174	PF09976.2	DUF2133	Family	12	41	43	14.4	0.016	0	CL0414	Uncharacterizedproteinconservedinbacteria(DUF2133)
ORF01117	23	138	23	138	PF09917.2	DUF2147	Family	1	114	114	113.7	3.9e-33	1	No_clan	Uncharacterizedproteinconservedinbacteria(DUF2147)
ORF02328	5	508	2	520	PF09960.2	DUF2194	Family	72	550	585	245.2	7.2e-73	1	No_clan	Uncharacterizedproteinconservedinbacteria(DUF2194)
ORF01879	450	516	449	531	PF10078.2	DUF2316	Domain	3	66	89	13.2	0.052	0	CL0123	Uncharacterizedproteinconservedinbacteria(DUF2316)
ORF00528	1	527	1	528	PF10079.2	DUF2317	Family	1	540	542	617.8	1.3e-185	1	No_clan	Uncharacterizedproteinconservedinbacteria(DUF2317)
ORF02584	6	44	1	121	PF10106.2	DUF2345	Family	25	63	156	12.7	0.056	0	No_clan	Uncharacterizedproteinconservedinbacteria(DUF2345)
ORF02703	99	210	84	214	PF10106.2	DUF2345	Family	17	124	156	20.1	0.00029	0	No_clan	Uncharacterizedproteinconservedinbacteria(DUF2345)
ORF01551	276	321	264	359	PF03112.7	DUF244	Family	81	124	158	16.1	0.0048	0	No_clan	Uncharacterizedproteinfamily(ORF7)DUF
ORF01706	178	405	176	405	PF01458.10	UPF0051	Family	3	230	230	286.3	1.2e-85	1	No_clan	Uncharacterizedproteinfamily(UPF0051)
ORF00290	83	640	83	654	PF01175.11	Urocanase	Family	1	537	546	738.2	2.9e-222	1	No_clan	Urocanase
ORF01366	217	264	209	289	PF01208.10	URO-D	Domain	224	270	343	8.4	0.69	0	CL0160	Uroporphyrinogendecarboxylase(URO-D)
ORF01943	20	127	8	193	PF03998.6	Utp11	Family	119	228	242	10.6	0.28	0	No_clan	Utp11protein
ORF01312	448	483	448	483	PF02151.12	UVR	Family	1	36	36	26.6	2.2e-06	1	No_clan	UvrB/uvrCmotif
ORF02003	13	621	3	628	PF00580.14	UvrD-helicase	Family	20	456	533	204.3	2.6e-60	1	CL0023	UvrD/REPhelicase
ORF02090	9	497	9	498	PF00580.14	UvrD-helicase	Family	1	532	533	445.9	1.6e-133	1	CL0023	UvrD/REPhelicase
ORF01362	8	431	7	434	PF11700.1	ATG22	Family	2	471	477	328.3	4.9e-98	1	CL0015	VacuoleeffluxerAtg22like
ORF02716	398	441	393	445	PF11698.1	V-ATPase_H_C	Family	35	76	119	11.5	0.16	0	CL0020	V-ATPasesubunitH
ORF02090	560	618	528	623	PF01443.11	Viral_helicase1	Family	172	220	226	11.9	0.093	0	CL0023	Viral(Superfamily1)RNAhelicase
ORF01197	640	672	639	693	PF01443.11	Viral_helicase1	Family	2	35	226	13.7	0.028	0	CL0023	Viral(Superfamily1)RNAhelicase
ORF01105	32	66	25	69	PF06903.5	VirK	Family	9	43	119	11.4	0.12	0	No_clan	VirKprotein
ORF02744	856	991	856	993	PF02965.10	Met_synt_B12	Domain	1	134	136	166.3	2e-49	1	No_clan	VitaminB12dependentmethioninesynthase,activationdomain
ORF00682	31	102	12	155	PF00654.13	Voltage_CLC	Family	149	222	355	9.3	0.39	0	No_clan	Voltagegatedchloridechannel
ORF01664	92	287	92	287	PF00092.21	VWA	Domain	1	179	179	107.9	3.5e-31	1	CL0128	vonWillebrandfactortypeAdomain
ORF01070	398	570	397	579	PF00092.21	VWA	Domain	2	171	179	39.5	3.6e-10	1	CL0128	vonWillebrandfactortypeAdomain
ORF00937	218	244	211	247	PF07676.5	PD40	Repeat	8	33	39	18.6	0.00084	1	CL0186	WD40-likeBetaPropellerRepeat
ORF00937	282	311	273	312	PF07676.5	PD40	Repeat	10	38	39	23.2	3.1e-05	1	CL0186	WD40-likeBetaPropellerRepeat
ORF00937	335	364	326	364	PF07676.5	PD40	Repeat	10	39	39	9.6	0.57	0	CL0186	WD40-likeBetaPropellerRepeat
ORF00937	379	416	378	417	PF07676.5	PD40	Repeat	2	38	39	9.5	0.58	0	CL0186	WD40-likeBetaPropellerRepeat
ORF02819	20	127	12	155	PF05590.4	DUF769	Family	121	226	284	9.9	0.25	0	No_clan	Xylellafastidiosaproteinofunknownfunction(DUF769)
ORF02412	31	102	31	126	PF04264.6	YceI	Domain	1	65	159	12.5	0.082	0	No_clan	YceI-likedomain
ORF01077	37	214	34	217	PF07947.7	YhhN	Family	4	183	186	33.8	1.7e-08	1	No_clan	YhhN-likeprotein
ORF00042	37	92	30	96	PF09013.3	YopH_N	Domain	59	114	121	10.5	0.27	0	No_clan	YopH,N-terminal
ORF00937	54	120	52	135	PB006046	Pfam-B_6046	Pfam-B	3	67	97	40.6	2.6e-10	NA	NA
ORF02555	67	292	32	298	PB002334	Pfam-B_2334	Pfam-B	46	281	289	191.2	2.3e-56	NA	NA
ORF02564	71	298	58	303	PB007026	Pfam-B_7026	Pfam-B	25	242	250	68.3	8.1e-19	NA	NA
ORF02570	97	195	60	206	PB000817	Pfam-B_817	Pfam-B	78	181	448	20.2	0.00028	NA	NA
ORF01914	314	407	313	416	PB007199	Pfam-B_7199	Pfam-B	2	84	142	27.5	2.6e-06	NA	NA
ORF01914	480	523	466	526	PB002244	Pfam-B_2244	Pfam-B	141	184	189	22.6	9.5e-05	NA	NA
ORF02584	6	118	1	122	PB010677	Pfam-B_10677	Pfam-B	81	191	255	20.9	0.00023	NA	NA
ORF02584	14	61	3	80	PB004204	Pfam-B_4204	Pfam-B	50	97	117	19.9	0.00055	NA	NA
ORF01938	2	758	1	775	PB004725	Pfam-B_4725	Pfam-B	13	789	790	731.4	1.4e-219	NA	NA
ORF01938	132	426	91	478	PB005548	Pfam-B_5548	Pfam-B	447	726	787	24.1	1.3e-05	NA	NA
ORF02597	250	295	219	308	PB005734	Pfam-B_5734	Pfam-B	1428	1473	1598	21.9	2.7e-05	NA	NA
ORF02597	261	286	259	308	PB013198	Pfam-B_13198	Pfam-B	5	30	40	24.6	1.7e-05	NA	NA
ORF00214	51	258	50	280	PB013251	Pfam-B_13251	Pfam-B	2	217	229	92.4	4.3e-26	NA	NA
ORF00220	34	456	31	456	PB003100	Pfam-B_3100	Pfam-B	4	416	416	613.6	1.6e-184	NA	NA
ORF00220	453	1016	453	1024	PB001897	Pfam-B_1897	Pfam-B	1	549	555	763.3	1.4e-229	NA	NA
ORF00220	458	500	458	508	PB014188	Pfam-B_14188	Pfam-B	1	43	100	56.8	2.5e-15	NA	NA
ORF00220	1021	1222	1019	1228	PB005691	Pfam-B_5691	Pfam-B	3	203	210	282.2	2.8e-84	NA	NA
ORF00220	1230	1691	1230	1691	PB005781	Pfam-B_5781	Pfam-B	1	460	460	662	5.5e-199	NA	NA
ORF00220	1462	1944	1455	1945	PB005342	Pfam-B_5342	Pfam-B	8	466	467	474.7	4.1e-142	NA	NA
ORF00220	2135	2392	2135	2392	PB007318	Pfam-B_7318	Pfam-B	1	266	266	311.4	5.3e-93	NA	NA
ORF00224	313	606	313	615	PB006532	Pfam-B_6532	Pfam-B	1	292	300	423.5	5.1e-127	NA	NA
ORF00232	470	522	468	523	PB005766	Pfam-B_5766	Pfam-B	9	56	58	22.5	9.6e-05	NA	NA
ORF01986	198	289	198	289	PB011726	Pfam-B_11726	Pfam-B	1	91	91	89.6	1.3e-25	NA	NA
ORF01203	181	259	171	278	PB015428	Pfam-B_15428	Pfam-B	146	197	229	19.1	0.00078	NA	NA
ORF01203	284	370	277	370	PB001554	Pfam-B_1554	Pfam-B	230	315	315	54.1	1.8e-14	NA	NA
ORF01203	291	370	272	371	PB004528	Pfam-B_4528	Pfam-B	111	191	191	32	8.6e-08	NA	NA
ORF00278	65	305	4	328	PB000331	Pfam-B_331	Pfam-B	182	391	870	39.6	2.2e-10	NA	NA
ORF01223	412	532	402	572	PB001190	Pfam-B_1190	Pfam-B	72	190	312	19.3	0.00064	NA	NA
ORF00290	2	85	1	120	PB012439	Pfam-B_12439	Pfam-B	14	96	337	83.6	1.2e-23	NA	NA
ORF00608	195	284	185	287	PB002799	Pfam-B_2799	Pfam-B	19	105	109	28.4	2e-06	NA	NA
ORF00608	195	253	190	264	PB003470	Pfam-B_3470	Pfam-B	71	135	311	19.2	0.00051	NA	NA
ORF01279	1	234	1	235	PB000831	Pfam-B_831	Pfam-B	49	279	280	212.6	7.8e-63	NA	NA
ORF01279	61	161	45	165	PB017978	Pfam-B_17978	Pfam-B	350	449	456	112.5	3e-32	NA	NA
ORF01279	73	161	68	166	PB007586	Pfam-B_7586	Pfam-B	8	94	101	53.1	3.7e-14	NA	NA
ORF00629	28	203	4	255	PB000759	Pfam-B_759	Pfam-B	24	211	293	23.8	2.7e-05	NA	NA
ORF02232	323	599	311	608	PB012104	Pfam-B_12104	Pfam-B	63	324	330	70.8	1e-19	NA	NA
ORF02236	8	61	2	117	PB000284	Pfam-B_284	Pfam-B	165	218	441	21.3	0.00013	NA	NA
ORF02236	40	97	12	103	PB000879	Pfam-B_879	Pfam-B	75	123	423	19.5	0.00046	NA	NA
ORF01296	532	573	530	575	PB011559	Pfam-B_11559	Pfam-B	3	44	46	45.4	4.8e-12	NA	NA
ORF01296	546	581	546	584	PB000026	Pfam-B_26	Pfam-B	1	36	142	28.2	1.9e-06	NA	NA
ORF00649	579	680	559	681	PB004528	Pfam-B_4528	Pfam-B	90	190	191	27.2	2.7e-06	NA	NA
ORF00649	590	679	561	681	PB001554	Pfam-B_1554	Pfam-B	221	313	315	57.6	1.6e-15	NA	NA
ORF02259	478	561	449	574	PB011178	Pfam-B_11178	Pfam-B	38	123	136	27.6	3.2e-06	NA	NA
ORF02265	10	124	1	179	PB013311	Pfam-B_13311	Pfam-B	15	124	203	30.3	3.3e-07	NA	NA
ORF02273	4	84	1	87	PB004304	Pfam-B_4304	Pfam-B	18	98	101	25.4	1.6e-05	NA	NA
ORF02273	8	86	2	178	PB010622	Pfam-B_10622	Pfam-B	66	148	355	20.8	0.0002	NA	NA
ORF02288	1562	1890	1548	1896	PB000035	Pfam-B_35	Pfam-B	27	387	394	153	1.4e-44	NA	NA
ORF01661	7	557	4	561	PB000093	Pfam-B_93	Pfam-B	43	560	564	391.5	6.7e-117	NA	NA
ORF01664	82	231	66	241	PB000657	Pfam-B_657	Pfam-B	100	258	293	24.5	1.4e-05	NA	NA
ORF01664	93	195	92	204	PB002447	Pfam-B_2447	Pfam-B	6	112	234	23.3	3.5e-05	NA	NA
ORF01664	144	287	103	290	PB001267	Pfam-B_1267	Pfam-B	86	233	243	38.7	1.3e-09	NA	NA
ORF01665	5	293	1	305	PB002372	Pfam-B_2372	Pfam-B	9	304	319	212.2	1.3e-62	NA	NA
ORF01668	207	333	201	333	PB000112	Pfam-B_112	Pfam-B	7	124	124	123.9	3.2e-36	NA	NA
ORF02628	542	911	533	912	PB004574	Pfam-B_4574	Pfam-B	21	387	388	445.5	1.5e-133	NA	NA
ORF01690	290	935	290	935	PB013254	Pfam-B_13254	Pfam-B	1	654	654	720.4	2.3e-216	NA	NA
ORF02639	109	207	87	257	PB002271	Pfam-B_2271	Pfam-B	58	156	216	22.2	9.3e-05	NA	NA
ORF02639	113	205	64	255	PB000817	Pfam-B_817	Pfam-B	89	188	448	31.9	7.9e-08	NA	NA
ORF02639	129	208	67	257	PB000154	Pfam-B_154	Pfam-B	187	273	431	19.7	0.00055	NA	NA
ORF01695	520	630	520	630	PB002259	Pfam-B_2259	Pfam-B	1	111	111	163.3	2.2e-48	NA	NA
ORF02658	2089	2147	2070	2154	PB003969	Pfam-B_3969	Pfam-B	26	83	249	20.5	0.00028	NA	NA
ORF02667	80	363	75	368	PB007026	Pfam-B_7026	Pfam-B	7	245	250	109.2	2.7e-31	NA	NA
ORF02667	694	942	671	942	PB001554	Pfam-B_1554	Pfam-B	79	315	315	53.4	2.9e-14	NA	NA
ORF02667	854	942	847	942	PB004528	Pfam-B_4528	Pfam-B	105	191	191	34.1	2e-08	NA	NA
ORF00319	29	154	4	161	PB001787	Pfam-B_1787	Pfam-B	28	129	164	19.4	0.00083	NA	NA
ORF00330	225	283	212	289	PB000229	Pfam-B_229	Pfam-B	239	308	526	32	4.2e-08	NA	NA
ORF00330	390	460	385	460	PB000102	Pfam-B_102	Pfam-B	7	77	77	59.5	4e-16	NA	NA
ORF00341	457	554	442	567	PB003672	Pfam-B_3672	Pfam-B	59	161	172	65	9.1e-18	NA	NA
ORF01303	37	150	30	174	PB004175	Pfam-B_4175	Pfam-B	22	141	298	25.6	8e-06	NA	NA
ORF01312	210	250	173	260	PB004550	Pfam-B_4550	Pfam-B	45	85	425	20.9	0.00016	NA	NA
ORF01312	414	494	413	541	PB001028	Pfam-B_1028	Pfam-B	2	87	129	36.2	8.5e-09	NA	NA
ORF01312	495	530	492	533	PB009855	Pfam-B_9855	Pfam-B	5	40	43	22	0.00015	NA	NA
ORF01313	218	424	204	428	PB001558	Pfam-B_1558	Pfam-B	49	262	290	39.5	3.9e-10	NA	NA
ORF00371	1	269	1	269	PB018394	Pfam-B_18394	Pfam-B	29	299	299	182.5	1.2e-53	NA	NA
ORF01341	379	475	379	476	PB001028	Pfam-B_1028	Pfam-B	1	102	129	60.5	2.6e-16	NA	NA
ORF01341	403	486	400	487	PB008817	Pfam-B_8817	Pfam-B	2	88	89	34.2	2.3e-08	NA	NA
ORF01341	406	534	406	535	PB003562	Pfam-B_3562	Pfam-B	1	121	122	39.6	7.3e-10	NA	NA
ORF01341	407	479	407	479	PB016498	Pfam-B_16498	Pfam-B	1	76	76	49.3	5.3e-13	NA	NA
ORF01341	407	480	407	482	PB003538	Pfam-B_3538	Pfam-B	1	77	79	33.7	4.2e-08	NA	NA
ORF01341	407	489	406	492	PB008945	Pfam-B_8945	Pfam-B	2	87	89	29.9	5.6e-07	NA	NA
ORF01341	529	561	520	561	PB009855	Pfam-B_9855	Pfam-B	11	43	43	30.7	2.9e-07	NA	NA
ORF01342	18	144	4	144	PB006747	Pfam-B_6747	Pfam-B	104	230	230	105.2	5e-30	NA	NA
ORF01361	256	363	256	363	PB000312	Pfam-B_312	Pfam-B	1	109	109	110.5	5.7e-32	NA	NA
ORF01365	492	589	488	590	PB001299	Pfam-B_1299	Pfam-B	5	108	109	63.7	1.7e-17	NA	NA
ORF01365	501	590	500	590	PB016442	Pfam-B_16442	Pfam-B	2	90	98	91.4	3.1e-26	NA	NA
ORF01365	502	590	490	590	PB000908	Pfam-B_908	Pfam-B	27	106	145	65	7.6e-18	NA	NA
ORF01367	95	140	87	143	PB001773	Pfam-B_1773	Pfam-B	15	54	58	19.3	0.00076	NA	NA
ORF01367	104	133	92	135	PB002350	Pfam-B_2350	Pfam-B	48	77	79	20.3	0.0005	NA	NA
ORF01367	180	285	173	289	PB016490	Pfam-B_16490	Pfam-B	18	119	123	20.7	0.00033	NA	NA
ORF00718	379	455	251	475	PB000557	Pfam-B_557	Pfam-B	214	267	404	21.6	0.00012	NA	NA
ORF02336	7	208	4	208	PB003216	Pfam-B_3216	Pfam-B	14	224	224	284.7	6.7e-85	NA	NA
ORF02362	8	220	2	226	PB006035	Pfam-B_6035	Pfam-B	18	225	232	25.7	7.4e-06	NA	NA
ORF02362	418	524	396	543	PB016880	Pfam-B_16880	Pfam-B	31	137	222	38.3	1.2e-09	NA	NA
ORF02366	5	195	1	218	PB000581	Pfam-B_581	Pfam-B	4	194	209	57.4	1.7e-15	NA	NA
ORF02378	4	325	1	327	PB001433	Pfam-B_1433	Pfam-B	4	317	319	336.7	1.3e-100	NA	NA
ORF02378	5	88	5	88	PB011671	Pfam-B_11671	Pfam-B	1	84	84	129.9	3e-38	NA	NA
ORF02395	24	158	2	169	PB008630	Pfam-B_8630	Pfam-B	40	157	198	24.1	2.5e-05	NA	NA
ORF00796	66	137	59	140	PB011595	Pfam-B_11595	Pfam-B	31	103	106	28.7	1.4e-06	NA	NA
ORF00796	109	304	75	327	PB000154	Pfam-B_154	Pfam-B	143	355	431	26.8	3.6e-06	NA	NA
ORF00796	209	299	209	312	PB011162	Pfam-B_11162	Pfam-B	1	91	107	54.2	1.5e-14	NA	NA
ORF00796	211	307	210	311	PB011182	Pfam-B_11182	Pfam-B	2	100	109	54.5	1.7e-14	NA	NA
ORF00796	222	327	222	328	PB013170	Pfam-B_13170	Pfam-B	1	108	109	22.6	9.7e-05	NA	NA
ORF00796	229	305	229	312	PB014114	Pfam-B_14114	Pfam-B	1	77	89	40	4.2e-10	NA	NA
ORF00796	239	305	237	309	PB000890	Pfam-B_890	Pfam-B	5	71	79	36.3	5.6e-09	NA	NA
ORF00796	242	328	237	329	PB017943	Pfam-B_17943	Pfam-B	13	98	99	23.7	5.1e-05	NA	NA
ORF00796	492	538	491	552	PB011162	Pfam-B_11162	Pfam-B	2	47	107	33.3	4.9e-08	NA	NA
ORF00796	494	531	492	540	PB011182	Pfam-B_11182	Pfam-B	3	39	109	23.4	7.9e-05	NA	NA
ORF00796	500	537	500	545	PB013947	Pfam-B_13947	Pfam-B	1	38	110	24	4.7e-05	NA	NA
ORF00018	100	477	96	478	PB000169	Pfam-B_169	Pfam-B	8	331	332	227.4	2.8e-67	NA	NA
ORF02703	98	210	60	214	PB010677	Pfam-B_10677	Pfam-B	80	190	255	36.9	3.1e-09	NA	NA
ORF02703	106	154	69	182	PB004204	Pfam-B_4204	Pfam-B	49	97	117	20.2	0.00045	NA	NA
ORF01769	511	625	471	628	PB011178	Pfam-B_11178	Pfam-B	21	133	136	78.9	4.7e-22	NA	NA
ORF01769	1594	1858	1551	1884	PB000038	Pfam-B_38	Pfam-B	268	524	631	76.2	2.9e-21	NA	NA
ORF00041	4	235	1	247	PB005212	Pfam-B_5212	Pfam-B	17	248	265	134.9	3.5e-39	NA	NA
ORF01000	18	241	13	246	PB008534	Pfam-B_8534	Pfam-B	39	254	260	70	2.4e-19	NA	NA
ORF01000	262	410	223	410	PB001554	Pfam-B_1554	Pfam-B	193	315	315	30.9	2.1e-07	NA	NA
ORF01000	311	410	305	410	PB004528	Pfam-B_4528	Pfam-B	92	191	191	43	3.8e-11	NA	NA
ORF02744	665	1021	662	1023	PB010475	Pfam-B_10475	Pfam-B	6	233	235	149.9	1.1e-43	NA	NA
ORF00062	2	259	1	259	PB011032	Pfam-B_11032	Pfam-B	8	283	283	219.7	5.8e-65	NA	NA
ORF01011	19	145	1	147	PB003255	Pfam-B_3255	Pfam-B	31	158	160	65.7	4.5e-18	NA	NA
ORF00086	3	120	1	121	PB002903	Pfam-B_2903	Pfam-B	3	126	127	26.4	6.4e-06	NA	NA
ORF00096	153	221	149	225	PB003844	Pfam-B_3844	Pfam-B	6	76	149	21.4	0.0002	NA	NA
ORF00096	479	519	477	519	PB009855	Pfam-B_9855	Pfam-B	3	43	43	28.1	1.8e-06	NA	NA
ORF01059	244	372	226	378	PB000905	Pfam-B_905	Pfam-B	98	229	284	21.3	0.00016	NA	NA
ORF01059	263	393	257	453	PB003120	Pfam-B_3120	Pfam-B	7	136	228	19.6	0.00063	NA	NA
ORF02003	720	828	709	862	PB006611	Pfam-B_6611	Pfam-B	100	173	204	34.3	2e-08	NA	NA
ORF02003	854	1046	840	1050	PB004925	Pfam-B_4925	Pfam-B	14	223	228	103	1.8e-29	NA	NA
ORF02005	209	255	174	259	PB003672	Pfam-B_3672	Pfam-B	69	118	172	40.3	3.4e-10	NA	NA
ORF02005	210	338	202	350	PB001860	Pfam-B_1860	Pfam-B	551	639	848	39.2	3e-10	NA	NA
ORF02005	290	352	281	394	PB003672	Pfam-B_3672	Pfam-B	69	136	172	50.2	3.2e-13	NA	NA
ORF01061	20	525	2	530	PB002545	Pfam-B_2545	Pfam-B	47	552	556	506.9	5.9e-152	NA	NA
ORF01070	291	581	281	582	PB000657	Pfam-B_657	Pfam-B	10	291	293	203.4	4.7e-60	NA	NA
ORF00422	67	433	61	462	PB004547	Pfam-B_4547	Pfam-B	33	222	274	90	1.4e-25	NA	NA
ORF01089	75	137	72	145	PB002682	Pfam-B_2682	Pfam-B	12	79	284	19.5	0.00056	NA	NA
ORF00433	20	51	17	52	PB005069	Pfam-B_5069	Pfam-B	41	72	74	23.1	8.7e-05	NA	NA
ORF00433	132	216	47	223	PB000817	Pfam-B_817	Pfam-B	101	191	448	20	0.00032	NA	NA
ORF00433	143	218	71	223	PB000154	Pfam-B_154	Pfam-B	193	275	431	19.8	0.00051	NA	NA
ORF02060	1	123	1	123	PB019388	Pfam-B_19388	Pfam-B	1	113	113	29.8	4.2e-07	NA	NA
ORF02060	1	92	1	96	PB002084	Pfam-B_2084	Pfam-B	1	87	97	25.4	1.7e-05	NA	NA
ORF02060	14	181	7	183	PB002511	Pfam-B_2511	Pfam-B	17	155	158	56.3	3.6e-15	NA	NA
ORF01406	666	727	646	737	PB014141	Pfam-B_14141	Pfam-B	32	89	101	18.8	0.001	NA	NA
ORF00471	5	116	3	131	PB000513	Pfam-B_513	Pfam-B	16	125	142	18.8	0.0009	NA	NA
ORF00475	174	259	132	259	PB001554	Pfam-B_1554	Pfam-B	228	315	315	63.8	1.9e-17	NA	NA
ORF00475	183	259	158	259	PB004528	Pfam-B_4528	Pfam-B	112	191	191	30.7	2.2e-07	NA	NA
ORF02090	140	383	92	386	PB000536	Pfam-B_536	Pfam-B	123	377	459	20.6	0.00017	NA	NA
ORF02090	396	448	390	477	PB002995	Pfam-B_2995	Pfam-B	168	220	268	22.5	6.4e-05	NA	NA
ORF02090	555	634	535	659	PB006611	Pfam-B_6611	Pfam-B	102	178	204	56.1	4.2e-15	NA	NA
ORF02090	566	622	564	623	PB009137	Pfam-B_9137	Pfam-B	3	71	72	33.2	4.6e-08	NA	NA
ORF02090	598	643	595	652	PB011590	Pfam-B_11590	Pfam-B	13	54	67	24.5	2.2e-05	NA	NA
ORF02090	710	774	688	776	PB016230	Pfam-B_16230	Pfam-B	120	184	186	20.1	0.00076	NA	NA
ORF02090	719	771	682	776	PB002627	Pfam-B_2627	Pfam-B	92	140	145	20.9	0.00031	NA	NA
ORF02095	318	444	305	448	PB013277	Pfam-B_13277	Pfam-B	6	127	135	34.1	4.4e-08	NA	NA
ORF00497	113	233	60	237	PB007730	Pfam-B_7730	Pfam-B	121	246	251	54.7	1.3e-14	NA	NA
ORF01446	5	175	2	176	PB000308	Pfam-B_308	Pfam-B	4	173	174	197.7	1.6e-58	NA	NA
ORF01446	6	177	2	180	PB003443	Pfam-B_3443	Pfam-B	12	202	205	40.7	2e-10	NA	NA
ORF01457	72	189	32	191	PB000345	Pfam-B_345	Pfam-B	101	223	357	21	0.00016	NA	NA
ORF01457	100	195	84	218	PB000608	Pfam-B_608	Pfam-B	101	191	281	20.4	0.00034	NA	NA
ORF01472	10	120	9	121	PB000672	Pfam-B_672	Pfam-B	2	112	113	108	2.9e-31	NA	NA
ORF01484	309	549	285	552	PB017313	Pfam-B_17313	Pfam-B	120	353	450	91.5	5.3e-26	NA	NA
ORF01484	444	842	434	845	PB001848	Pfam-B_1848	Pfam-B	100	457	526	40.9	9.9e-11	NA	NA
ORF01484	474	799	470	803	PB017313	Pfam-B_17313	Pfam-B	38	348	450	94.9	4.8e-27	NA	NA
ORF01484	760	921	758	924	PB017313	Pfam-B_17313	Pfam-B	158	308	450	61.2	8e-17	NA	NA
ORF01484	800	994	796	1006	PB001848	Pfam-B_1848	Pfam-B	113	300	526	18.7	0.00052	NA	NA
ORF01484	923	1095	918	1097	PB017313	Pfam-B_17313	Pfam-B	158	315	450	88.3	5e-25	NA	NA
ORF01484	1046	1420	1042	1466	PB001848	Pfam-B_1848	Pfam-B	117	463	526	85.8	2.5e-24	NA	NA
ORF01484	1088	1301	1083	1302	PB017313	Pfam-B_17313	Pfam-B	156	358	450	107.9	5.5e-31	NA	NA
ORF01484	1334	1412	1330	1415	PB017313	Pfam-B_17313	Pfam-B	158	227	450	54.7	7.6e-15	NA	NA
ORF01484	1421	1594	1414	1651	PB017313	Pfam-B_17313	Pfam-B	157	328	450	54.9	6.5e-15	NA	NA
ORF01484	1446	1673	1423	1679	PB001848	Pfam-B_1848	Pfam-B	104	319	526	31.3	7.8e-08	NA	NA
ORF02449	1022	1116	1021	1116	PB012710	Pfam-B_12710	Pfam-B	2	95	95	86.3	1.9e-24	NA	NA
ORF01804	52	145	10	151	PB017368	Pfam-B_17368	Pfam-B	28	118	124	40	3.3e-10	NA	NA
ORF01812	32	196	30	196	PB001858	Pfam-B_1858	Pfam-B	3	167	167	254	6.8e-76	NA	NA
ORF01826	237	522	232	522	PB005412	Pfam-B_5412	Pfam-B	2	283	283	436.7	3.9e-131	NA	NA
ORF01829	49	149	35	151	PB006730	Pfam-B_6730	Pfam-B	138	241	322	23.9	2.1e-05	NA	NA
ORF01829	71	208	68	211	PB006730	Pfam-B_6730	Pfam-B	89	231	322	28.7	7.3e-07	NA	NA
ORF00882	27	135	27	138	PB000281	Pfam-B_281	Pfam-B	1	104	107	87.7	5.6e-25	NA	NA
ORF00883	225	294	217	315	PB006297	Pfam-B_6297	Pfam-B	11	84	162	31.6	1.3e-07	NA	NA
ORF01831	558	650	533	650	PB001554	Pfam-B_1554	Pfam-B	220	315	315	58.7	7.2e-16	NA	NA
ORF01831	577	649	546	650	PB004528	Pfam-B_4528	Pfam-B	113	190	191	37.2	2.2e-09	NA	NA
ORF01837	866	892	860	914	PB008434	Pfam-B_8434	Pfam-B	7	33	79	24.7	1.8e-05	NA	NA
ORF01837	1041	1081	1041	1082	PB014177	Pfam-B_14177	Pfam-B	1	41	42	71	5.4e-20	NA	NA
ORF00102	4	82	1	119	PB002903	Pfam-B_2903	Pfam-B	4	77	127	20.4	0.00046	NA	NA
ORF00114	1692	1787	1679	1789	PB017205	Pfam-B_17205	Pfam-B	41	125	170	20	0.00063	NA	NA
ORF01855	3	65	1	73	PB006046	Pfam-B_6046	Pfam-B	7	69	97	26.7	5.8e-06	NA	NA
ORF01864	703	800	700	800	PB011728	Pfam-B_11728	Pfam-B	3	102	102	97.5	3.6e-28	NA	NA
ORF01864	734	828	716	840	PB001659	Pfam-B_1659	Pfam-B	346	441	618	54.6	8.5e-15	NA	NA
ORF00147	475	806	461	820	PB013254	Pfam-B_13254	Pfam-B	195	539	654	58.5	4.6e-16	NA	NA
ORF01888	204	270	185	275	PB005560	Pfam-B_5560	Pfam-B	47	113	185	20.9	0.00023	NA	NA
ORF01889	311	364	296	366	PB005486	Pfam-B_5486	Pfam-B	35	87	89	21.2	0.00038	NA	NA
ORF01898	3	178	1	223	PB003518	Pfam-B_3518	Pfam-B	4	155	239	29.7	4.6e-07	NA	NA
ORF01898	813	896	792	897	PB004304	Pfam-B_4304	Pfam-B	20	100	101	51.3	1.3e-13	NA	NA
ORF01898	815	1097	738	1153	PB016978	Pfam-B_16978	Pfam-B	211	448	467	121.2	5.2e-35	NA	NA
ORF01898	828	1009	793	1014	PB010622	Pfam-B_10622	Pfam-B	79	257	355	48.1	9.8e-13	NA	NA
ORF01898	925	1010	917	1015	PB019766	Pfam-B_19766	Pfam-B	16	97	110	25.2	1.4e-05	NA	NA
ORF01898	935	1078	924	1121	PB005226	Pfam-B_5226	Pfam-B	29	122	239	37.5	1.9e-09	NA	NA
ORF02849	88	213	75	218	PB000420	Pfam-B_420	Pfam-B	134	265	286	35.8	6.1e-09	NA	NA
ORF02855	51	195	26	218	PB003317	Pfam-B_3317	Pfam-B	69	207	289	28.3	1e-06	NA	NA
ORF01120	36	241	2	242	PB002617	Pfam-B_2617	Pfam-B	59	259	260	212.3	8.4e-63	NA	NA
ORF01120	251	413	239	423	PB001848	Pfam-B_1848	Pfam-B	94	193	526	22.8	3.1e-05	NA	NA
ORF01120	474	649	444	662	PB001848	Pfam-B_1848	Pfam-B	207	385	526	52.1	4.1e-14	NA	NA
ORF01120	537	642	525	652	PB017313	Pfam-B_17313	Pfam-B	197	304	450	39.3	3.7e-10	NA	NA
ORF00198	799	907	790	909	PB001554	Pfam-B_1554	Pfam-B	219	313	315	63.7	2e-17	NA	NA
ORF00198	824	907	810	909	PB004528	Pfam-B_4528	Pfam-B	107	189	191	37.1	2.4e-09	NA	NA
ORF01142	120	212	79	226	PB000817	Pfam-B_817	Pfam-B	92	192	448	31.3	1.2e-07	NA	NA
ORF01143	27	311	23	335	PB000286	Pfam-B_286	Pfam-B	5	306	326	167.4	4.9e-49	NA	NA
ORF01168	3	234	1	244	PB014727	Pfam-B_14727	Pfam-B	4	227	349	57.4	1.3e-15	NA	NA
ORF02111	62	156	1	168	PB014962	Pfam-B_14962	Pfam-B	59	149	165	35.4	1e-08	NA	NA
ORF00510	2	278	1	278	PB000005	Pfam-B_5	Pfam-B	11	315	318	210.6	3.7e-62	NA	NA
ORF00510	245	273	224	274	PB009978	Pfam-B_9978	Pfam-B	47	75	76	21	0.00027	NA	NA
ORF00511	2	282	1	282	PB000005	Pfam-B_5	Pfam-B	11	315	318	222.7	7.6e-66	NA	NA
ORF00511	234	282	231	282	PB016835	Pfam-B_16835	Pfam-B	7	55	58	19.9	0.00069	NA	NA
ORF00511	240	277	207	278	PB009978	Pfam-B_9978	Pfam-B	38	75	76	23.7	3.9e-05	NA	NA
ORF00511	240	281	192	282	PB002980	Pfam-B_2980	Pfam-B	33	74	79	20.7	0.0003	NA	NA
ORF02126	674	795	674	795	PB000403	Pfam-B_403	Pfam-B	1	121	121	157.8	1.6e-46	NA	NA
ORF02129	483	596	460	597	PB001449	Pfam-B_1449	Pfam-B	36	149	150	23	6.6e-05	NA	NA
ORF01181	244	372	226	378	PB000905	Pfam-B_905	Pfam-B	98	229	284	21.1	0.00018	NA	NA
ORF01181	263	393	257	453	PB003120	Pfam-B_3120	Pfam-B	7	136	228	20	0.00046	NA	NA
ORF01181	270	328	269	333	PB006046	Pfam-B_6046	Pfam-B	2	60	97	20	0.00068	NA	NA
ORF01197	4	47	1	47	PB005069	Pfam-B_5069	Pfam-B	31	74	74	52.8	4.7e-14	NA	NA
ORF01197	4	44	2	44	PB006541	Pfam-B_6541	Pfam-B	36	76	76	59	6.8e-16	NA	NA
ORF01197	171	253	170	256	PB006894	Pfam-B_6894	Pfam-B	2	80	83	27.5	2.7e-06	NA	NA
ORF01197	399	438	374	440	PB011670	Pfam-B_11670	Pfam-B	36	73	75	29.8	6.2e-07	NA	NA
ORF01197	588	655	585	655	PB005069	Pfam-B_5069	Pfam-B	6	74	74	77.7	7.8e-22	NA	NA
ORF01197	606	652	584	652	PB006541	Pfam-B_6541	Pfam-B	30	76	76	49	8.8e-13	NA	NA
ORF01197	763	795	745	796	PB011670	Pfam-B_11670	Pfam-B	42	74	75	23.8	4.4e-05	NA	NA
ORF01500	132	249	131	249	PB016739	Pfam-B_16739	Pfam-B	2	120	120	131.6	1.9e-38	NA	NA
ORF01504	228	381	211	407	PB004023	Pfam-B_4023	Pfam-B	46	202	281	23.2	3.7e-05	NA	NA
ORF00579	190	441	188	450	PB005125	Pfam-B_5125	Pfam-B	3	172	183	66.3	3.3e-18	NA	NA
ORF00579	467	614	417	626	PB010049	Pfam-B_10049	Pfam-B	161	282	644	23.5	1.4e-05	NA	NA
ORF00579	525	655	489	664	PB003772	Pfam-B_3772	Pfam-B	130	264	274	23.5	3e-05	NA	NA
ORF00916	203	309	202	310	PB011182	Pfam-B_11182	Pfam-B	2	108	109	110.7	5.8e-32	NA	NA
ORF00916	203	296	201	324	PB011162	Pfam-B_11162	Pfam-B	3	93	107	33.4	4.8e-08	NA	NA
ORF00916	213	236	213	240	PB001177	Pfam-B_1177	Pfam-B	1	24	31	21.2	0.00018	NA	NA
ORF00916	214	323	214	323	PB013170	Pfam-B_13170	Pfam-B	1	109	109	58.6	6.3e-16	NA	NA
ORF00916	223	320	223	321	PB001712	Pfam-B_1712	Pfam-B	1	98	99	126.1	6.3e-37	NA	NA
ORF00916	224	325	222	330	PB006903	Pfam-B_6903	Pfam-B	3	103	109	40	4.4e-10	NA	NA
ORF00916	229	291	228	297	PB018493	Pfam-B_18493	Pfam-B	2	64	79	42.9	5.1e-11	NA	NA
ORF00916	230	291	229	303	PB016279	Pfam-B_16279	Pfam-B	2	63	79	22.8	8.6e-05	NA	NA
ORF00916	247	311	240	312	PB001101	Pfam-B_1101	Pfam-B	4	66	67	26.1	8.8e-06	NA	NA
