# Supplementary material for: Proteomic analysis of the fish pathogen Flavobacterium columnare
Source: Proteome Sci. 2010 Jun 4;8:26. doi: 10.1186/1477-5956-8-26 (PMC2890538; doi:10.1186/1477-5956-8-26)
Supplement: Additional file 4 — Table S4 - Pfam analysis of proteins identified by 2-DE analysis. [file 1477-5956-8-26-S4.XLS]

## Sheet: 2-DE Pfam Analysis
Seq id	Alignment start	Alignment end	Envelop start	Envelop end	Hmm acc	Hmm name	Type	Hmm start	Hmm end	Hmm length	Bit score	E-value	Significance	Clan	Description	Predicted_active_site_residues
ORF00063	166	393	163	393	PF00198.16	2-oxoacid_dh	Domain	4	231	231	250.3	1.1e-74	1	No_clan	2-oxoaciddehydrogenasesacyltransferase(catalyticdomain)
ORF02436	183	412	182	416	PF00198.16	2-oxoacid_dh	Domain	2	226	231	257.9	5.1e-77	1	No_clan	2-oxoaciddehydrogenasesacyltransferase(catalyticdomain)
ORF00250	151	207	141	226	PF11794.1	HpaB_N	Family	174	231	264	15.1	0.0087	0	No_clan	4-hydroxyphenylacetate3-hydroxylaseNterminal
ORF02411	8	103	6	159	PF07697.4	7TMR-HDED	Domain	15	107	222	11.7	0.12	0	No_clan	7TM-HDextracellular
ORF01704	41	172	41	174	PF00005.20	ABC_tran	Domain	1	116	118	44.8	1.1e-11	1	CL0023	ABCtransporter
ORF00796	40	190	40	190	PF00005.20	ABC_tran	Domain	1	118	118	67.4	1.1e-18	1	CL0023	ABCtransporter
ORF00796	362	472	362	472	PF00005.20	ABC_tran	Domain	1	118	118	60	2.1e-16	1	CL0023	ABCtransporter
ORF01286	3	147	2	147	PF03255.7	ACCA	Family	2	145	145	184.4	6.1e-55	1	CL0127	Acetylco-enzymeAcarboxylasecarboxyltransferasealphasubunit
ORF00250	230	377	230	379	PF00441.17	Acyl-CoA_dh_1	Domain	1	148	150	133.9	3.6e-39	1	CL0087	Acyl-CoAdehydrogenase,C-terminaldomain	predicted_active_site[243]
ORF00349	231	377	229	378	PF00441.17	Acyl-CoA_dh_1	Domain	3	149	150	168.2	9.8e-50	1	CL0087	Acyl-CoAdehydrogenase,C-terminaldomain	predicted_active_site[363]
ORF00165	238	382	237	386	PF00441.17	Acyl-CoA_dh_1	Domain	2	146	150	107	6.9e-31	1	CL0087	Acyl-CoAdehydrogenase,C-terminaldomain	predicted_active_site[371]
ORF00250	124	174	124	175	PF02770.12	Acyl-CoA_dh_M	Domain	1	51	52	70.5	4.5e-20	1	No_clan	Acyl-CoAdehydrogenase,middledomain
ORF00349	122	173	122	173	PF02770.12	Acyl-CoA_dh_M	Domain	1	52	52	67.6	3.7e-19	1	No_clan	Acyl-CoAdehydrogenase,middledomain
ORF00165	135	185	135	187	PF02770.12	Acyl-CoA_dh_M	Domain	1	51	52	54.9	3.4e-15	1	No_clan	Acyl-CoAdehydrogenase,middledomain
ORF00250	7	119	7	120	PF02771.9	Acyl-CoA_dh_N	Domain	1	112	113	92.4	2.1e-26	1	No_clan	Acyl-CoAdehydrogenase,N-terminaldomain
ORF00349	6	118	6	118	PF02771.9	Acyl-CoA_dh_N	Domain	1	113	113	111.5	2.4e-32	1	No_clan	Acyl-CoAdehydrogenase,N-terminaldomain
ORF00165	19	131	19	131	PF02771.9	Acyl-CoA_dh_N	Domain	1	113	113	115.1	1.8e-33	1	No_clan	Acyl-CoAdehydrogenase,N-terminaldomain
ORF02269	6	165	6	166	PF00406.15	ADK	Domain	1	150	151	178.2	6.8e-53	1	CL0023	Adenylatekinase
ORF01161	38	100	14	115	PF11559.1	ADIP	Family	81	145	151	11.8	0.13	0	No_clan	Afadin-andalpha-actinin-Binding
ORF02784	5	152	4	153	PF00578.14	AhpC-TSA	Domain	2	123	124	94.8	2.2e-27	1	CL0172	AhpC/TSAfamily	predicted_active_site[51]
ORF00807	4	154	4	155	PF00578.14	AhpC-TSA	Domain	1	123	124	106.5	5.4e-31	1	CL0172	AhpC/TSAfamily	predicted_active_site[51]
ORF02782	139	442	138	442	PF01808.11	AICARFT_IMPCHas	Family	2	315	315	294.9	4.8e-88	1	CL0109	AICARFT/IMPCHasebienzyme
ORF01687	42	503	37	504	PF00171.15	Aldedh	Family	7	461	462	412.1	1.6e-123	1	CL0099	Aldehydedehydrogenasefamily	predicted_active_site[274,308]
ORF00739	61	519	51	525	PF00171.15	Aldedh	Family	12	456	462	348.3	3.6e-104	1	CL0099	Aldehydedehydrogenasefamily	predicted_active_site[293,327]
ORF01228	45	257	45	257	PF01571.14	GCV_T	Domain	1	211	211	246.6	1.2e-73	1	CL0289	Aminomethyltransferasefolate-bindingdomain
ORF01293	46	394	45	395	PF00155.14	Aminotran_1_2	Domain	2	362	363	135	2.3e-39	1	CL0061	AminotransferaseclassIandII	predicted_active_site[376]
ORF00726	33	390	32	390	PF00155.14	Aminotran_1_2	Domain	2	363	363	250.9	1.4e-74	1	CL0061	AminotransferaseclassIandII	predicted_active_site[373]
ORF00283	51	377	51	378	PF00202.14	Aminotran_3	Domain	1	338	339	261.9	5.1e-78	1	CL0061	Aminotransferaseclass-III
ORF00504	31	355	30	356	PF00202.14	Aminotran_3	Domain	2	338	339	374.5	3e-112	1	CL0061	Aminotransferaseclass-III
ORF01261	342	429	342	432	PF03129.13	HGTP_anticodon	Domain	1	91	94	62	2.9e-17	1	No_clan	Anticodonbindingdomain
ORF01279	546	637	546	638	PF03129.13	HGTP_anticodon	Domain	1	93	94	72.9	1.2e-20	1	No_clan	Anticodonbindingdomain
ORF00534	302	398	302	399	PF03129.13	HGTP_anticodon	Domain	1	93	94	75.1	2.5e-21	1	No_clan	Anticodonbindingdomain
ORF01842	426	569	423	588	PF08264.6	Anticodon_1	Domain	4	135	152	32.9	3.8e-08	1	No_clan	Anticodon-bindingdomain
ORF01668	54	184	54	184	PF07726.4	AAA_3	Family	1	131	131	216.3	6.5e-65	1	CL0023	ATPasefamilyassociatedwithvariouscellularactivities(AAA)
ORF01193	2	210	2	212	PF08442.3	ATP-grasp_2	Domain	1	200	202	231	6.6e-69	1	CL0179	ATP-graspdomain
ORF01800	401	498	401	521	PF00306.20	ATP-synt_ab_C	Domain	1	109	113	59	4.3e-16	1	No_clan	ATPsynthasealpha/betachain,Cterminaldomain
ORF01800	27	92	25	93	PF02874.16	ATP-synt_ab_N	Domain	3	68	69	60.3	1.2e-16	1	CL0275	ATPsynthasealpha/betafamily,beta-barreldomain
ORF00296	334	539	332	540	PF00006.18	ATP-synt_ab	Family	3	214	215	144.7	2.1e-42	1	CL0023	ATPsynthasealpha/betafamily,nucleotide-bindingdomain
ORF01800	150	389	150	389	PF00006.18	ATP-synt_ab	Family	1	215	215	230.4	1.3e-68	1	CL0023	ATPsynthasealpha/betafamily,nucleotide-bindingdomain
ORF01161	34	94	27	100	PF10211.2	Ax_dynein_light	Family	125	186	190	13.7	0.031	0	No_clan	Axonemaldyneinlightchain
ORF00982	227	303	219	309	PF02310.12	B12-binding	Domain	34	113	121	15.2	0.012	0	No_clan	B12bindingdomain
ORF01161	27	90	11	93	PF05791.4	Bacillus_HBL	Family	118	181	184	16.4	0.0035	0	No_clan	Bacillushaemolyticenterotoxin(HBL)
ORF01161	115	163	98	186	PF05791.4	Bacillus_HBL	Family	116	164	184	9.5	0.44	0	No_clan	Bacillushaemolyticenterotoxin(HBL)
ORF01161	19	65	18	67	PF00700.14	Flagellin_C	Family	2	48	86	9.7	0.73	0	No_clan	BacterialflagellinC-terminalhelicalregion
ORF01161	37	83	23	94	PF06103.4	DUF948	Family	33	79	90	12.8	0.064	0	No_clan	Bacterialproteinofunknownfunction(DUF948)
ORF01671	256	370	256	371	PF02801.15	Ketoacyl-synt_C	Domain	1	118	119	125.1	9.5e-37	1	CL0046	Beta-ketoacylsynthase,C-terminaldomain
ORF01671	4	248	3	248	PF00109.19	ketoacyl-synt	Domain	2	253	253	194.3	1.9e-57	1	CL0046	Beta-ketoacylsynthase,N-terminaldomain	predicted_active_site[165,165]
ORF02782	452	482	445	493	PF08149.4	BING4CT	Domain	10	40	80	15.2	0.0085	0	No_clan	BING4CT(NUC141)domain
ORF01792	334	440	334	440	PF02785.12	Biotin_carb_C	Domain	1	107	107	146.3	2.1e-43	1	No_clan	BiotincarboxylaseC-terminaldomain
ORF01793	88	159	87	161	PF00364.15	Biotin_lipoyl	Domain	2	72	74	77.1	4.6e-22	1	CL0105	Biotin-requiringenzyme
ORF00063	4	74	3	75	PF00364.15	Biotin_lipoyl	Domain	2	73	74	67.6	4.1e-19	1	CL0105	Biotin-requiringenzyme
ORF02436	1	67	1	67	PF00364.15	Biotin_lipoyl	Domain	8	74	74	61.7	2.9e-17	1	CL0105	Biotin-requiringenzyme
ORF01792	115	321	115	324	PF02786.10	CPSase_L_D2	Domain	1	208	211	248.4	3.3e-74	1	CL0179	Carbamoyl-phosphatesynthaseLchain,ATPbindingdomain
ORF01792	1	110	1	110	PF00289.15	CPSase_L_chain	Domain	1	110	110	148.2	6.4e-44	1	No_clan	Carbamoyl-phosphatesynthaseLchain,N-terminaldomain
ORF02199	8	137	7	137	PF00988.15	CPSase_sm_chain	Domain	2	131	131	166.9	1.1e-49	1	No_clan	Carbamoyl-phosphatesynthasesmallchain,CPSasedomain
ORF00982	97	144	90	148	PF00571.21	CBS	Domain	5	52	57	46.2	2e-12	1	No_clan	CBSdomain
ORF00982	154	206	153	209	PF00571.21	CBS	Domain	2	53	57	45.9	2.6e-12	1	No_clan	CBSdomain
ORF00254	337	387	336	389	PF00571.21	CBS	Domain	2	53	57	34.6	8.2e-09	1	No_clan	CBSdomain
ORF00254	400	451	400	453	PF00571.21	CBS	Domain	1	54	57	8.9	0.93	0	No_clan	CBSdomain
ORF02347	324	375	297	404	PF03234.7	CDC37_N	Domain	95	146	177	12.6	0.1	0	No_clan	Cdc37Nterminalkinasebinding
ORF02714	8	195	7	195	PF02491.13	FtsA	Domain	2	172	172	123.3	7.4e-36	1	CL0108	CelldivisionproteinFtsA
ORF02714	205	379	205	379	PF02491.13	FtsA	Domain	1	172	172	142.6	8.8e-42	1	CL0108	CelldivisionproteinFtsA
ORF02346	4	91	4	91	PF00166.14	Cpn10	Domain	1	93	93	113.5	2.5e-33	1	CL0296	Chaperonin10Kdsubunit
ORF01286	180	230	174	249	PF00574.16	CLP_protease	Domain	65	118	182	10.3	0.31	0	CL0127	Clpprotease
ORF02849	43	217	36	218	PF00574.16	CLP_protease	Domain	6	180	182	252.9	1.1e-75	1	CL0127	Clpprotease
ORF01161	18	82	3	86	PF10234.2	Cluap1	Family	150	214	267	14.9	0.0089	0	No_clan	Clusterin-associatedprotein-1
ORF00225	447	501	447	512	PF05738.6	Cna_B	Family	1	58	70	25.3	7.1e-06	1	CL0287	CnaproteinB-typedomain
ORF01366	6	99	6	99	PF02629.12	CoA_binding	Domain	1	96	96	104.2	3.1e-30	1	CL0063	CoAbindingdomain
ORF01366	151	269	151	273	PF00549.12	Ligase_CoA	Domain	1	149	153	56.1	2.5e-15	1	No_clan	CoA-ligase
ORF01193	271	390	271	393	PF00549.12	Ligase_CoA	Domain	1	150	153	84.5	4.3e-24	1	No_clan	CoA-ligase
ORF01161	46	102	40	115	PF06148.4	COG2	Family	64	120	133	15.1	0.012	0	CL0295	COG(conservedoligomericGolgi)complexcomponent,COG2
ORF02471	9	58	3	105	PF11033.1	ComJ	Family	15	64	125	15.2	0.0099	0	No_clan	CompetenceproteinJ(ComJ)
ORF02784	179	196	177	206	PF10417.2	1-cysPrx_C	Domain	7	27	40	22.8	4e-05	1	No_clan	C-terminaldomainof1-Cysperoxiredoxin
ORF00807	175	198	175	205	PF10417.2	1-cysPrx_C	Domain	1	27	40	26	4.1e-06	1	No_clan	C-terminaldomainof1-Cysperoxiredoxin
ORF00763	22	298	22	298	PF06418.7	CTP_synth_N	Family	1	275	275	419.2	4.5e-126	1	CL0023	CTPsynthaseN-terminus
ORF02498	7	154	6	159	PF00160.14	Pro_isomerase	Domain	2	150	155	148.5	1.3e-43	1	No_clan	Cyclophilintypepeptidyl-prolylcis-transisomerase/CLD
ORF01686	5	381	4	382	PF01053.13	Cys_Met_Meta_PP	Domain	2	385	386	510	1.9e-153	1	CL0061	Cys/MetmetabolismPLP-dependentenzyme
ORF01844	45	133	31	168	PF01467.19	CTP_transf_2	Domain	45	110	157	11.8	0.15	0	CL0119	Cytidylyltransferase
ORF02336	119	200	110	209	PF01322.13	Cytochrom_C_2	Domain	10	95	122	23.8	3.9e-05	1	No_clan	CytochromeC'
ORF02631	15	313	14	313	PF00676.13	E1_dh	Family	2	300	300	293.2	1.1e-87	1	CL0254	DehydrogenaseE1component
ORF02144	42	352	23	361	PF00676.13	E1_dh	Family	20	291	300	92.6	1.3e-26	1	CL0254	DehydrogenaseE1component
ORF01351	18	322	8	323	PF01916.10	DS	Domain	14	298	299	76.4	1.5e-21	1	CL0085	Deoxyhypusinesynthase
ORF00482	6	290	3	292	PF00701.15	DHDPS	Domain	4	287	289	251.7	4.1e-75	1	CL0036	Dihydrodipicolinatesynthetasefamily	predicted_active_site[164]
ORF02148	109	258	82	259	PF01965.17	DJ-1_PfpI	Family	19	147	148	84.2	5e-24	1	CL0014	DJ-1/PfpIfamily	predicted_active_site[167]
ORF01279	33	80	8	88	PF01453.17	B_lectin	Domain	39	84	114	12.4	0.088	0	No_clan	D-mannosebindinglectin
ORF00239	8	75	1	111	PF00875.11	DNA_photolyase	Domain	78	144	166	10.3	0.32	0	CL0039	DNAphotolyase
ORF02605	129	242	128	242	PF02767.9	DNA_pol3_beta_2	Domain	2	116	116	79.6	1.3e-22	1	CL0060	DNApolymeraseIIIbetasubunit,centraldomain
ORF02605	245	367	244	369	PF02768.8	DNA_pol3_beta_3	Domain	2	119	121	82	1.8e-23	1	CL0060	DNApolymeraseIIIbetasubunit,C-terminaldomain
ORF02605	1	117	1	119	PF00712.12	DNA_pol3_beta	Domain	1	118	120	77	7.9e-22	1	CL0060	DNApolymeraseIIIbetasubunit,N-terminaldomain
ORF02014	533	668	533	668	PF02910.13	Succ_DH_flav_C	Domain	1	129	129	105.9	1e-30	1	No_clan	domain
ORF00178	14	86	13	87	PF03449.8	GreA_GreB_N	Domain	2	73	74	87.4	3.7e-25	1	No_clan	domain
ORF01201	212	278	208	294	PF06452.4	DUF1083	Domain	76	144	185	12	0.11	0	No_clan	Domainofunknownfunction(DUF1083)
ORF00290	131	151	128	151	PF06568.4	DUF1127	Domain	7	27	40	13.6	0.026	0	No_clan	Domainofunknownfunction(DUF1127)
ORF02411	15	67	2	92	PF11864.1	DUF3384	Family	366	419	465	11.3	0.068	0	No_clan	Domainofunknownfunction(DUF3384)
ORF01161	26	96	19	111	PF12072.1	DUF3552	Family	60	127	201	8.7	0.68	0	No_clan	Domainofunknownfunction(DUF3552)
ORF01824	4	178	3	179	PF00908.10	dTDP_sugar_isom	Domain	2	176	177	223.2	1.1e-66	1	CL0029	dTDP-4-dehydrorhamnose3,5-epimerase
ORF00063	117	150	114	151	PF02817.10	E3_binding	Family	5	38	39	47.1	1e-12	1	No_clan	e3bindingdomain
ORF02436	111	149	109	149	PF02817.10	E3_binding	Family	3	39	39	40.1	1.6e-10	1	No_clan	e3bindingdomain
ORF02770	3	157	2	159	PF01012.14	ETF	Domain	2	162	164	98.8	2e-28	1	CL0039	Electrontransferflavoproteindomain
ORF02771	27	173	24	181	PF01012.14	ETF	Domain	6	156	164	102.6	1.4e-29	1	CL0039	Electrontransferflavoproteindomain
ORF02770	194	278	193	278	PF00766.12	ETF_alpha	Domain	2	86	86	107.3	1.7e-31	1	CL0085	ElectrontransferflavoproteinFAD-bindingdomain
ORF02228	497	617	497	617	PF03764.11	EFG_IV	Domain	1	120	120	129.1	4.4e-38	1	CL0329	ElongationfactorG,domainIV
ORF02228	619	704	619	706	PF00679.17	EFG_C	Domain	1	87	89	101.7	1.2e-29	1	CL0437	ElongationfactorGC-terminus
ORF00532	395	477	393	480	PF00679.17	EFG_C	Domain	3	86	89	72.1	2e-20	1	CL0437	ElongationfactorGC-terminus
ORF01368	3	60	3	60	PF08207.5	EFP_N	Domain	1	58	58	83.2	6.7e-24	1	CL0107	ElongationfactorP(EF-P)KOW-likedomain
ORF01368	68	115	67	121	PF01132.13	EFP	Domain	2	50	55	60.1	9e-17	1	CL0021	ElongationfactorP(EF-P)OBdomain
ORF01368	130	185	130	185	PF09285.4	Elong-fact-P_C	Domain	1	56	56	96.4	3.4e-28	1	No_clan	ElongationfactorP,C-terminal
ORF00695	58	274	57	274	PF00889.12	EF_TS	Family	2	220	221	219.8	2.1e-65	1	No_clan	ElongationfactorTS
ORF00244	299	393	299	394	PF03143.10	GTP_EFTU_D3	Domain	1	100	101	127.5	1.7e-37	1	No_clan	ElongationfactorTuC-terminaldomain
ORF00244	225	295	225	295	PF03144.18	GTP_EFTU_D2	Domain	1	74	74	58	5.9e-16	1	No_clan	ElongationfactorTudomain2
ORF02228	342	409	342	409	PF03144.18	GTP_EFTU_D2	Domain	1	74	74	44.1	1.3e-11	1	No_clan	ElongationfactorTudomain2
ORF00532	217	286	217	287	PF03144.18	GTP_EFTU_D2	Domain	1	73	74	44.8	8e-12	1	No_clan	ElongationfactorTudomain2
ORF00244	10	201	10	202	PF00009.20	GTP_EFTU	Domain	1	188	189	208.9	3.4e-62	1	CL0023	ElongationfactorTuGTPbindingdomain
ORF02228	8	293	6	293	PF00009.20	GTP_EFTU	Domain	3	189	189	195.2	5.4e-58	1	CL0023	ElongationfactorTuGTPbindingdomain
ORF00532	3	194	2	195	PF00009.20	GTP_EFTU	Domain	2	188	189	179.8	2.8e-53	1	CL0023	ElongationfactorTuGTPbindingdomain
ORF00494	7	125	7	126	PF01042.14	Ribonuc_L-PSP	Domain	1	120	121	142.7	3.3e-42	1	No_clan	EndoribonucleaseL-PSP
ORF02198	140	428	138	430	PF00113.15	Enolase_C	Domain	3	294	296	419.9	3.3e-126	1	CL0256	Enolase,C-terminalTIMbarreldomain	predicted_active_site[341]
ORF02198	4	133	3	133	PF03952.9	Enolase_N	Domain	2	132	132	204	5.2e-61	1	CL0227	Enolase,N-terminaldomain
ORF02411	5	74	1	82	PF06239.4	ECSIT	Family	11	76	229	11.3	0.086	0	No_clan	EvolutionarilyconservedsignallingintermediateinTollpathway
ORF02014	35	471	35	471	PF00890.17	FAD_binding_2	Family	1	421	421	180.6	3.5e-53	1	CL0063	FADbindingdomain	predicted_active_site[266,288,337]
ORF01844	8	143	7	144	PF00210.17	Ferritin	Domain	2	141	142	118.1	1.9e-34	1	CL0044	Ferritin-likedomain
ORF01161	48	143	38	148	PF08702.3	Fib_alpha	Domain	33	131	146	12.3	0.11	0	No_clan	Fibrinogenalpha/betachainfamily
ORF02498	214	306	214	307	PF00254.21	FKBP_C	Domain	1	95	96	113.6	2.6e-33	1	No_clan	FKBP-typepeptidyl-prolylcis-transisomerase
ORF01161	29	161	18	162	PF07195.5	FliD_C	Family	129	238	239	8.9	0.65	0	No_clan	Flagellarhook-associatedprotein2C-terminus
ORF02825	7	332	6	334	PF00316.13	FBPase	Family	2	323	325	429.3	5.6e-129	1	CL0171	Fructose-1-6-bisphosphatase
ORF02779	12	353	11	355	PF01116.13	F_bP_aldolase	Domain	2	284	286	327.1	6.1e-98	1	CL0036	Fructose-bisphosphatealdolaseclass-II	predicted_active_site[106]
ORF01830	329	532	329	533	PF05683.5	Fumerase_C	Family	1	202	206	255.8	1.4e-76	1	No_clan	FumaraseC-terminus
ORF01830	46	325	44	325	PF05681.7	Fumerase	Family	3	271	271	286.3	1.4e-85	1	No_clan	Fumaratehydratase(Fumerase)
ORF02321	119	173	119	177	PF08605.3	Rad9_Rad53_bind	Family	1	55	131	11.4	0.16	0	CL0049	FungalRad9-likeRad53-binding
ORF00190	319	404	315	409	PF02938.7	GAD	Domain	7	90	95	46.6	2.3e-12	1	CL0250	GADdomain
ORF00982	168	309	152	311	PF05165.5	GGDN	Family	99	243	246	12	0.062	0	CL0276	GGDNfamily
ORF01297	26	148	26	148	PF02812.11	ELFV_dehydrog_N	Domain	1	131	131	123.8	2.5e-36	1	No_clan	Glu/Leu/Phe/Valdehydrogenase,dimerisationdomain
ORF01684	55	184	55	185	PF02812.11	ELFV_dehydrog_N	Domain	1	130	131	164.3	7.4e-49	1	No_clan	Glu/Leu/Phe/Valdehydrogenase,dimerisationdomain
ORF01297	155	362	155	365	PF00208.14	ELFV_dehydrog	Domain	1	240	244	123.7	7e-36	1	CL0063	Glutamate/Leucine/Phenylalanine/Valinedehydrogenase
ORF01684	200	445	200	445	PF00208.14	ELFV_dehydrog	Domain	1	244	244	306.3	1.2e-91	1	CL0063	Glutamate/Leucine/Phenylalanine/Valinedehydrogenase
ORF00763	323	547	322	548	PF00117.21	GATase	Domain	2	191	192	175.2	7.6e-52	1	CL0014	Glutamineamidotransferaseclass-I	predicted_active_site[530,528,402]
ORF02199	186	362	183	363	PF00117.21	GATase	Domain	4	191	192	145.4	1e-42	1	CL0014	Glutamineamidotransferaseclass-I	predicted_active_site[345,343,257]
ORF01096	205	472	191	474	PF00120.17	Gln-synt_C	Domain	17	256	258	139	1.2e-40	1	CL0286	Glutaminesynthetase,catalyticdomain
ORF01096	27	186	24	186	PF12437.1	GSIII_N	Family	4	165	165	252.3	1e-75	1	No_clan	GlutaminesynthetasetypeIIINterminal
ORF00385	155	312	155	312	PF02800.13	Gp_dh_C	Domain	1	157	157	229.5	9.5e-69	1	CL0139	Glyceraldehyde3-phosphatedehydrogenase,C-terminaldomain
ORF01472	296	455	296	455	PF02800.13	Gp_dh_C	Domain	1	157	157	153	3.3e-45	1	CL0139	Glyceraldehyde3-phosphatedehydrogenase,C-terminaldomain
ORF00385	3	150	3	150	PF00044.17	Gp_dh_N	Domain	1	151	151	189	3.4e-56	1	CL0063	Glyceraldehyde3-phosphatedehydrogenase,NADbindingdomain	predicted_active_site[150]
ORF01472	130	291	129	291	PF00044.17	Gp_dh_N	Domain	2	151	151	135.2	1.4e-39	1	CL0063	Glyceraldehyde3-phosphatedehydrogenase,NADbindingdomain	predicted_active_site[291]
ORF01228	263	355	262	355	PF08669.4	GCV_T_C	Domain	2	95	95	83.6	5.6e-24	1	No_clan	GlycinecleavageT-proteinC-terminalbarreldomain
ORF01671	340	382	297	400	PF05693.6	Glycogen_syn	Family	386	428	633	12.3	0.028	0	CL0113	Glycogensynthase
ORF00532	512	574	497	594	PF02091.8	tRNA-synt_2e	Family	110	172	284	10.4	0.19	0	CL0040	Glycyl-tRNAsynthetasealphasubunit
ORF00182	28	133	27	153	PF00903.18	Glyoxalase	Domain	2	109	128	27.1	2.6e-06	1	CL0104	Glyoxalase/Bleomycinresistanceprotein/Dioxygenasesuperfamily
ORF00182	196	340	185	341	PF00903.18	Glyoxalase	Domain	10	127	128	54.4	9.4e-15	1	CL0104	Glyoxalase/Bleomycinresistanceprotein/Dioxygenasesuperfamily
ORF00640	203	264	191	267	PF03544.7	TonB	Family	14	75	79	44.4	1.1e-11	1	CL0428	Gram-negativebacterialtonBprotein
ORF02411	16	178	4	179	PF01025.12	GrpE	Family	4	165	166	142.8	5.4e-42	1	No_clan	GrpE
ORF02047	474	534	473	540	PF08029.4	HisG_C	Domain	2	62	75	11	0.24	0	CL0089	HisG,C-terminaldomain
ORF02047	29	172	24	176	PF02518.19	HATPase_c	Domain	10	107	111	27.6	1.4e-06	1	CL0025	Histidinekinase-,DNAgyraseB-,andHSP90-likeATPase
ORF00181	23	383	7	385	PF04209.6	HgmA	Family	33	419	426	171.4	1.6e-50	1	CL0029	homogentisate1,2-dioxygenase
ORF00495	4	599	4	599	PF00012.13	HSP70	Family	1	602	602	863.8	3.3e-260	1	CL0108	Hsp70protein
ORF02047	179	219	179	229	PF00183.11	HSP90	Family	1	42	531	8.6	0.43	0	No_clan	Hsp90protein
ORF02047	224	517	218	546	PF00183.11	HSP90	Family	83	376	531	134	4.1e-39	1	No_clan	Hsp90protein
ORF00982	12	477	11	477	PF00478.18	IMPDH	Domain	2	351	351	490.3	2.1e-147	1	CL0036	IMPdehydrogenase/GMPreductasedomain	predicted_active_site[308]
ORF01646	3	57	1	64	PF00478.18	IMPDH	Domain	93	147	351	9.8	0.26	0	CL0036	IMPdehydrogenase/GMPreductasedomain
ORF01161	23	155	4	160	PF04156.7	IncA	Family	76	190	191	19.9	0.00033	0	No_clan	IncAprotein
ORF02334	151	196	149	205	PF12314.1	IMCp	Family	32	78	97	12.3	0.11	0	No_clan	Innermembranecomplexprotein
ORF01161	12	76	2	80	PF00038.14	Filament	Family	48	114	312	9.9	0.35	0	No_clan	Intermediatefilamentprotein
ORF02002	3	85	2	85	PF00081.15	Sod_Fe_N	Domain	2	82	82	111.8	1e-32	1	No_clan	Iron/manganesesuperoxidedismutases,alpha-hairpindomain
ORF02002	90	197	90	197	PF02777.11	Sod_Fe_C	Domain	1	106	106	140	1.7e-41	1	No_clan	Iron/manganesesuperoxidedismutases,C-terminaldomain
ORF01714	9	345	9	378	PF00465.12	Fe-ADH	Family	1	333	365	255.6	4.2e-76	1	CL0224	Iron-containingalcoholdehydrogenase
ORF00423	147	301	145	309	PF02866.11	Ldh_1_C	Domain	3	165	174	87.8	5.1e-25	1	CL0341	lactate/malatedehydrogenase,alpha/betaC-terminaldomain	predicted_active_site[175]
ORF00423	1	142	1	143	PF00056.16	Ldh_1_N	Family	1	141	142	138.8	7.4e-41	1	CL0063	lactate/malatedehydrogenase,NADbindingdomain
ORF01504	307	383	304	416	PF05299.5	Peptidase_M61	Family	4	80	122	46.8	1.9e-12	1	CL0126	M61glycylaminopeptidase
ORF01646	21	71	18	76	PF01188.14	MR_MLE	Domain	6	53	98	10.5	0.32	0	CL0256	Mandelateracemase/muconatelactonizingenzyme,C-terminaldomain
ORF01295	57	110	1	117	PF11214.1	Med2	Family	44	98	105	11.8	0.14	0	No_clan	Mediatorcomplexsubunit2
ORF01472	16	71	4	80	PF12176.1	MtaB	Domain	393	448	461	10.6	0.1	0	No_clan	Methanol-cobalaminmethyltransferaseBsubunit
ORF02782	20	132	19	133	PF02142.15	MGS	Domain	2	94	95	69.4	1.5e-19	1	No_clan	MGS-likedomain
ORF02512	6	737	6	738	PF03971.7	IDH	Family	1	734	735	1204.8	0	1	CL0270	Monomericisocitratedehydrogenase
ORF00801	8	184	7	184	PF00881.17	Nitroreductase	Domain	2	165	165	98	3.8e-28	1	No_clan	Nitroreductasefamily
ORF00527	4	137	4	138	PF00334.12	NDK	Domain	1	134	135	167.1	1.3e-49	1	No_clan	Nucleosidediphosphatekinase	predicted_active_site[117]
ORF00263	49	120	49	132	PF01336.18	tRNA_anti	Domain	1	64	76	36.5	2.4e-09	1	CL0021	OB-foldnucleicacidbindingdomain
ORF00752	19	94	19	94	PF01336.18	tRNA_anti	Domain	1	76	76	39.5	2.8e-10	1	CL0021	OB-foldnucleicacidbindingdomain
ORF00190	26	109	26	110	PF01336.18	tRNA_anti	Domain	1	75	76	41.5	6.7e-11	1	CL0021	OB-foldnucleicacidbindingdomain
ORF00225	538	626	538	632	PF00691.13	OmpA	Family	1	90	97	51.4	8.5e-14	1	No_clan	OmpAfamily
ORF00341	571	666	571	666	PF00691.13	OmpA	Family	1	97	97	69.8	1.5e-19	1	No_clan	OmpAfamily
ORF02005	365	460	365	460	PF00691.13	OmpA	Family	1	97	97	75.9	1.9e-21	1	No_clan	OmpAfamily
ORF01911	152	225	141	234	PF00989.17	PAS	Domain	20	94	113	17.5	0.002	0	CL0183	PASfold
ORF02714	51	92	29	96	PF00595.17	PDZ	Domain	25	64	81	10.9	0.32	0	No_clan	PDZdomain(AlsoknownasDHRorGLGF)
ORF01471	291	349	269	351	PF00595.17	PDZ	Domain	21	78	81	33.3	3.1e-08	1	No_clan	PDZdomain(AlsoknownasDHRorGLGF)
ORF01471	386	447	366	450	PF00595.17	PDZ	Domain	23	78	81	9.6	0.77	0	No_clan	PDZdomain(AlsoknownasDHRorGLGF)
ORF01791	32	418	20	420	PF03051.8	Peptidase_C1_2	Family	14	424	438	63.6	9.5e-18	1	CL0125	PeptidaseC1-likefamily	predicted_active_site[88,356,377]
ORF00011	199	357	198	359	PF07687.7	M20_dimer	Domain	2	107	109	90.2	5e-26	1	No_clan	Peptidasedimerisationdomain
ORF00901	207	309	207	310	PF07687.7	M20_dimer	Domain	1	107	109	44.6	7.3e-12	1	No_clan	Peptidasedimerisationdomain
ORF00011	82	450	82	455	PF01546.21	Peptidase_M20	Family	1	165	171	83.4	1.1e-23	1	CL0035	PeptidasefamilyM20/M25/M40	predicted_active_site[158]
ORF00901	140	407	74	408	PF01546.21	Peptidase_M20	Family	23	170	171	65.8	2.8e-18	1	CL0035	PeptidasefamilyM20/M25/M40	predicted_active_site[175]
ORF01694	5	280	1	286	PF00294.17	PfkB	Family	5	294	300	115.7	1.7e-33	1	CL0118	pfkBfamilycarbohydratekinase	predicted_active_site[238]
ORF00324	226	418	225	420	PF08665.5	PglZ	Domain	2	179	181	97.4	5.9e-28	1	CL0088	PglZdomain
ORF01995	22	494	20	494	PF01293.13	PEPCK_ATP	Family	3	467	467	707.1	6.4e-213	1	CL0374	Phosphoenolpyruvatecarboxykinase
ORF01818	105	299	105	299	PF01071.12	GARS_A	Domain	1	194	194	228	5.3e-68	1	CL0179	Phosphoribosylglycinamidesynthetase,ATP-grasp(A)domain
ORF01818	333	421	333	423	PF02843.9	GARS_C	Domain	1	90	93	92.2	1.3e-26	1	No_clan	Phosphoribosylglycinamidesynthetase,Cdomain
ORF01491	131	181	97	181	PF02844.8	GARS_N	Domain	47	99	100	12.5	0.12	0	No_clan	Phosphoribosylglycinamidesynthetase,Ndomain
ORF01818	1	104	1	104	PF02844.8	GARS_N	Domain	1	100	100	118.2	1.4e-34	1	No_clan	Phosphoribosylglycinamidesynthetase,Ndomain
ORF02270	13	131	10	131	PF00156.20	Pribosyltran	Domain	4	125	125	63.1	1.5e-17	1	No_clan	Phosphoribosyltransferasedomain
ORF01826	368	458	335	460	PF01048.13	PNP_UDP_1	Domain	69	178	234	16.1	0.0033	0	CL0408	Phosphorylasesuperfamily
ORF02471	87	120	32	131	PF06552.5	TOM20_plant	Family	82	115	186	11.5	0.13	0	CL0020	PlantspecificmitochondrialimportreceptorsubunitTOM20
ORF02270	17	96	6	115	PF01743.13	PolyA_pol	Domain	18	95	126	12.6	0.095	0	No_clan	PolyApolymeraseheaddomain
ORF01491	181	273	181	274	PF00639.14	Rotamase	Domain	2	94	95	75.9	2.4e-21	1	No_clan	PPIC-typePPIASEdomain
ORF01491	284	388	284	390	PF00639.14	Rotamase	Domain	1	93	95	65.9	3.1e-18	1	No_clan	PPIC-typePPIASEdomain
ORF00534	378	427	369	438	PF07319.4	DnaI_N	Family	20	69	94	13.2	0.062	0	No_clan	PrimosomalproteinDnaIN-terminus
ORF00534	425	492	425	492	PF09180.4	ProRS-C_1	Domain	1	68	68	90.2	4.6e-26	1	No_clan	Prolyl-tRNAsynthetase,C-terminal
ORF00040	39	133	39	134	PF06491.4	DUF1094	Family	1	95	96	145.8	2.3e-43	1	No_clan	Proteinofunknownfunction(DUF1094)
ORF01476	119	173	77	176	PF06742.4	DUF1214	Family	44	82	87	21.8	0.00013	1	No_clan	Proteinofunknownfunction(DUF1214)
ORF02436	7	130	2	136	PF07611.4	DUF1574	Family	201	310	345	10.1	0.2	0	No_clan	Proteinofunknownfunction(DUF1574)
ORF01476	6	41	3	81	PF07799.5	DUF1643	Family	15	50	136	11.2	0.18	0	No_clan	Proteinofunknownfunction(DUF1643)
ORF01161	118	179	111	195	PF07889.5	DUF1664	Family	45	106	126	8.8	1	0	No_clan	Proteinofunknownfunction(DUF1664)
ORF00518	9	110	9	111	PF11015.1	DUF2853	Family	1	101	102	149.3	2.9e-44	1	No_clan	Proteinofunknownfunction(DUF2853)
ORF01985	2	88	2	88	PF11325.1	DUF3127	Family	1	84	84	104.9	1.2e-30	1	No_clan	Proteinofunknownfunction(DUF3127)
ORF01504	28	71	24	75	PF11589.1	DUF3244	Family	46	88	106	10	0.41	0	CL0287	Proteinofunknownfunction(DUF3244)
ORF01295	1	118	1	120	PF11680.1	DUF3276	Family	1	124	124	158	6.4e-47	1	No_clan	Proteinofunknownfunction(DUF3276)
ORF02336	148	193	142	201	PF11897.1	DUF3417	Family	50	95	119	9.1	0.95	0	No_clan	Proteinofunknownfunction(DUF3417)
ORF01161	34	183	8	195	PF12128.1	DUF3584	Family	605	754	1202	10.1	0.07	0	No_clan	Proteinofunknownfunction(DUF3584)
ORF01228	298	313	275	322	PF12396.1	DUF3659	Family	14	29	64	9.9	0.45	0	No_clan	Proteinofunknownfunction(DUF3659)
ORF02849	166	181	155	182	PF04325.6	DUF465	Family	32	48	49	11.1	0.19	0	No_clan	Proteinofunknownfunction(DUF465)
ORF01792	399	421	390	424	PF04457.5	DUF504	Family	19	41	56	11.5	0.19	0	No_clan	Proteinofunknownfunction(DUF504)
ORF01297	282	326	231	363	PF05626.4	DUF790	Family	289	333	379	11.2	0.075	0	CL0236	Proteinofunknownfunction(DUF790)
ORF01161	38	102	33	109	PF04012.5	PspA_IM30	Family	92	156	221	11.4	0.11	0	CL0235	PspA/IM30family
ORF01842	595	688	595	689	PF01588.13	tRNA_bind	Domain	1	94	95	89.8	5.8e-26	1	CL0021	PutativetRNAbindingdomain
ORF01161	182	238	182	238	PF02591.8	DUF164	Domain	1	56	56	57.6	6.2e-16	1	No_clan	Putativezincribbondomain
ORF01201	4	311	4	314	PF07992.7	Pyr_redox_2	Domain	1	199	202	149.8	5.2e-44	1	CL0063	Pyridinenucleotide-disulphideoxidoreductase
ORF01201	173	251	173	256	PF00070.20	Pyr_redox	Domain	1	77	81	74.1	6.7e-21	1	CL0063	Pyridinenucleotide-disulphideoxidoreductase
ORF02426	9	288	9	290	PF07992.7	Pyr_redox_2	Domain	1	200	202	136	9.3e-40	1	CL0063	Pyridinenucleotide-disulphideoxidoreductase
ORF02426	153	225	152	230	PF00070.20	Pyr_redox	Domain	2	78	81	55.6	3.9e-15	1	CL0063	Pyridinenucleotide-disulphideoxidoreductase
ORF01153	5	317	5	319	PF07992.7	Pyr_redox_2	Domain	1	200	202	171	1.7e-50	1	CL0063	Pyridinenucleotide-disulphideoxidoreductase
ORF01153	176	251	176	259	PF00070.20	Pyr_redox	Domain	1	78	81	74.7	4.5e-21	1	CL0063	Pyridinenucleotide-disulphideoxidoreductase
ORF01201	343	451	343	452	PF02852.15	Pyr_redox_dim	Domain	1	109	110	117.8	1.7e-34	1	No_clan	Pyridinenucleotide-disulphideoxidoreductase,dimerisationdomain
ORF01153	347	456	347	456	PF02852.15	Pyr_redox_dim	Domain	1	110	110	128	1.2e-37	1	No_clan	Pyridinenucleotide-disulphideoxidoreductase,dimerisationdomain
ORF00254	8	301	7	304	PF00291.18	PALP	Family	2	295	297	190.9	2.1e-56	1	No_clan	Pyridoxal-phosphatedependentenzyme	predicted_active_site[44,72]
ORF01646	360	474	360	475	PF02887.9	PK_C	Domain	1	116	117	87.4	3.8e-25	1	No_clan	Pyruvatekinase,alpha/betadomain
ORF01646	5	339	4	394	PF00224.14	PK	Family	2	339	348	390.1	4.8e-117	1	CL0151	Pyruvatekinase,barreldomain	predicted_active_site[223]
ORF00652	1	224	1	224	PF02547.8	Queuosine_synth	Family	1	220	220	281.8	2.5e-84	1	No_clan	Queuosinebiosynthesisprotein
ORF01119	114	283	114	283	PF01729.12	QRPTase_C	Domain	1	169	169	187.7	9e-56	1	CL0036	Quinolinatephosphoribosyltransferase,C-terminaldomain
ORF01119	23	112	23	112	PF02749.9	QRPTase_N	Domain	1	88	88	82.6	9.8e-24	1	CL0105	Quinolinatephosphoribosyltransferase,N-terminaldomain
ORF01646	11	74	3	87	PF04055.14	Radical_SAM	Domain	82	143	166	10.9	0.3	0	No_clan	RadicalSAMsuperfamily
ORF01161	20	127	5	134	PF04582.5	Reo_sigmaC	Family	53	158	326	14.5	0.011	0	CL0326	ReovirussigmaCcapsidprotein
ORF00324	3	111	3	113	PF00072.17	Response_reg	Domain	1	110	112	83	1.1e-23	1	CL0304	Responseregulatorreceiverdomain
ORF00263	336	367	334	371	PF07498.5	Rho_N	Family	3	34	43	17.2	0.0025	0	CL0306	Rhoterminationfactor,N-terminaldomain
ORF00296	7	47	6	48	PF07498.5	Rho_N	Family	2	42	43	44	1.1e-11	1	CL0306	Rhoterminationfactor,N-terminaldomain
ORF00296	228	303	227	304	PF07497.5	Rho_RNA_bind	Domain	2	77	78	116	3.3e-34	1	CL0021	Rhoterminationfactor,RNA-bindingdomain
ORF00239	1	100	1	100	PF00466.13	Ribosomal_L10	Family	1	100	100	65.3	2.8e-18	1	No_clan	RibosomalproteinL10
ORF00238	54	121	54	121	PF00542.12	Ribosomal_L12	Domain	1	68	68	98	1.8e-28	1	No_clan	RibosomalproteinL7/L12C-terminaldomain
ORF01161	37	92	8	110	PF06216.4	RTBV_P46	Family	71	128	389	12.4	0.04	0	No_clan	RicetungrobacilliformvirusP46protein
ORF00640	68	194	51	197	PF06459.5	RR_TM4-6	Family	60	170	274	12	0.11	0	No_clan	RyanodineReceptorTM4-6
ORF01357	49	112	46	112	PF00575.16	S1	Domain	5	74	74	31	1.5e-07	1	CL0021	S1RNAbindingdomain
ORF01357	128	196	126	196	PF00575.16	S1	Domain	3	74	74	42.3	4.7e-11	1	CL0021	S1RNAbindingdomain
ORF01357	214	285	213	285	PF00575.16	S1	Domain	2	74	74	73	1.2e-20	1	CL0021	S1RNAbindingdomain
ORF01357	299	372	298	372	PF00575.16	S1	Domain	2	74	74	62.3	2.6e-17	1	CL0021	S1RNAbindingdomain
ORF01357	389	459	385	459	PF00575.16	S1	Domain	5	74	74	58	5.6e-16	1	CL0021	S1RNAbindingdomain
ORF01357	474	540	472	541	PF00575.16	S1	Domain	3	73	74	38.4	7.7e-10	1	CL0021	S1RNAbindingdomain
ORF01993	4	439	4	440	PF03435.11	Saccharop_dh	Family	1	385	386	230.9	1.9e-68	1	CL0063	Saccharopinedehydrogenase
ORF02763	121	249	120	249	PF02772.9	S-AdoMet_synt_M	Domain	2	120	120	153.7	1.4e-45	1	No_clan	S-adenosylmethioninesynthetase,centraldomain
ORF02763	251	385	251	390	PF02773.9	S-AdoMet_synt_C	Domain	1	133	138	200.7	5.7e-60	1	No_clan	S-adenosylmethioninesynthetase,C-terminaldomain
ORF02763	2	99	1	100	PF00438.13	S-AdoMet_synt_N	Domain	2	99	100	141.3	7.1e-42	1	No_clan	S-adenosylmethioninesynthetase,N-terminaldomain
ORF02616	15	259	13	272	PF01259.11	SAICAR_synt	Family	3	237	249	225.6	3.8e-67	1	No_clan	SAICARsynthetase
ORF01124	135	310	135	310	PF02774.11	Semialdhyde_dhC	Domain	1	184	184	163.7	3.1e-48	1	CL0139	Semialdehydedehydrogenase,dimerisationdomain
ORF01124	2	115	2	117	PF01118.17	Semialdhyde_dh	Domain	1	119	121	91.4	4e-26	1	CL0063	Semialdehydedehydrogenase,NADbindingdomain
ORF01161	34	73	23	82	PF04977.8	DivIC	Family	28	67	80	14.5	0.014	0	CL0225	Septumformationinitiator
ORF02157	3	392	1	392	PF00464.12	SHMT	Domain	4	399	399	573.3	1.3e-172	1	CL0061	Serinehydroxymethyltransferase
ORF02336	126	209	116	210	PF02403.15	Seryl_tRNA_N	Domain	23	106	108	11.9	0.13	0	CL0298	Seryl-tRNAsynthetaseN-terminaldomain
ORF01985	49	87	16	90	PF00436.18	SSB	Domain	62	101	104	10.8	0.26	0	CL0021	Single-strandbindingproteinfamily
ORF01161	124	184	121	189	PF08286.4	Spc24	Family	3	63	118	9.9	0.42	0	No_clan	Spc24subunitofNdc80
ORF01161	36	103	3	112	PF08317.4	Spc7	Domain	208	275	326	10.6	0.13	0	No_clan	Spc7kinetochoreprotein
ORF01161	103	203	88	234	PF08317.4	Spc7	Domain	203	300	326	10.4	0.14	0	No_clan	Spc7kinetochoreprotein
ORF01491	27	111	27	129	PF09312.4	SurA_N	Domain	1	91	118	23.1	4.1e-05	1	CL0262	SurAN-terminaldomain
ORF01161	37	71	25	71	PF12329.1	TMF_DNA_bd	Family	40	74	74	12.6	0.071	0	No_clan	TATAelementmodulatoryfactor1DNAbinding
ORF01161	29	93	9	111	PF07106.6	TBPIP	Family	78	144	169	12.8	0.05	0	CL0123	Tatbindingprotein1(TBP-1)-interactingprotein(TBPIP)
ORF02347	22	522	22	525	PF00118.17	Cpn60_TCP1	Family	1	485	488	422.2	1.8e-126	1	No_clan	TCP-1/cpn60chaperoninfamily
ORF01161	22	67	17	81	PF03148.7	Tektin	Family	49	94	384	12.3	0.034	0	No_clan	Tektinfamily
ORF00225	89	119	89	122	PF07719.10	TPR_2	Repeat	1	31	34	9.9	0.58	0	CL0020	Tetratricopeptiderepeat
ORF02471	151	172	149	174	PF07719.10	TPR_2	Repeat	3	24	34	16.2	0.0053	0	CL0020	Tetratricopeptiderepeat
ORF02471	184	212	184	216	PF00515.21	TPR_1	Repeat	1	29	34	15.7	0.0063	0	CL0020	Tetratricopeptiderepeat
ORF02471	223	251	221	254	PF07719.10	TPR_2	Repeat	3	31	34	13.2	0.05	0	CL0020	Tetratricopeptiderepeat
ORF01279	2	61	2	61	PF02824.14	TGS	Family	1	60	60	31.8	7.6e-08	1	CL0072	TGSdomain
ORF00332	268	390	268	390	PF02803.11	Thiolase_C	Domain	1	123	123	158.7	3e-47	1	CL0046	Thiolase,C-terminaldomain	predicted_active_site[347,377]
ORF02127	272	392	271	393	PF02803.11	Thiolase_C	Domain	2	122	123	160.8	6.8e-48	1	CL0046	Thiolase,C-terminaldomain	predicted_active_site[350,380]
ORF00332	1	261	1	261	PF00108.16	Thiolase_N	Domain	1	264	264	354.4	2e-106	1	CL0046	Thiolase,N-terminaldomain	predicted_active_site[88]
ORF02127	3	264	2	264	PF00108.16	Thiolase_N	Domain	2	264	264	222.6	3.4e-66	1	CL0046	Thiolase,N-terminaldomain	predicted_active_site[92]
ORF01279	173	216	163	216	PF07973.7	tRNA_SAD	Domain	7	44	44	43	2.3e-11	1	No_clan	ThreonylandAlanyltRNAsynthetasesecondadditionaldomain
ORF02005	210	225	210	225	PF02412.11	TSP_3	Repeat	1	16	16	17.8	0.002	1	No_clan	Thrombospondintype3repeat
ORF02005	238	252	238	252	PF02412.11	TSP_3	Repeat	2	16	16	16.8	0.0044	1	No_clan	Thrombospondintype3repeat
ORF00182	306	337	205	341	PF01751.15	Toprim	Family	42	73	96	11	0.27	0	CL0413	Toprimdomain
ORF01161	38	89	32	100	PF07926.5	TPR_MLP1_2	Family	60	111	132	15.2	0.01	0	No_clan	TPR/MLP1/MLP2-likeprotein
ORF01210	6	140	3	155	PF00923.12	Transaldolase	Family	92	238	287	147.3	3.9e-43	1	CL0036	Transaldolase	predicted_active_site[25]
ORF00178	101	168	93	169	PF01272.12	GreA_GreB	Domain	9	76	77	72	1.8e-20	1	No_clan	Transcriptionelongationfactor,GreA/GreB,C-term
ORF02144	658	758	656	771	PF02780.13	Transketolase_C	Domain	3	101	124	71.1	6e-20	1	No_clan	Transketolase,C-terminaldomain
ORF02144	465	634	464	641	PF02779.17	Transket_pyr	Domain	2	171	178	71.8	3.6e-20	1	CL0254	Transketolase,pyrimidinebindingdomain
ORF01985	45	83	37	107	PF00707.15	IF3_C	Domain	21	60	88	14.4	0.018	0	No_clan	TranslationinitiationfactorIF-3,C-terminaldomain
ORF00572	4	246	4	246	PF00121.11	TIM	Domain	1	244	244	319.7	6.6e-96	1	CL0036	Triosephosphateisomerase	predicted_active_site[166,94]
ORF01261	2	256	1	257	PF00587.18	tRNA-synt_2b	Domain	29	171	173	145.4	9.1e-43	1	CL0040	tRNAsynthetaseclassIIcoredomain(G,H,P,SandT)
ORF01279	271	442	271	443	PF00587.18	tRNA-synt_2b	Domain	1	172	173	134.4	2.2e-39	1	CL0040	tRNAsynthetaseclassIIcoredomain(G,H,P,SandT)
ORF00534	44	231	44	233	PF00587.18	tRNA-synt_2b	Domain	1	170	173	62	3.8e-17	1	CL0040	tRNAsynthetaseclassIIcoredomain(G,H,P,SandT)
ORF01933	341	534	341	534	PF03950.11	tRNA-synt_1c_C	Domain	1	173	173	202.7	2.5e-60	1	No_clan	tRNAsynthetasesclassI(EandQ),anti-codonbindingdomain
ORF01933	27	338	27	339	PF00749.14	tRNA-synt_1c	Domain	1	313	314	318.1	3.1e-95	1	CL0038	tRNAsynthetasesclassI(EandQ),catalyticdomain
ORF01842	9	402	8	402	PF09334.4	tRNA-synt_1g	Family	2	391	391	505.3	7e-152	1	CL0038	tRNAsynthetasesclassI(M)
ORF00263	157	495	156	496	PF00152.13	tRNA-synt_2	Family	2	322	323	294.9	4e-88	1	CL0040	tRNAsynthetasesclassII(D,KandN)
ORF00752	112	476	110	477	PF00152.13	tRNA-synt_2	Family	3	322	323	245.4	4.7e-73	1	CL0040	tRNAsynthetasesclassII(D,KandN)
ORF00190	128	562	127	563	PF00152.13	tRNA-synt_2	Family	2	322	323	407.7	2e-122	1	CL0040	tRNAsynthetasesclassII(D,KandN)
ORF01471	97	255	70	261	PF00089.19	Trypsin	Domain	20	213	219	57.2	1.3e-15	1	CL0124	Trypsin	predicted_active_site[116,220,146]
ORF00695	4	41	4	41	PF00627.24	UBA	Domain	1	37	37	33.8	1.6e-08	1	CL0214	UBA/TS-Ndomain
ORF02676	211	307	211	308	PF00984.12	UDPG_MGDP_dh	Domain	1	95	96	111.8	1e-32	1	CL0106	UDP-glucose/GDP-mannosedehydrogenasefamily,centraldomain	predicted_active_site[274]
ORF02676	6	191	5	196	PF03721.7	UDPG_MGDP_dh_N	Domain	2	180	185	187.7	9.8e-56	1	CL0063	UDP-glucose/GDP-mannosedehydrogenasefamily,NADbindingdomain
ORF02676	330	437	330	437	PF03720.8	UDPG_MGDP_dh_C	Domain	1	106	106	122.8	4.9e-36	1	No_clan	UDP-glucose/GDP-mannosedehydrogenasefamily,UDPbindingdomain
ORF00385	27	68	14	84	PF06793.5	UPF0262	Family	28	67	159	9	0.85	0	No_clan	Uncharacterisedproteinfamily(UPF0262)
ORF02321	159	191	153	194	PF09905.2	DUF2132	Family	22	54	64	11.4	0.18	0	No_clan	Uncharacterizedconservedprotein(DUF2132)
ORF01161	141	186	101	193	PF09949.2	DUF2183	Family	43	88	100	11	0.24	0	No_clan	Uncharacterizedconservedprotein(DUF2183)
ORF01702	218	453	216	453	PF01458.10	UPF0051	Family	3	230	230	208.9	5.4e-62	1	No_clan	Uncharacterizedproteinfamily(UPF0051)
ORF00211	1	141	1	141	PF00582.19	Usp	Domain	1	140	140	100.4	7.4e-29	1	CL0039	Universalstressproteinfamily
ORF00211	150	271	148	273	PF00582.19	Usp	Domain	3	138	140	50.8	1.4e-13	1	CL0039	Universalstressproteinfamily
ORF00290	83	640	83	654	PF01175.11	Urocanase	Family	1	537	546	738.2	2.9e-222	1	No_clan	Urocanase
ORF01366	217	264	209	289	PF01208.10	URO-D	Domain	224	270	343	8.4	0.69	0	CL0160	Uroporphyrinogendecarboxylase(URO-D)
ORF00027	3	339	2	339	PF01208.10	URO-D	Domain	2	343	343	411.2	2.1e-123	1	CL0160	Uroporphyrinogendecarboxylase(URO-D)
ORF01844	55	157	39	162	PF02393.9	US22	Family	153	254	301	10.8	0.14	0	No_clan	US22like
ORF02714	197	220	185	232	PF07520.4	SrfB	Family	560	583	1002	14.6	0.0035	0	No_clan	VirulencefactorSrfB
ORF00225	286	312	274	313	PF07676.5	PD40	Repeat	13	38	39	18.8	0.00075	1	CL0186	WD40-likeBetaPropellerRepeat
ORF00225	332	365	328	366	PF07676.5	PD40	Repeat	5	38	39	9.4	0.62	0	CL0186	WD40-likeBetaPropellerRepeat
ORF02712	5	148	4	148	PF09424.3	YqeY	Domain	2	143	143	145.2	8.8e-43	1	CL0279	Yqey-likeprotein
ORF00254	76	141	76	197	PF00107.19	ADH_zinc_N	Family	1	56	130	12.7	0.052	0	CL0063	Zinc-bindingdehydrogenase
ORF00982	118	204	108	209	PB001302	Pfam-B_1302	Pfam-B	13	95	101	26.3	6.9e-06	NA	NA
ORF00225	20	53	20	53	PB006615	Pfam-B_6615	Pfam-B	1	34	34	24.1	2.4e-05	NA	NA
ORF00225	55	145	54	149	PB006046	Pfam-B_6046	Pfam-B	2	91	97	51.1	1.4e-13	NA	NA
ORF00283	52	132	48	162	PB009877	Pfam-B_9877	Pfam-B	15	95	260	23.4	3.7e-05	NA	NA
ORF00290	2	85	1	120	PB012439	Pfam-B_12439	Pfam-B	14	96	337	83.6	1.2e-23	NA	NA
ORF01279	1	234	1	235	PB000831	Pfam-B_831	Pfam-B	49	279	280	212.6	7.8e-63	NA	NA
ORF01279	61	161	45	165	PB017978	Pfam-B_17978	Pfam-B	350	449	456	112.5	3e-32	NA	NA
ORF01279	73	161	68	166	PB007586	Pfam-B_7586	Pfam-B	8	94	101	53.1	3.7e-14	NA	NA
ORF02228	342	413	329	421	PB002414	Pfam-B_2414	Pfam-B	104	175	387	23	4e-05	NA	NA
ORF00640	2	145	1	158	PB016023	Pfam-B_16023	Pfam-B	3	149	159	56.6	2.4e-15	NA	NA
ORF01668	207	333	201	333	PB000112	Pfam-B_112	Pfam-B	7	124	124	123.9	3.2e-36	NA	NA
ORF00341	457	554	442	567	PB003672	Pfam-B_3672	Pfam-B	59	161	172	65	9.1e-18	NA	NA
ORF02334	18	329	16	330	PB004007	Pfam-B_4007	Pfam-B	3	270	271	405.6	9e-122	NA	NA
ORF02336	7	208	4	208	PB003216	Pfam-B_3216	Pfam-B	14	224	224	284.7	6.7e-85	NA	NA
ORF00796	66	137	59	140	PB011595	Pfam-B_11595	Pfam-B	31	103	106	28.7	1.4e-06	NA	NA
ORF00796	109	304	75	327	PB000154	Pfam-B_154	Pfam-B	143	355	431	26.8	3.6e-06	NA	NA
ORF00796	209	299	209	312	PB011162	Pfam-B_11162	Pfam-B	1	91	107	54.2	1.5e-14	NA	NA
ORF00796	211	307	210	311	PB011182	Pfam-B_11182	Pfam-B	2	100	109	54.5	1.7e-14	NA	NA
ORF00796	222	327	222	328	PB013170	Pfam-B_13170	Pfam-B	1	108	109	22.6	9.7e-05	NA	NA
ORF00796	229	305	229	312	PB014114	Pfam-B_14114	Pfam-B	1	77	89	40	4.2e-10	NA	NA
ORF00796	239	305	237	309	PB000890	Pfam-B_890	Pfam-B	5	71	79	36.3	5.6e-09	NA	NA
ORF00796	242	328	237	329	PB017943	Pfam-B_17943	Pfam-B	13	98	99	23.7	5.1e-05	NA	NA
ORF00796	492	538	491	552	PB011162	Pfam-B_11162	Pfam-B	2	47	107	33.3	4.9e-08	NA	NA
ORF00796	494	531	492	540	PB011182	Pfam-B_11182	Pfam-B	3	39	109	23.4	7.9e-05	NA	NA
ORF00796	500	537	500	545	PB013947	Pfam-B_13947	Pfam-B	1	38	110	24	4.7e-05	NA	NA
ORF01747	4	125	1	126	PB010512	Pfam-B_10512	Pfam-B	13	134	135	117.4	4e-34	NA	NA
ORF02005	209	255	174	259	PB003672	Pfam-B_3672	Pfam-B	69	118	172	40.3	3.4e-10	NA	NA
ORF02005	210	338	202	350	PB001860	Pfam-B_1860	Pfam-B	551	639	848	39.2	3e-10	NA	NA
ORF02005	290	352	281	394	PB003672	Pfam-B_3672	Pfam-B	69	136	172	50.2	3.2e-13	NA	NA
ORF02062	2	49	1	55	PB000724	Pfam-B_724	Pfam-B	116	168	169	22.4	0.00012	NA	NA
ORF01472	10	120	9	121	PB000672	Pfam-B_672	Pfam-B	2	112	113	108	2.9e-31	NA	NA
ORF02471	127	214	97	226	PB002269	Pfam-B_2269	Pfam-B	95	180	197	24.4	2.5e-05	NA	NA
ORF01826	237	522	232	522	PB005412	Pfam-B_5412	Pfam-B	2	283	283	436.7	3.9e-131	NA	NA
ORF02849	88	213	75	218	PB000420	Pfam-B_420	Pfam-B	134	265	286	35.8	6.1e-09	NA	NA
ORF01161	4	168	3	171	PB005426	Pfam-B_5426	Pfam-B	2	166	169	186.3	4.3e-55	NA	NA
ORF01161	17	87	2	96	PB000039	Pfam-B_39	Pfam-B	36	106	344	19.7	0.00039	NA	NA
ORF01504	228	381	211	407	PB004023	Pfam-B_4023	Pfam-B	46	202	281	23.2	3.7e-05	NA	NA
