# Supplementary material for: Proteomic analysis of the fish pathogen Flavobacterium columnare
Source: Proteome Sci. 2010 Jun 4;8:26. doi: 10.1186/1477-5956-8-26 (PMC2890538; doi:10.1186/1477-5956-8-26)
Supplement: Additional file 5 — Table S5 - Pfam analysis of proteins predicted from the Flavobacterium columnare genome. [file 1477-5956-8-26-S5.XLS]

## Sheet: ORFs Pfam Analysis
Seq id	Alignment start	Alignment end	Envelop start	Envelop end	Hmm acc	Hmm name	Type	Hmm start	Hmm end	Hmm length	Bit score	E-value	Significance	Clan	Description	Predicted_active_site_residues
ORF00593	149	187	143	189	PF02679.8	ComA	Family	186	224	245	10	0.24	0	No_clan	(2R)-phospho-3-sulfolactatesynthase(ComA)
ORF02377	102	160	101	165	PF05881.5	CNPase	Family	3	62	235	13.4	0.029	0	CL0247	2',3'-cyclicnucleotide3'-phosphodiesterase(CNPorCNPase)
ORF00372	781	869	768	906	PF10602.2	RPN7	Family	24	111	177	10.1	0.3	0	CL0020	26SproteasomesubunitRPN7
ORF00889	50	63	49	64	PF08793.3	2C_adapt	Domain	5	18	37	11.3	0.19	0	No_clan	2-cysteineadaptordomain
ORF00163	43	96	12	96	PF00111.20	Fer2	Domain	28	77	77	21.6	0.0001	1	No_clan	2Fe-2Siron-sulfurclusterbindingdomain
ORF01395	3	74	3	77	PF00111.20	Fer2	Domain	1	74	77	31.2	1.1e-07	1	No_clan	2Fe-2Siron-sulfurclusterbindingdomain
ORF01810	266	340	265	340	PF00111.20	Fer2	Domain	2	77	77	52	3.4e-14	1	No_clan	2Fe-2Siron-sulfurclusterbindingdomain
ORF02015	51	94	38	95	PF00111.20	Fer2	Domain	22	76	77	21.7	9.6e-05	1	No_clan	2Fe-2Siron-sulfurclusterbindingdomain
ORF00661	4	315	3	316	PF03060.8	NPD	Family	2	321	323	168.8	1.3e-49	1	CL0036	2-nitropropanedioxygenase
ORF02120	2	301	1	301	PF03060.8	NPD	Family	2	323	323	262.1	5.1e-78	1	CL0036	2-nitropropanedioxygenase
ORF01022	2	44	1	44	PF03171.13	2OG-FeII_Oxy	Domain	59	97	97	22.6	7.9e-05	1	CL0029	2OG-Fe(II)oxygenasesuperfamily
ORF02037	104	196	100	198	PF03171.13	2OG-FeII_Oxy	Domain	5	95	97	29.4	6.2e-07	1	CL0029	2OG-Fe(II)oxygenasesuperfamily
ORF00063	166	393	163	393	PF00198.16	2-oxoacid_dh	Domain	4	231	231	250.3	1.1e-74	1	No_clan	2-oxoaciddehydrogenasesacyltransferase(catalyticdomain)
ORF02436	183	412	182	416	PF00198.16	2-oxoacid_dh	Domain	2	226	231	257.9	5.1e-77	1	No_clan	2-oxoaciddehydrogenasesacyltransferase(catalyticdomain)
ORF02632	320	541	317	542	PF00198.16	2-oxoacid_dh	Domain	5	230	231	283.5	7.7e-85	1	No_clan	2-oxoaciddehydrogenasesacyltransferase(catalyticdomain)
ORF00821	11	205	11	205	PF00926.12	DHBP_synthase	Family	1	194	194	281.4	1.8e-84	1	No_clan	3,4-dihydroxy-2-butanone4-phosphatesynthase
ORF00691	359	531	350	531	PF01612.13	3_5_exonuc	Domain	10	174	174	120.5	3.8e-35	1	CL0219	3'-5'exonuclease
ORF02059	19	84	14	103	PF01073.12	3Beta_HSD	Family	81	145	280	11.6	0.062	0	CL0063	3-betahydroxysteroiddehydrogenase/isomerasefamily
ORF02421	110	218	96	290	PF01073.12	3Beta_HSD	Family	24	137	280	15.4	0.0044	0	CL0063	3-betahydroxysteroiddehydrogenase/isomerasefamily
ORF01348	22	315	13	316	PF01761.13	DHQ_synthase	Domain	14	312	313	297.9	5.3e-89	1	CL0224	3-dehydroquinatesynthase	predicted_active_site[238,223]
ORF00679	45	208	31	209	PF04413.9	Glycos_transf_N	Family	18	185	186	135.1	1.2e-39	1	No_clan	3-Deoxy-D-manno-octulosonic-acidtransferase(kdotransferase)
ORF02694	24	155	23	155	PF01138.14	RNase_PH	Domain	2	132	132	68.9	4e-19	1	CL0329	3'exoribonucleasefamily,domain1
ORF02694	339	469	339	470	PF01138.14	RNase_PH	Domain	1	131	132	74.3	8.6e-21	1	CL0329	3'exoribonucleasefamily,domain1
ORF02694	160	222	158	222	PF03725.8	RNase_PH_C	Domain	3	68	68	55.6	2.8e-15	1	No_clan	3'exoribonucleasefamily,domain2
ORF02694	473	543	473	543	PF03725.8	RNase_PH_C	Domain	1	68	68	33.9	1.7e-08	1	No_clan	3'exoribonucleasefamily,domain2
ORF00600	185	281	185	281	PF00725.15	3HCDH	Domain	1	97	97	112.1	9.8e-33	1	CL0106	3-hydroxyacyl-CoAdehydrogenase,C-terminaldomain
ORF02126	208	307	208	308	PF00725.15	3HCDH	Domain	2	96	97	45.2	7.4e-12	1	CL0106	3-hydroxyacyl-CoAdehydrogenase,C-terminaldomain
ORF02126	382	434	334	447	PF00725.15	3HCDH	Domain	25	84	97	20.6	0.00033	0	CL0106	3-hydroxyacyl-CoAdehydrogenase,C-terminaldomain
ORF00473	9	132	2	137	PF02737.11	3HCDH_N	Domain	8	128	180	12.4	0.07	0	CL0063	3-hydroxyacyl-CoAdehydrogenase,NADbindingdomain
ORF00600	3	182	3	183	PF02737.11	3HCDH_N	Domain	1	179	180	219.2	2.3e-65	1	CL0063	3-hydroxyacyl-CoAdehydrogenase,NADbindingdomain
ORF02126	7	205	7	205	PF02737.11	3HCDH_N	Domain	1	180	180	154.5	1.7e-45	1	CL0063	3-hydroxyacyl-CoAdehydrogenase,NADbindingdomain
ORF01688	3	150	1	150	PF06052.5	3-HAO	Family	5	151	151	188.2	4.2e-56	1	CL0029	3-hydroxyanthranilicaciddioxygenase
ORF01794	110	188	110	188	PF08545.3	ACP_syn_III	Domain	1	80	80	104.2	1.7e-30	1	CL0046	3-Oxoacyl-[acyl-carrier-protein(ACP)]synthaseIII	predicted_active_site[116]
ORF02054	108	189	108	189	PF08545.3	ACP_syn_III	Domain	1	80	80	93.5	3.5e-27	1	CL0046	3-Oxoacyl-[acyl-carrier-protein(ACP)]synthaseIII	predicted_active_site[114]
ORF02291	129	201	129	205	PF08545.3	ACP_syn_III	Domain	1	75	80	65.4	2.1e-18	1	CL0046	3-Oxoacyl-[acyl-carrier-protein(ACP)]synthaseIII	predicted_active_site[135]
ORF02382	122	210	118	217	PF08545.3	ACP_syn_III	Domain	5	73	80	22.5	5.3e-05	1	CL0046	3-Oxoacyl-[acyl-carrier-protein(ACP)]synthaseIII	predicted_active_site[124]
ORF01794	240	327	240	327	PF08541.3	ACP_syn_III_C	Domain	1	90	90	105.4	8.7e-31	1	CL0046	3-Oxoacyl-[acyl-carrier-protein(ACP)]synthaseIIICterminal	predicted_active_site[286,256]
ORF02054	246	335	246	335	PF08541.3	ACP_syn_III_C	Domain	1	90	90	118.7	6.4e-35	1	CL0046	3-Oxoacyl-[acyl-carrier-protein(ACP)]synthaseIIICterminal	predicted_active_site[292,262]
ORF02291	253	352	253	352	PF08541.3	ACP_syn_III_C	Domain	1	90	90	47.6	9.9e-13	1	CL0046	3-Oxoacyl-[acyl-carrier-protein(ACP)]synthaseIIICterminal	predicted_active_site[305,269]
ORF02382	281	360	281	373	PF08541.3	ACP_syn_III_C	Domain	1	75	90	51	8.7e-14	1	CL0046	3-Oxoacyl-[acyl-carrier-protein(ACP)]synthaseIIICterminal	predicted_active_site[332,297]
ORF00755	232	328	208	375	PF02446.10	Glyco_hydro_77	Family	51	147	503	15.1	0.0049	0	CL0058	4-alpha-glucanotransferase
ORF00217	183	201	182	202	PF00037.20	Fer4	Domain	5	23	24	19.4	0.00043	0	CL0344	4Fe-4Sbindingdomain
ORF00217	238	249	237	249	PF00037.20	Fer4	Domain	10	21	24	9.7	0.5	0	CL0344	4Fe-4Sbindingdomain
ORF00353	270	284	268	285	PF00037.20	Fer4	Domain	7	21	24	18.7	0.00073	0	CL0344	4Fe-4Sbindingdomain
ORF00490	311	325	307	326	PF00037.20	Fer4	Domain	7	21	24	15.6	0.0071	0	CL0344	4Fe-4Sbindingdomain
ORF00490	378	391	377	392	PF00037.20	Fer4	Domain	8	21	24	15.8	0.0058	0	CL0344	4Fe-4Sbindingdomain
ORF00942	15	30	13	30	PF00037.20	Fer4	Domain	3	18	24	19.8	0.00033	0	CL0344	4Fe-4Sbindingdomain
ORF00942	68	78	67	78	PF00037.20	Fer4	Domain	14	24	24	11.7	0.11	0	CL0344	4Fe-4Sbindingdomain
ORF00942	89	108	86	109	PF00037.20	Fer4	Domain	4	23	24	30	2e-07	1	CL0344	4Fe-4Sbindingdomain
ORF00942	135	144	134	145	PF00037.20	Fer4	Domain	14	23	24	10.4	0.31	0	CL0344	4Fe-4Sbindingdomain
ORF01078	3	25	2	25	PF00037.20	Fer4	Domain	2	24	24	26.9	1.8e-06	0	CL0344	4Fe-4Sbindingdomain
ORF01398	76	94	74	94	PF00037.20	Fer4	Domain	6	24	24	24.1	1.4e-05	0	CL0344	4Fe-4Sbindingdomain
ORF01398	117	140	117	140	PF00037.20	Fer4	Domain	1	24	24	34.7	6.4e-09	1	CL0344	4Fe-4Sbindingdomain
ORF01406	676	691	674	691	PF00037.20	Fer4	Domain	3	18	24	18.5	0.00085	0	CL0344	4Fe-4Sbindingdomain
ORF02015	165	179	161	180	PF00037.20	Fer4	Domain	7	21	24	16.6	0.0032	0	CL0344	4Fe-4Sbindingdomain
ORF00250	151	207	141	226	PF11794.1	HpaB_N	Family	174	231	264	15.1	0.0087	0	No_clan	4-hydroxyphenylacetate3-hydroxylaseNterminal
ORF01612	109	158	109	167	PF01648.13	ACPS	Family	1	60	70	23.2	3.9e-05	1	No_clan	4'-phosphopantetheinyltransferasesuperfamily
ORF00691	178	272	177	275	PF01367.13	5_3_exonuc	Domain	3	98	101	97.2	4.3e-28	1	No_clan	5'-3'exonuclease,C-terminalSAMfold
ORF01110	511	584	509	593	PF01367.13	5_3_exonuc	Domain	22	86	101	15.3	0.013	0	No_clan	5'-3'exonuclease,C-terminalSAMfold
ORF02000	548	575	545	590	PF01367.13	5_3_exonuc	Domain	23	50	101	13.7	0.042	0	No_clan	5'-3'exonuclease,C-terminalSAMfold
ORF00691	5	172	5	173	PF02739.9	5_3_exonuc_N	Domain	1	168	169	176.6	2.1e-52	1	CL0280	5'-3'exonuclease,N-terminalresolvase-likedomain
ORF01867	161	205	155	207	PF02962.8	CHMI	Domain	77	121	124	11.4	0.2	0	CL0082	5-carboxymethyl-2-hydroxymuconateisomerase
ORF02001	3	158	3	181	PF01812.13	5-FTHF_cyc-lig	Family	1	163	186	87.3	8.1e-25	1	CL0246	5-formyltetrahydrofolatecyclo-ligasefamily
ORF00484	76	212	58	214	PF02872.11	5_nucleotid_C	Domain	16	149	151	84.7	4.7e-24	1	No_clan	5'-nucleotidase,C-terminaldomain
ORF02470	20	161	19	162	PF00885.12	DMRL_synthase	Domain	2	143	144	163.7	1.6e-48	1	No_clan	6,7-dimethyl-8-ribityllumazinesynthase
ORF00764	375	580	374	582	PF02096.13	60KD_IMP	Family	3	194	196	179.4	4.8e-53	1	CL0376	60Kdinnermembraneprotein
ORF00021	68	149	68	152	PF01035.13	DNA_binding_1	Domain	1	82	85	93.5	3.8e-27	1	No_clan	6-O-methylguanineDNAmethyltransferase,DNAbindingdomain	predicted_active_site[120]
ORF00994	30	58	26	72	PF01035.13	DNA_binding_1	Domain	6	34	85	15.9	0.0062	0	No_clan	6-O-methylguanineDNAmethyltransferase,DNAbindingdomain
ORF01108	29	58	25	72	PF01035.13	DNA_binding_1	Domain	5	34	85	14.3	0.019	0	No_clan	6-O-methylguanineDNAmethyltransferase,DNAbindingdomain
ORF01610	30	58	26	72	PF01035.13	DNA_binding_1	Domain	6	34	85	14.2	0.022	0	No_clan	6-O-methylguanineDNAmethyltransferase,DNAbindingdomain
ORF01763	12	96	11	97	PF01035.13	DNA_binding_1	Domain	2	84	85	88.9	1.1e-25	1	No_clan	6-O-methylguanineDNAmethyltransferase,DNAbindingdomain
ORF02105	29	58	25	71	PF01035.13	DNA_binding_1	Domain	5	34	85	14.3	0.02	0	No_clan	6-O-methylguanineDNAmethyltransferase,DNAbindingdomain
ORF02751	29	58	25	72	PF01035.13	DNA_binding_1	Domain	5	34	85	14.3	0.019	0	No_clan	6-O-methylguanineDNAmethyltransferase,DNAbindingdomain
ORF02807	29	58	25	72	PF01035.13	DNA_binding_1	Domain	5	34	85	14.3	0.02	0	No_clan	6-O-methylguanineDNAmethyltransferase,DNAbindingdomain
ORF00021	1	60	1	65	PF02870.8	Methyltransf_1N	Domain	2	72	77	16.5	0.0075	0	No_clan	6-O-methylguanineDNAmethyltransferase,ribonuclease-likedomain
ORF01378	5	145	5	147	PF01242.12	PTPS	Domain	1	121	123	116.4	4.5e-34	1	CL0334	6-pyruvoyltetrahydropterinsynthase	predicted_active_site[25,75,136]
ORF01498	5	134	4	135	PF01242.12	PTPS	Domain	2	121	123	119.6	4.8e-35	1	CL0334	6-pyruvoyltetrahydropterinsynthase	predicted_active_site[34,81,125]
ORF02842	2	100	1	100	PF01288.13	HPPK	Domain	30	127	127	102.7	8.5e-30	1	No_clan	7,8-dihydro-6-hydroxymethylpterin-pyrophosphokinase(HPPK)
ORF01123	37	210	30	213	PF08395.5	7tm_7	Family	30	199	371	15.4	0.0054	0	CL0176	7tmChemosensoryreceptor
ORF00222	8	110	2	116	PF07695.4	7TMR-DISM_7TM	Domain	101	194	205	15.1	0.01	0	No_clan	7TMdiverseintracellularsignalling
ORF00410	9	55	1	62	PF07695.4	7TMR-DISM_7TM	Domain	72	168	205	9.1	0.75	0	No_clan	7TMdiverseintracellularsignalling
ORF00526	92	192	90	209	PF07695.4	7TMR-DISM_7TM	Domain	83	179	205	11.4	0.15	0	No_clan	7TMdiverseintracellularsignalling
ORF00878	40	102	5	107	PF07695.4	7TMR-DISM_7TM	Domain	94	151	205	14	0.024	0	No_clan	7TMdiverseintracellularsignalling
ORF01001	14	117	13	120	PF07695.4	7TMR-DISM_7TM	Domain	35	129	205	13.2	0.042	0	No_clan	7TMdiverseintracellularsignalling
ORF01029	28	107	12	116	PF07695.4	7TMR-DISM_7TM	Domain	69	148	205	9.6	0.53	0	No_clan	7TMdiverseintracellularsignalling
ORF01767	124	284	120	287	PF07695.4	7TMR-DISM_7TM	Domain	9	168	205	22.1	7.9e-05	0	No_clan	7TMdiverseintracellularsignalling
ORF01884	17	163	9	172	PF07695.4	7TMR-DISM_7TM	Domain	43	195	205	18.5	0.00099	0	No_clan	7TMdiverseintracellularsignalling
ORF02767	18	72	9	91	PF07695.4	7TMR-DISM_7TM	Domain	28	84	205	12.3	0.075	0	No_clan	7TMdiverseintracellularsignalling
ORF02411	8	103	6	159	PF07697.4	7TMR-HDED	Domain	15	107	222	11.7	0.12	0	No_clan	7TM-HDextracellular
ORF02367	121	169	93	194	PF07934.5	OGG_N	Family	57	94	117	11.2	0.21	0	CL0407	8-oxoguanineDNAglycosylase,N-terminaldomain
ORF00096	554	715	553	716	PF07724.7	AAA_2	Domain	2	170	171	144.4	2.4e-42	1	CL0023	AAAdomain(Cdc48subfamily)
ORF01312	567	740	567	741	PF07724.7	AAA_2	Domain	1	170	171	175.2	8e-52	1	CL0023	AAAdomain(Cdc48subfamily)
ORF01341	595	765	595	765	PF07724.7	AAA_2	Domain	1	171	171	181.3	1.1e-53	1	CL0023	AAAdomain(Cdc48subfamily)
ORF02848	105	301	104	302	PF07724.7	AAA_2	Domain	2	170	171	152.3	8.7e-45	1	CL0023	AAAdomain(Cdc48subfamily)
ORF00879	32	166	32	166	PF07728.7	AAA_5	Domain	1	139	139	32.6	4.4e-08	1	CL0023	AAAdomain(dynein-relatedsubfamily)
ORF01069	27	161	27	161	PF07728.7	AAA_5	Domain	1	139	139	116.5	5.7e-34	1	CL0023	AAAdomain(dynein-relatedsubfamily)
ORF01602	628	664	628	688	PF07728.7	AAA_5	Domain	1	37	139	10.8	0.23	0	CL0023	AAAdomain(dynein-relatedsubfamily)
ORF00725	148	240	89	246	PF01061.17	ABC2_membrane	Family	49	136	208	16.6	0.0025	0	CL0181	ABC-2typetransporter
ORF01097	23	138	5	144	PF01061.17	ABC2_membrane	Family	52	150	208	13	0.033	0	CL0181	ABC-2typetransporter
ORF01380	2	42	2	64	PF01061.17	ABC2_membrane	Family	1	42	208	16.6	0.0027	0	CL0181	ABC-2typetransporter
ORF01380	169	341	116	345	PF01061.17	ABC2_membrane	Family	52	204	208	45.9	2.9e-12	1	CL0181	ABC-2typetransporter
ORF02376	218	384	166	385	PF01061.17	ABC2_membrane	Family	52	207	208	78.6	2.8e-22	1	CL0181	ABC-2typetransporter
ORF02533	34	247	32	248	PF01061.17	ABC2_membrane	Family	3	207	208	85	3e-24	1	CL0181	ABC-2typetransporter
ORF00277	41	156	41	156	PF00005.20	ABC_tran	Domain	1	118	118	57.1	1.6e-15	1	CL0023	ABCtransporter
ORF00299	416	541	416	541	PF00005.20	ABC_tran	Domain	1	118	118	83.3	1.2e-23	1	CL0023	ABCtransporter
ORF00380	41	174	41	175	PF00005.20	ABC_tran	Domain	1	117	118	73.4	1.5e-20	1	CL0023	ABCtransporter
ORF00433	48	173	48	174	PF00005.20	ABC_tran	Domain	1	117	118	73.3	1.6e-20	1	CL0023	ABCtransporter
ORF00565	381	506	381	506	PF00005.20	ABC_tran	Domain	1	118	118	66.7	1.8e-18	1	CL0023	ABCtransporter
ORF00659	42	158	42	158	PF00005.20	ABC_tran	Domain	1	118	118	76.9	1.2e-21	1	CL0023	ABCtransporter
ORF00796	40	190	40	190	PF00005.20	ABC_tran	Domain	1	118	118	67.4	1.1e-18	1	CL0023	ABCtransporter
ORF00796	362	472	362	472	PF00005.20	ABC_tran	Domain	1	118	118	60	2.1e-16	1	CL0023	ABCtransporter
ORF00916	41	182	41	182	PF00005.20	ABC_tran	Domain	1	118	118	48.7	6.9e-13	1	CL0023	ABCtransporter
ORF00916	360	467	357	467	PF00005.20	ABC_tran	Domain	4	118	118	42.1	7.6e-11	1	CL0023	ABCtransporter
ORF01088	512	637	512	637	PF00005.20	ABC_tran	Domain	1	118	118	61.7	6e-17	1	CL0023	ABCtransporter
ORF01142	45	169	45	170	PF00005.20	ABC_tran	Domain	1	117	118	85.1	3.5e-24	1	CL0023	ABCtransporter
ORF01197	425	520	386	522	PF00005.20	ABC_tran	Domain	19	116	118	25.7	9.3e-06	1	CL0023	ABCtransporter
ORF01197	677	863	650	863	PF00005.20	ABC_tran	Domain	23	118	118	41.5	1.1e-10	1	CL0023	ABCtransporter
ORF01296	385	507	385	510	PF00005.20	ABC_tran	Domain	1	115	118	71	8.1e-20	1	CL0023	ABCtransporter
ORF01417	377	500	377	502	PF00005.20	ABC_tran	Domain	1	116	118	52.3	5.3e-14	1	CL0023	ABCtransporter
ORF01431	371	496	371	496	PF00005.20	ABC_tran	Domain	1	118	118	84.6	5.1e-24	1	CL0023	ABCtransporter
ORF01522	50	175	50	175	PF00005.20	ABC_tran	Domain	1	118	118	56.5	2.5e-15	1	CL0023	ABCtransporter
ORF01704	41	172	41	174	PF00005.20	ABC_tran	Domain	1	116	118	44.8	1.1e-11	1	CL0023	ABCtransporter
ORF01875	75	147	42	147	PF00005.20	ABC_tran	Domain	43	118	118	24.3	2.4e-05	1	CL0023	ABCtransporter
ORF02026	41	192	41	192	PF00005.20	ABC_tran	Domain	1	118	118	70.8	9.4e-20	1	CL0023	ABCtransporter
ORF02026	367	474	367	474	PF00005.20	ABC_tran	Domain	1	118	118	56.7	2.2e-15	1	CL0023	ABCtransporter
ORF02053	41	161	41	162	PF00005.20	ABC_tran	Domain	1	117	118	77.2	1e-21	1	CL0023	ABCtransporter
ORF02140	784	859	642	859	PF00005.20	ABC_tran	Domain	48	118	118	34.8	1.3e-08	1	CL0023	ABCtransporter
ORF02243	41	164	41	164	PF00005.20	ABC_tran	Domain	1	118	118	86.8	1e-24	1	CL0023	ABCtransporter
ORF02326	41	192	41	192	PF00005.20	ABC_tran	Domain	1	118	118	60.9	1.1e-16	1	CL0023	ABCtransporter
ORF02326	367	473	367	473	PF00005.20	ABC_tran	Domain	1	118	118	44.4	1.4e-11	1	CL0023	ABCtransporter
ORF02377	47	166	47	167	PF00005.20	ABC_tran	Domain	1	117	118	84.9	4.1e-24	1	CL0023	ABCtransporter
ORF02409	44	160	44	161	PF00005.20	ABC_tran	Domain	1	117	118	56.7	2.3e-15	1	CL0023	ABCtransporter
ORF02439	48	185	48	185	PF00005.20	ABC_tran	Domain	1	118	118	73.3	1.6e-20	1	CL0023	ABCtransporter
ORF02439	357	468	357	468	PF00005.20	ABC_tran	Domain	1	118	118	53.3	2.5e-14	1	CL0023	ABCtransporter
ORF02445	34	158	34	159	PF00005.20	ABC_tran	Domain	1	117	118	99.2	1.5e-28	1	CL0023	ABCtransporter
ORF02534	90	196	90	199	PF00005.20	ABC_tran	Domain	1	115	118	36.5	3.9e-09	1	CL0023	ABCtransporter
ORF02570	42	164	42	164	PF00005.20	ABC_tran	Domain	1	118	118	79.7	1.7e-22	1	CL0023	ABCtransporter
ORF02639	43	164	41	166	PF00005.20	ABC_tran	Domain	3	116	118	74.7	5.7e-21	1	CL0023	ABCtransporter
ORF01466	55	145	51	171	PF04392.5	ABC_sub_bind	Family	97	188	294	10.9	0.13	0	CL0144	ABCtransportersubstratebindingprotein
ORF02274	20	83	12	101	PF04392.5	ABC_sub_bind	Family	21	86	294	12.1	0.054	0	CL0144	ABCtransportersubstratebindingprotein
ORF00299	52	328	51	331	PF00664.16	ABC_membrane	Family	2	267	275	80.2	1.3e-22	1	CL0241	ABCtransportertransmembraneregion
ORF00565	29	296	24	296	PF00664.16	ABC_membrane	Family	7	275	275	153.9	4.2e-45	1	CL0241	ABCtransportertransmembraneregion
ORF01088	157	424	154	425	PF00664.16	ABC_membrane	Family	11	274	275	72.9	2.1e-20	1	CL0241	ABCtransportertransmembraneregion
ORF01296	19	299	16	299	PF00664.16	ABC_membrane	Family	2	275	275	100	1.1e-28	1	CL0241	ABCtransportertransmembraneregion
ORF01431	50	280	19	284	PF00664.16	ABC_membrane	Family	44	270	275	119.9	1e-34	1	CL0241	ABCtransportertransmembraneregion
ORF02606	28	315	28	315	PF09822.2	ABC_transp_aux	Family	1	271	271	210	3.3e-62	1	No_clan	ABC-typeuncharacterizedtransportsystem
ORF00746	4	173	1	178	PF02550.8	AcetylCoA_hydro	Domain	9	190	198	88	5.1e-25	1	CL0246	Acetyl-CoAhydrolase/transferaseN-terminaldomain
ORF00056	11	40	4	46	PF03255.7	ACCA	Family	106	135	145	8.9	0.77	0	CL0127	Acetylco-enzymeAcarboxylasecarboxyltransferasealphasubunit
ORF00890	10	40	3	45	PF03255.7	ACCA	Family	105	135	145	9.3	0.59	0	CL0127	Acetylco-enzymeAcarboxylasecarboxyltransferasealphasubunit
ORF00973	9	40	4	47	PF03255.7	ACCA	Family	104	135	145	9.2	0.65	0	CL0127	Acetylco-enzymeAcarboxylasecarboxyltransferasealphasubunit
ORF01286	3	147	2	147	PF03255.7	ACCA	Family	2	145	145	184.4	6.1e-55	1	CL0127	Acetylco-enzymeAcarboxylasecarboxyltransferasealphasubunit
ORF01463	327	397	317	407	PF03255.7	ACCA	Family	13	83	145	12.1	0.083	0	CL0127	Acetylco-enzymeAcarboxylasecarboxyltransferasealphasubunit
ORF00149	48	119	46	119	PF00583.17	Acetyltransf_1	Family	3	83	83	33.8	2e-08	1	CL0257	Acetyltransferase(GNAT)family
ORF00200	50	126	49	126	PF00583.17	Acetyltransf_1	Family	2	83	83	65.2	3.1e-18	1	CL0257	Acetyltransferase(GNAT)family
ORF00521	60	139	58	139	PF00583.17	Acetyltransf_1	Family	3	83	83	50.7	1e-13	1	CL0257	Acetyltransferase(GNAT)family
ORF00680	55	135	54	136	PF00583.17	Acetyltransf_1	Family	2	82	83	45.3	5e-12	1	CL0257	Acetyltransferase(GNAT)family
ORF00715	57	137	55	138	PF00583.17	Acetyltransf_1	Family	3	82	83	53	2e-14	1	CL0257	Acetyltransferase(GNAT)family
ORF01025	71	153	70	154	PF00583.17	Acetyltransf_1	Family	2	82	83	33.5	2.5e-08	1	CL0257	Acetyltransferase(GNAT)family
ORF01026	72	150	70	153	PF00583.17	Acetyltransf_1	Family	3	80	83	30.1	2.9e-07	1	CL0257	Acetyltransferase(GNAT)family
ORF01324	259	342	257	358	PF00583.17	Acetyltransf_1	Family	3	66	83	12	0.13	0	CL0257	Acetyltransferase(GNAT)family
ORF01458	59	135	55	135	PF00583.17	Acetyltransf_1	Family	5	83	83	44.3	1.1e-11	1	CL0257	Acetyltransferase(GNAT)family
ORF01469	74	149	72	149	PF00583.17	Acetyltransf_1	Family	6	83	83	41.3	8.8e-11	1	CL0257	Acetyltransferase(GNAT)family
ORF01474	68	143	67	144	PF00583.17	Acetyltransf_1	Family	2	81	83	16.1	0.0069	0	CL0257	Acetyltransferase(GNAT)family
ORF01910	56	101	54	118	PF00583.17	Acetyltransf_1	Family	3	52	83	14.4	0.023	0	CL0257	Acetyltransferase(GNAT)family
ORF01954	53	127	51	128	PF00583.17	Acetyltransf_1	Family	3	82	83	28.5	9.2e-07	1	CL0257	Acetyltransferase(GNAT)family
ORF02097	62	138	61	138	PF00583.17	Acetyltransf_1	Family	2	83	83	48.6	4.6e-13	1	CL0257	Acetyltransferase(GNAT)family
ORF02154	80	155	77	156	PF00583.17	Acetyltransf_1	Family	4	82	83	43.4	2e-11	1	CL0257	Acetyltransferase(GNAT)family
ORF02499	58	131	56	132	PF00583.17	Acetyltransf_1	Family	4	82	83	44.2	1.2e-11	1	CL0257	Acetyltransferase(GNAT)family
ORF02823	57	137	57	138	PF00583.17	Acetyltransf_1	Family	1	82	83	56.9	1.3e-15	1	CL0257	Acetyltransferase(GNAT)family
ORF01046	6	24	4	37	PF12568.1	DUF3749	Family	11	26	43	13.5	0.024	0	No_clan	Acetyltransferase,GNATfamily
ORF01487	436	887	405	893	PF00330.13	Aconitase	Family	29	459	465	53.3	1.3e-14	1	No_clan	Aconitasefamily(aconitatehydratase)
ORF01487	6	161	6	161	PF11791.1	Aconitase_B_N	Domain	1	154	154	142.6	6.7e-42	1	No_clan	AconitateBN-terminaldomain
ORF01487	175	404	173	404	PF06434.6	Aconitase_2_N	Family	3	204	204	204.2	1.1e-60	1	CL0364	Aconitatehydratase2N-terminus
ORF00075	1	1108	1	1108	PF00873.12	ACR_tran	Family	21	1021	1021	508.7	1.9e-152	1	CL0322	AcrB/AcrD/AcrFfamily
ORF00747	5	1030	5	1031	PF00873.12	ACR_tran	Family	1	1020	1021	954.1	5.2e-287	1	CL0322	AcrB/AcrD/AcrFfamily
ORF02393	8	1023	8	1024	PF00873.12	ACR_tran	Family	1	1020	1021	838.9	3.3e-252	1	CL0322	AcrB/AcrD/AcrFfamily
ORF00658	195	246	194	247	PF01842.18	ACT	Domain	2	52	66	21.5	8.9e-05	1	CL0070	ACTdomain
ORF02319	566	618	560	621	PF01842.18	ACT	Domain	7	62	66	17.6	0.0015	0	CL0070	ACTdomain
ORF02746	314	346	309	363	PF01842.18	ACT	Domain	11	45	66	15.7	0.0061	0	CL0070	ACTdomain
ORF01440	16	127	14	128	PF08327.4	AHSA1	Family	3	122	123	21.4	0.00016	0	CL0209	ActivatorofHsp90ATPasehomolog1-likeprotein
ORF00610	10	227	8	241	PF01643.10	Acyl-ACP_TE	Family	3	225	249	143.9	3e-42	1	CL0050	Acyl-ACPthioesterase
ORF00965	7	87	6	88	PF00887.12	ACBP	Domain	2	83	87	71.3	3e-20	1	No_clan	AcylCoAbindingprotein
ORF00165	238	382	237	386	PF00441.17	Acyl-CoA_dh_1	Domain	2	146	150	107	6.9e-31	1	CL0087	Acyl-CoAdehydrogenase,C-terminaldomain	predicted_active_site[371]
ORF00250	230	377	230	379	PF00441.17	Acyl-CoA_dh_1	Domain	1	148	150	133.9	3.6e-39	1	CL0087	Acyl-CoAdehydrogenase,C-terminaldomain	predicted_active_site[243]
ORF00349	231	377	229	378	PF00441.17	Acyl-CoA_dh_1	Domain	3	149	150	168.2	9.8e-50	1	CL0087	Acyl-CoAdehydrogenase,C-terminaldomain	predicted_active_site[363]
ORF02129	253	415	253	418	PF00441.17	Acyl-CoA_dh_1	Domain	1	144	150	119	1.4e-34	1	CL0087	Acyl-CoAdehydrogenase,C-terminaldomain	predicted_active_site[406]
ORF00165	135	185	135	187	PF02770.12	Acyl-CoA_dh_M	Domain	1	51	52	54.9	3.4e-15	1	No_clan	Acyl-CoAdehydrogenase,middledomain
ORF00250	124	174	124	175	PF02770.12	Acyl-CoA_dh_M	Domain	1	51	52	70.5	4.5e-20	1	No_clan	Acyl-CoAdehydrogenase,middledomain
ORF00349	122	173	122	173	PF02770.12	Acyl-CoA_dh_M	Domain	1	52	52	67.6	3.7e-19	1	No_clan	Acyl-CoAdehydrogenase,middledomain
ORF02129	144	196	144	198	PF02770.12	Acyl-CoA_dh_M	Domain	1	51	52	59.9	9.3e-17	1	No_clan	Acyl-CoAdehydrogenase,middledomain
ORF00165	19	131	19	131	PF02771.9	Acyl-CoA_dh_N	Domain	1	113	113	115.1	1.8e-33	1	No_clan	Acyl-CoAdehydrogenase,N-terminaldomain
ORF00250	7	119	7	120	PF02771.9	Acyl-CoA_dh_N	Domain	1	112	113	92.4	2.1e-26	1	No_clan	Acyl-CoAdehydrogenase,N-terminaldomain
ORF00349	6	118	6	118	PF02771.9	Acyl-CoA_dh_N	Domain	1	113	113	111.5	2.4e-32	1	No_clan	Acyl-CoAdehydrogenase,N-terminaldomain
ORF02129	27	140	27	140	PF02771.9	Acyl-CoA_dh_N	Domain	1	113	113	98.1	3.6e-28	1	No_clan	Acyl-CoAdehydrogenase,N-terminaldomain
ORF01637	89	133	83	137	PF12186.1	AcylCoA_dehyd_C	Domain	9	52	114	12.1	0.11	0	No_clan	Acyl-CoAdehydrogenaseCterminal
ORF01079	84	229	46	242	PF05893.7	LuxC	Family	82	242	400	33.6	1.3e-08	1	CL0099	Acyl-CoAreductase(LuxC)
ORF02360	188	415	185	419	PF03417.9	AAT	Family	4	217	225	95.1	3.1e-27	1	CL0052	Acyl-coenzymeA:6-aminopenicillanicacidacyl-transferase
ORF01040	7	284	2	287	PF04443.5	LuxE	Family	63	359	366	65.4	2.9e-18	1	CL0378	Acyl-proteinsynthetase,LuxE
ORF00039	63	191	61	193	PF01553.14	Acyltransferase	Family	3	133	135	77.6	4.8e-22	1	CL0228	Acyltransferase	predicted_active_site[82]
ORF00142	68	189	62	190	PF01553.14	Acyltransferase	Family	7	134	135	74.2	5.2e-21	1	CL0228	Acyltransferase	predicted_active_site[83]
ORF01221	3	146	1	147	PF01553.14	Acyltransferase	Family	13	134	135	34.2	1.1e-08	1	CL0228	Acyltransferase	predicted_active_site[12]
ORF01551	81	223	76	224	PF01553.14	Acyltransferase	Family	6	134	135	28.1	9.1e-07	1	CL0228	Acyltransferase	predicted_active_site[97]
ORF01641	72	200	66	201	PF01553.14	Acyltransferase	Family	7	134	135	32.4	4.3e-08	1	CL0228	Acyltransferase	predicted_active_site[87]
ORF02117	33	141	15	143	PF01553.14	Acyltransferase	Family	16	133	135	31.8	6.7e-08	1	CL0228	Acyltransferase	predicted_active_site[39]
ORF02362	862	978	855	979	PF01553.14	Acyltransferase	Family	6	134	135	64.6	4.8e-18	1	CL0228	Acyltransferase	predicted_active_site[878]
ORF02864	51	110	49	241	PF01553.14	Acyltransferase	Family	48	94	135	13.9	0.023	0	CL0228	Acyltransferase
ORF00737	4	282	3	288	PF00698.14	Acyl_transf_1	Domain	2	281	318	153.8	5.1e-45	1	CL0323	Acyltransferasedomain	predicted_active_site[86,193]
ORF00604	5	338	4	340	PF01757.15	Acyl_transf_3	Family	2	338	340	53.9	9.3e-15	1	CL0316	Acyltransferasefamily
ORF00981	6	320	5	326	PF01757.15	Acyl_transf_3	Family	2	332	340	83.4	9.8e-24	1	CL0316	Acyltransferasefamily
ORF01001	7	110	6	119	PF01757.15	Acyl_transf_3	Family	2	106	340	64.6	5.4e-18	1	CL0316	Acyltransferasefamily
ORF01131	2	98	1	106	PF01757.15	Acyl_transf_3	Family	157	242	340	16.5	0.0023	0	CL0316	Acyltransferasefamily
ORF01523	2	294	1	295	PF01757.15	Acyl_transf_3	Family	12	338	340	68.6	3.1e-19	1	CL0316	Acyltransferasefamily
ORF01681	2	251	1	254	PF01757.15	Acyl_transf_3	Family	73	337	340	47.2	1e-12	1	CL0316	Acyltransferasefamily
ORF02531	38	361	36	366	PF01757.15	Acyl_transf_3	Family	3	335	340	55.6	2.9e-15	1	CL0316	Acyltransferasefamily
ORF01311	562	635	552	658	PF05986.7	ADAM_spacer1	Family	14	77	114	12.6	0.074	0	No_clan	ADAM-TSSpacer1
ORF01005	159	205	149	210	PF00770.11	Peptidase_C5	Domain	81	129	183	10.9	0.19	0	CL0134	Adenovirusendoprotease
ORF02269	6	165	6	166	PF00406.15	ADK	Domain	1	150	151	178.2	6.8e-53	1	CL0023	Adenylatekinase
ORF01218	330	445	330	445	PF08328.4	ASL_C	Family	1	115	115	160.8	7.4e-48	1	No_clan	AdenylosuccinatelyaseC-terminal
ORF02171	11	85	4	97	PF08328.4	ASL_C	Family	24	97	115	13.3	0.042	0	No_clan	AdenylosuccinatelyaseC-terminal
ORF02727	5	422	3	422	PF00709.14	Adenylsucc_synt	Domain	3	421	421	539	4.8e-162	1	CL0023	Adenylosuccinatesynthetase	predicted_active_site[140]
ORF01664	22	76	18	78	PF07584.4	BatA	Domain	4	60	62	24.6	1.9e-05	0	No_clan	AerotoleranceregulatorN-terminal
ORF02601	17	78	17	78	PF07584.4	BatA	Domain	1	62	62	69.6	1.8e-19	1	No_clan	AerotoleranceregulatorN-terminal
ORF01161	38	100	14	115	PF11559.1	ADIP	Family	81	145	151	11.8	0.13	0	No_clan	Afadin-andalpha-actinin-Binding
ORF02325	23	63	10	66	PF05293.4	ASFV_L11L	Family	30	72	78	12.8	0.073	0	No_clan	Africanswinefevervirus(ASFV)L11Lprotein
ORF00570	240	304	224	325	PF00578.14	AhpC-TSA	Domain	21	86	124	10.9	0.21	0	CL0172	AhpC/TSAfamily	predicted_active_site[259]
ORF00807	4	154	4	155	PF00578.14	AhpC-TSA	Domain	1	123	124	106.5	5.4e-31	1	CL0172	AhpC/TSAfamily	predicted_active_site[51]
ORF00868	51	126	46	152	PF00578.14	AhpC-TSA	Domain	9	81	124	11.4	0.15	0	CL0172	AhpC/TSAfamily
ORF00959	2	72	1	74	PF00578.14	AhpC-TSA	Domain	50	122	124	27.6	1.5e-06	1	CL0172	AhpC/TSAfamily
ORF01334	6	133	6	135	PF00578.14	AhpC-TSA	Domain	1	122	124	135.6	5.2e-40	1	CL0172	AhpC/TSAfamily	predicted_active_site[46]
ORF01497	3	126	3	128	PF00578.14	AhpC-TSA	Domain	1	122	124	111.8	1.2e-32	1	CL0172	AhpC/TSAfamily	predicted_active_site[44]
ORF01542	68	185	67	187	PF00578.14	AhpC-TSA	Domain	2	122	124	31.5	9.2e-08	1	CL0172	AhpC/TSAfamily
ORF02133	33	172	33	174	PF00578.14	AhpC-TSA	Domain	1	122	124	77.8	4.3e-22	1	CL0172	AhpC/TSAfamily	predicted_active_site[74]
ORF02784	5	152	4	153	PF00578.14	AhpC-TSA	Domain	2	123	124	94.8	2.2e-27	1	CL0172	AhpC/TSAfamily	predicted_active_site[51]
ORF02782	139	442	138	442	PF01808.11	AICARFT_IMPCHas	Family	2	315	315	294.9	4.8e-88	1	CL0109	AICARFT/IMPCHasebienzyme
ORF02353	8	113	8	114	PF06094.5	AIG2	Family	1	103	104	38.4	1.1e-09	1	CL0278	AIG2-likefamily
ORF02274	2	151	1	151	PF00731.13	AIRC	Domain	2	150	150	210.3	5.7e-63	1	No_clan	AIRcarboxylase
ORF00363	380	534	380	537	PF02769.15	AIRS_C	Domain	1	148	151	62.1	4.3e-17	1	No_clan	AIRsynthaserelatedprotein,C-terminaldomain
ORF00363	780	907	768	909	PF02769.15	AIRS_C	Domain	14	148	151	55.4	5.2e-15	1	No_clan	AIRsynthaserelatedprotein,C-terminaldomain
ORF01260	165	268	165	329	PF02769.15	AIRS_C	Domain	1	88	151	18.6	0.0011	0	No_clan	AIRsynthaserelatedprotein,C-terminaldomain
ORF01319	183	383	182	384	PF02769.15	AIRS_C	Domain	2	150	151	31.3	1.4e-07	1	No_clan	AIRsynthaserelatedprotein,C-terminaldomain
ORF00363	209	341	208	342	PF00586.17	AIRS	Domain	2	95	96	54.8	6.4e-15	1	No_clan	AIRsynthaserelatedprotein,N-terminaldomain
ORF00363	625	722	623	723	PF00586.17	AIRS	Domain	3	95	96	12.3	0.12	1	No_clan	AIRsynthaserelatedprotein,N-terminaldomain
ORF01260	40	136	40	136	PF00586.17	AIRS	Domain	1	96	96	73.1	1.2e-20	1	No_clan	AIRsynthaserelatedprotein,N-terminaldomain
ORF01319	80	137	35	150	PF00586.17	AIRS	Domain	33	88	96	15.1	0.016	0	No_clan	AIRsynthaserelatedprotein,N-terminaldomain
ORF00337	184	209	180	227	PF05716.6	AKAP_110	Family	605	630	685	9.5	0.17	0	No_clan	A-kinaseanchorprotein110kDa(AKAP110)
ORF02099	179	322	176	322	PF01262.14	AlaDh_PNT_C	Domain	5	168	168	118.2	2e-34	1	CL0063	Alaninedehydrogenase/PNT,C-terminaldomain
ORF02300	175	308	166	326	PF01262.14	AlaDh_PNT_C	Domain	18	152	168	51.1	8.3e-14	1	CL0063	Alaninedehydrogenase/PNT,C-terminaldomain
ORF02099	30	163	30	163	PF05222.8	AlaDh_PNT_N	Domain	1	136	136	132.9	5.5e-39	1	CL0325	Alaninedehydrogenase/PNT,N-terminaldomain
ORF02300	4	135	4	136	PF05222.8	AlaDh_PNT_N	Domain	1	135	136	59.2	3.2e-16	1	CL0325	Alaninedehydrogenase/PNT,N-terminaldomain
ORF01102	690	811	688	812	PF00842.14	Ala_racemase_C	Domain	3	128	129	136.5	2.5e-40	1	No_clan	Alanineracemase,C-terminaldomain
ORF00605	3	220	1	220	PF01168.13	Ala_racemase_N	Domain	6	213	214	132.5	1.2e-38	1	CL0036	Alanineracemase,N-terminaldomain	predicted_active_site[25]
ORF01004	8	231	7	232	PF01168.13	Ala_racemase_N	Domain	2	213	214	127.1	5.3e-37	1	CL0036	Alanineracemase,N-terminaldomain	predicted_active_site[37]
ORF01102	456	676	456	677	PF01168.13	Ala_racemase_N	Domain	1	213	214	148.5	1.5e-43	1	CL0036	Alanineracemase,N-terminaldomain	predicted_active_site[483]
ORF01171	120	164	112	165	PF10545.2	MADF_DNA_bdg	Domain	35	84	85	12.9	0.072	0	No_clan	AlcoholdehydrogenasetranscriptionfactorMyb/SANT-like
ORF00313	18	467	13	469	PF00171.15	Aldedh	Family	8	438	462	152.2	1.1e-44	1	CL0099	Aldehydedehydrogenasefamily	predicted_active_site[264,301]
ORF00739	61	519	51	525	PF00171.15	Aldedh	Family	12	456	462	348.3	3.6e-104	1	CL0099	Aldehydedehydrogenasefamily	predicted_active_site[293,327]
ORF01098	3	409	1	409	PF00171.15	Aldedh	Family	49	462	462	291	8.8e-87	1	CL0099	Aldehydedehydrogenasefamily	predicted_active_site[191,225]
ORF01687	42	503	37	504	PF00171.15	Aldedh	Family	7	461	462	412.1	1.6e-123	1	CL0099	Aldehydedehydrogenasefamily	predicted_active_site[274,308]
ORF02125	21	79	8	113	PF01314.11	AFOR_C	Domain	89	149	382	11.5	0.066	0	No_clan	Aldehydeferredoxinoxidoreductase,domains2&3
ORF01638	16	336	15	337	PF00248.14	Aldo_ket_red	Domain	2	283	284	257.7	7.1e-77	1	No_clan	Aldo/ketoreductasefamily	predicted_active_site[87,48,53]
ORF00048	8	130	4	140	PF05549.4	Allexi_40kDa	Family	58	171	271	10.3	0.24	0	No_clan	Allexivirus40kDaprotein
ORF00462	12	81	4	84	PF05549.4	Allexi_40kDa	Family	71	138	271	11.1	0.14	0	No_clan	Allexivirus40kDaprotein
ORF00337	40	132	40	139	PF00561.13	Abhydrolase_1	Domain	1	97	231	58.7	4.7e-16	1	CL0028	alpha/betahydrolasefold	predicted_active_site[89]
ORF01160	119	166	83	171	PF00561.13	Abhydrolase_1	Domain	46	86	231	20.9	0.00017	0	CL0028	alpha/betahydrolasefold	predicted_active_site[125]
ORF01160	195	243	177	251	PF00561.13	Abhydrolase_1	Domain	170	218	231	11	0.17	0	CL0028	alpha/betahydrolasefold	predicted_active_site[240]
ORF01364	147	189	108	218	PF00561.13	Abhydrolase_1	Domain	47	80	231	11.1	0.16	0	CL0028	alpha/betahydrolasefold	predicted_active_site[152]
ORF02006	13	219	13	222	PF00561.13	Abhydrolase_1	Domain	1	228	231	75.9	2.6e-21	1	CL0028	alpha/betahydrolasefold	predicted_active_site[60,206,180]
ORF02729	63	117	31	178	PF00561.13	Abhydrolase_1	Domain	25	79	231	31.3	1.1e-07	1	CL0028	alpha/betahydrolasefold	predicted_active_site[90]
ORF02729	185	244	179	246	PF00561.13	Abhydrolase_1	Domain	170	229	231	39.6	3.2e-10	1	CL0028	alpha/betahydrolasefold	predicted_active_site[230]
ORF02748	2	61	1	82	PF00561.13	Abhydrolase_1	Domain	9	67	231	17.4	0.0019	0	CL0028	alpha/betahydrolasefold	predicted_active_site[46]
ORF02852	39	245	39	249	PF00561.13	Abhydrolase_1	Domain	1	225	231	45.9	3.8e-12	1	CL0028	alpha/betahydrolasefold	predicted_active_site[235,85]
ORF01023	40	73	36	99	PF06028.4	DUF915	Family	6	39	255	11.7	0.079	0	CL0028	Alpha/betahydrolaseofunknownfunction(DUF915)
ORF01727	168	210	159	213	PF06028.4	DUF915	Family	70	111	255	15.1	0.007	0	CL0028	Alpha/betahydrolaseofunknownfunction(DUF915)
ORF00262	52	158	44	160	PF06002.5	CST-I	Family	40	145	291	14.6	0.012	0	No_clan	Alpha-2,3-sialyltransferase(CST-I)
ORF02288	1249	1335	1247	1336	PF00207.15	A2M	Family	3	91	92	31.1	1e-07	1	CL0011	Alpha-2-macroglobulinfamily
ORF02288	1042	1183	1041	1183	PF07703.7	A2M_N_2	Family	2	136	136	79	2.1e-22	1	No_clan	Alpha-2-macroglobulinfamilyN-terminalregion
ORF00937	437	506	430	517	PF11974.1	MG1	Domain	19	80	95	13.2	0.087	0	CL0159	Alpha-2-macroglobulinMG1domain
ORF02288	576	670	575	671	PF11974.1	MG1	Domain	2	94	95	49.8	3.3e-13	1	CL0159	Alpha-2-macroglobulinMG1domain
ORF01104	3	76	2	89	PF03306.6	AAL_decarboxy	Family	36	107	221	9.2	0.43	0	No_clan	Alpha-acetolactatedecarboxylase
ORF01117	10	47	10	125	PF02296.9	Alpha_adaptin_C	Family	1	38	113	12.6	0.071	0	No_clan	AlphaadaptinAP2,C-terminaldomain
ORF01913	370	433	362	453	PF02296.9	Alpha_adaptin_C	Family	26	92	113	8.9	1	0	No_clan	AlphaadaptinAP2,C-terminaldomain
ORF02818	62	169	61	190	PF00128.17	Alpha-amylase	Domain	2	86	316	68.7	4.3e-19	1	CL0058	Alphaamylase,catalyticdomain	predicted_active_site[154,159,119]
ORF02818	186	351	170	355	PF00128.17	Alpha-amylase	Domain	131	308	316	54.2	1.1e-14	1	CL0058	Alphaamylase,catalyticdomain
ORF01404	49	85	29	96	PF09236.3	AHSP	Domain	38	74	89	12.3	0.12	0	No_clan	Alpha-haemoglobinstabilisingprotein
ORF02288	1448	1474	1447	1477	PF10569.2	Thiol-ester_cl	Domain	2	28	31	34.6	6.1e-09	1	No_clan	Alpha-macro-globulinthiol-esterbond-formingregion
ORF00379	377	426	361	434	PF00944.12	Peptidase_S3	Domain	42	90	158	12.2	0.069	0	CL0124	Alphaviruscoreprotein
ORF01586	8	91	3	154	PF11744.1	ALMT	Family	268	355	416	11.2	0.086	0	CL0307	Aluminiumactivatedmalatetransporter
ORF00834	67	141	13	169	PF06838.4	Alum_res	Family	58	133	405	10.6	0.093	0	CL0061	Aluminiumresistanceprotein
ORF00189	139	211	134	217	PF07677.7	A2M_recep	Domain	20	82	91	11.8	0.16	0	No_clan	A-macroglobulinreceptor
ORF02664	32	58	6	81	PF02274.10	Amidinotransf	Family	37	63	382	10.6	0.13	0	CL0197	Amidinotransferase
ORF00343	318	374	295	376	PF01979.13	Amidohydro_1	Domain	279	326	328	24.8	1.2e-05	1	CL0034	Amidohydrolasefamily
ORF00344	341	405	327	406	PF01979.13	Amidohydro_1	Domain	271	327	328	16.7	0.0034	0	CL0034	Amidohydrolasefamily
ORF00344	845	929	818	929	PF01979.13	Amidohydro_1	Domain	253	328	328	46.3	3.5e-12	1	CL0034	Amidohydrolasefamily
ORF00369	82	515	81	515	PF07969.4	Amidohydro_3	Family	2	404	404	247.5	2.1e-73	1	CL0034	Amidohydrolasefamily
ORF00408	69	383	69	384	PF01979.13	Amidohydro_1	Domain	1	327	328	49.8	3e-13	1	CL0034	Amidohydrolasefamily
ORF01621	51	385	51	386	PF01979.13	Amidohydro_1	Domain	1	327	328	58.7	5.8e-16	1	CL0034	Amidohydrolasefamily
ORF00708	4	213	4	213	PF00696.21	AA_kinase	Family	1	243	243	90.5	9.3e-26	1	No_clan	Aminoacidkinasefamily
ORF01905	7	168	1	169	PF00696.21	AA_kinase	Family	81	242	243	57.6	1e-15	1	No_clan	Aminoacidkinasefamily
ORF02746	2	271	1	271	PF00696.21	AA_kinase	Family	3	243	243	153.1	6.9e-45	1	No_clan	Aminoacidkinasefamily
ORF02822	3	277	1	277	PF00696.21	AA_kinase	Family	4	243	243	160.3	4.4e-47	1	No_clan	Aminoacidkinasefamily
ORF00215	18	441	16	454	PF00324.14	AA_permease	Family	3	428	479	127.4	3.8e-37	1	CL0062	Aminoacidpermease
ORF00588	30	443	29	472	PF00324.14	AA_permease	Family	2	426	479	138	2.2e-40	1	CL0062	Aminoacidpermease
ORF01331	36	468	35	505	PF00324.14	AA_permease	Family	2	434	479	127.2	4.3e-37	1	CL0062	Aminoacidpermease
ORF01998	35	446	31	478	PF00324.14	AA_permease	Family	5	426	479	139.4	8.5e-41	1	CL0062	Aminoacidpermease
ORF01710	18	82	16	86	PF02912.11	Phe_tRNA-synt_N	Domain	4	68	73	52.4	2.5e-14	1	CL0298	AminoacyltRNAsynthetaseclassII,N-terminaldomain
ORF02860	92	123	63	127	PF02912.11	Phe_tRNA-synt_N	Domain	37	68	73	10.2	0.36	0	CL0298	AminoacyltRNAsynthetaseclassII,N-terminaldomain
ORF01228	45	257	45	257	PF01571.14	GCV_T	Domain	1	211	211	246.6	1.2e-73	1	CL0289	Aminomethyltransferasefolate-bindingdomain
ORF00670	30	84	19	92	PF05195.9	AMP_N	Domain	67	122	134	11.2	0.14	0	CL0356	AminopeptidaseP,N-terminaldomain
ORF02009	1	117	1	124	PF05195.9	AMP_N	Domain	14	127	134	73.5	8e-21	1	CL0356	AminopeptidaseP,N-terminaldomain
ORF00726	33	390	32	390	PF00155.14	Aminotran_1_2	Domain	2	363	363	250.9	1.4e-74	1	CL0061	AminotransferaseclassIandII	predicted_active_site[373]
ORF00864	19	332	15	334	PF00155.14	Aminotran_1_2	Domain	5	361	363	107.6	5.1e-31	1	CL0061	AminotransferaseclassIandII	predicted_active_site[318]
ORF01073	33	345	31	386	PF00155.14	Aminotran_1_2	Domain	3	329	363	171.2	2.4e-50	1	CL0061	AminotransferaseclassIandII
ORF01293	46	394	45	395	PF00155.14	Aminotran_1_2	Domain	2	362	363	135	2.3e-39	1	CL0061	AminotransferaseclassIandII	predicted_active_site[376]
ORF01736	10	349	8	354	PF00155.14	Aminotran_1_2	Domain	3	359	363	149.3	1.1e-43	1	CL0061	AminotransferaseclassIandII	predicted_active_site[337]
ORF02004	42	386	41	386	PF00155.14	Aminotran_1_2	Domain	2	363	363	243.6	2.4e-72	1	CL0061	AminotransferaseclassIandII	predicted_active_site[367]
ORF02459	23	372	22	372	PF00155.14	Aminotran_1_2	Domain	2	363	363	174	3.4e-51	1	CL0061	AminotransferaseclassIandII	predicted_active_site[355]
ORF00283	51	377	51	378	PF00202.14	Aminotran_3	Domain	1	338	339	261.9	5.1e-78	1	CL0061	Aminotransferaseclass-III
ORF00504	31	355	30	356	PF00202.14	Aminotran_3	Domain	2	338	339	374.5	3e-112	1	CL0061	Aminotransferaseclass-III
ORF01060	22	334	20	336	PF00202.14	Aminotran_3	Domain	3	337	339	291.2	6.3e-87	1	CL0061	Aminotransferaseclass-III
ORF01649	27	362	26	364	PF00202.14	Aminotran_3	Domain	2	337	339	295.7	2.8e-88	1	CL0061	Aminotransferaseclass-III
ORF01907	14	321	13	323	PF00202.14	Aminotran_3	Domain	2	337	339	302.5	2.3e-90	1	CL0061	Aminotransferaseclass-III
ORF01323	91	316	90	337	PF01063.12	Aminotran_4	Domain	2	216	232	70.6	1.1e-19	1	No_clan	AminotransferaseclassIV
ORF01442	31	253	31	267	PF01063.12	Aminotran_4	Domain	1	220	232	141	3.4e-41	1	No_clan	AminotransferaseclassIV
ORF02518	48	278	48	279	PF01063.12	Aminotran_4	Domain	1	231	232	124.6	3.4e-36	1	No_clan	AminotransferaseclassIV
ORF00650	40	371	37	388	PF00266.12	Aminotran_5	Domain	4	316	371	41.1	7.1e-11	1	CL0061	Aminotransferaseclass-V
ORF01013	2	372	1	372	PF00266.12	Aminotran_5	Domain	42	371	371	128.3	2.2e-37	1	CL0061	Aminotransferaseclass-V	predicted_active_site[321,321]
ORF01080	50	386	48	389	PF00266.12	Aminotran_5	Domain	4	368	371	121.5	2.5e-35	1	CL0061	Aminotransferaseclass-V
ORF01230	4	367	4	368	PF00266.12	Aminotran_5	Domain	1	370	371	256.8	2e-76	1	CL0061	Aminotransferaseclass-V	predicted_active_site[327,327]
ORF01656	24	392	24	392	PF00266.12	Aminotran_5	Domain	1	371	371	492.7	4e-148	1	CL0061	Aminotransferaseclass-V	predicted_active_site[362,362]
ORF02402	79	179	55	220	PF02293.8	AmiS_UreI	Family	28	128	166	12	0.093	0	No_clan	AmiS/UreIfamilytransporter
ORF00402	55	200	43	229	PF00501.21	AMP-binding	Family	144	304	418	44.3	5.8e-12	1	CL0378	AMP-bindingenzyme
ORF00402	231	270	226	274	PF00501.21	AMP-binding	Family	369	408	418	9.3	0.25	0	CL0378	AMP-bindingenzyme	predicted_active_site[250]
ORF00929	97	533	97	534	PF00501.21	AMP-binding	Family	1	417	418	343.8	7.2e-103	1	CL0378	AMP-bindingenzyme	predicted_active_site[504]
ORF01365	38	485	36	485	PF00501.21	AMP-binding	Family	3	418	418	312.8	1.8e-93	1	CL0378	AMP-bindingenzyme
ORF01820	166	300	101	306	PF00501.21	AMP-binding	Family	225	341	418	16	0.0023	0	CL0378	AMP-bindingenzyme
ORF02359	48	256	6	353	PF00501.21	AMP-binding	Family	107	304	418	31.4	4.9e-08	1	CL0378	AMP-bindingenzyme
ORF01510	12	70	2	218	PF06202.7	GDE_C	Family	63	121	370	9	0.39	0	CL0059	Amylo-alpha-1,6-glucosidase
ORF00804	62	94	62	94	PF00023.23	Ank	Repeat	1	33	33	35.9	3e-09	1	No_clan	Ankyrinrepeat
ORF00804	96	118	95	129	PF00023.23	Ank	Repeat	2	24	33	9.7	0.58	0	No_clan	Ankyrinrepeat
ORF02566	91	121	90	122	PF00023.23	Ank	Repeat	2	32	33	29.7	2.6e-07	1	No_clan	Ankyrinrepeat
ORF02566	258	291	258	291	PF00023.23	Ank	Repeat	1	33	33	13.4	0.041	0	No_clan	Ankyrinrepeat
ORF02566	293	324	292	324	PF00023.23	Ank	Repeat	2	33	33	15.4	0.0095	0	No_clan	Ankyrinrepeat
ORF02566	326	357	325	357	PF00023.23	Ank	Repeat	2	33	33	15.2	0.011	0	No_clan	Ankyrinrepeat
ORF02566	434	466	433	466	PF00023.23	Ank	Repeat	2	33	33	17.5	0.002	0	No_clan	Ankyrinrepeat
ORF02004	245	269	243	272	PF00191.13	Annexin	Family	6	30	66	9.8	0.58	0	No_clan	Annexin
ORF02535	78	131	66	147	PF03452.7	Anp1	Family	140	198	270	11.5	0.093	0	No_clan	Anp1
ORF00785	72	85	70	88	PF00556.13	LHC	Domain	18	31	40	11.2	0.19	0	No_clan	Antennacomplexalpha/betasubunit
ORF01172	16	161	16	161	PF04715.6	Anth_synt_I_N	Family	1	140	140	86.2	1.5e-24	1	No_clan	AnthranilatesynthasecomponentI,Nterminalregion
ORF02073	77	114	31	117	PF04715.6	Anth_synt_I_N	Family	92	129	140	13.3	0.05	0	No_clan	AnthranilatesynthasecomponentI,Nterminalregion
ORF01254	25	93	12	100	PF07737.4	ATLF	Domain	121	185	226	13.9	0.021	0	No_clan	Anthraxtoxinlethalfactor,N-andC-terminaldomain
ORF02124	6	77	4	78	PF03992.9	ABM	Domain	5	77	78	40.4	1.7e-10	1	CL0032	Antibioticbiosynthesismonooxygenase
ORF02608	1	73	1	76	PF03992.9	ABM	Domain	1	74	78	46.2	2.7e-12	1	CL0032	Antibioticbiosynthesismonooxygenase
ORF00534	302	398	302	399	PF03129.13	HGTP_anticodon	Domain	1	93	94	75.1	2.5e-21	1	No_clan	Anticodonbindingdomain
ORF01261	342	429	342	432	PF03129.13	HGTP_anticodon	Domain	1	91	94	62	2.9e-17	1	No_clan	Anticodonbindingdomain
ORF01279	546	637	546	638	PF03129.13	HGTP_anticodon	Domain	1	93	94	72.9	1.2e-20	1	No_clan	Anticodonbindingdomain
ORF01455	399	472	386	472	PF03129.13	HGTP_anticodon	Domain	19	92	94	64.3	5.7e-18	1	No_clan	Anticodonbindingdomain
ORF00478	27	61	17	69	PF09793.2	AD	Domain	26	56	90	13.6	0.036	0	No_clan	Anticodon-bindingdomain
ORF01241	615	757	614	759	PF08264.6	Anticodon_1	Domain	3	150	152	109.5	9.7e-32	1	No_clan	Anticodon-bindingdomain
ORF01677	789	942	789	944	PF08264.6	Anticodon_1	Domain	1	151	152	102.3	1.5e-29	1	No_clan	Anticodon-bindingdomain
ORF01842	426	569	423	588	PF08264.6	Anticodon_1	Domain	4	135	152	32.9	3.8e-08	1	No_clan	Anticodon-bindingdomain
ORF01963	825	938	822	942	PF08264.6	Anticodon_1	Domain	5	149	152	53.9	1.3e-14	1	No_clan	Anticodon-bindingdomain
ORF01205	137	154	136	156	PF08671.3	SinI	Domain	9	26	30	9.4	0.54	0	No_clan	Anti-repressorSinI
ORF01436	24	45	17	48	PF03873.6	RseA_C	Domain	29	50	53	11.5	0.16	0	No_clan	Antisigma-EproteinRseA,C-terminaldomain
ORF01436	74	94	59	95	PF03873.6	RseA_C	Domain	27	47	53	11	0.22	0	No_clan	Antisigma-EproteinRseA,C-terminaldomain
ORF01429	30	56	11	64	PF09386.3	ParD	Family	28	54	79	11.6	0.18	0	No_clan	AntitoxinParD
ORF02569	28	280	28	281	PF02424.8	ApbE	Family	1	251	252	233.7	1.6e-69	1	No_clan	ApbEfamily
ORF01664	4	39	1	52	PF06105.5	Aph-1	Family	32	67	238	10.6	0.19	0	No_clan	Aph-1protein
ORF00236	1103	1149	1088	1152	PF01333.12	Apocytochr_F_C	Domain	18	63	118	9.6	0.62	0	CL0105	ApocytochromeF,C-terminal
ORF01588	217	282	176	306	PF07464.4	ApoLp-III	Family	69	135	189	12.1	0.088	0	No_clan	Apolipophorin-IIIprecursor(apoLp-III)
ORF02860	39	124	22	132	PF01442.11	Apolipoprotein	Domain	44	125	202	10.1	0.33	0	No_clan	ApolipoproteinA1/A4/Edomain
ORF00630	334	374	330	381	PF04711.6	ApoA-II	Family	21	60	76	12.2	0.097	0	No_clan	ApolipoproteinA-II(ApoA-II)
ORF00462	24	62	17	81	PF04691.5	ApoC-I	Family	8	45	61	14.9	0.012	0	No_clan	ApolipoproteinC-I(ApoC-1)
ORF02275	283	309	281	314	PF04691.5	ApoC-I	Family	5	31	61	10.1	0.39	0	No_clan	ApolipoproteinC-I(ApoC-1)
ORF00491	161	239	127	271	PF05659.4	RPW8	Family	36	116	147	12.2	0.078	0	No_clan	Arabidopsisbroad-spectrummildewresistanceproteinRPW8
ORF01814	123	271	111	288	PF05686.5	DUF821	Family	151	302	396	49.2	2.5e-13	1	No_clan	Arabidopsisthalianaproteinofunknownfunction(DUF821)
ORF02060	322	353	314	371	PF05686.5	DUF821	Family	270	301	396	13	0.023	0	No_clan	Arabidopsisthalianaproteinofunknownfunction(DUF821)
ORF01496	163	219	151	239	PF02311.12	AraC_binding	Domain	42	91	136	12.5	0.069	0	CL0029	AraC-likeligandbindingdomain
ORF01506	25	166	22	170	PF06719.6	AraC_N	Family	8	150	155	18	0.001	0	CL0029	AraC-typetranscriptionalregulatorN-terminus
ORF02298	67	109	54	114	PF08444.3	Gly_acyl_tr_C	Family	41	83	89	9.1	1	0	CL0257	Aralkylacyl-CoA:aminoacidN-acyltransferase,C-terminalregion
ORF00821	252	313	209	330	PF01637.11	Arch_ATPase	Family	79	139	234	11.2	0.16	0	CL0023	ArchaealATPase
ORF01920	17	51	13	77	PF01637.11	Arch_ATPase	Family	18	56	234	18.8	0.00082	0	CL0023	ArchaealATPase
ORF00072	20	111	17	147	PF06023.5	DUF911	Family	44	139	290	12.2	0.06	0	CL0236	Archaealproteinofunknownfunction(DUF911)
ORF00990	6	30	1	39	PF11495.1	Regulator_TrmB	Family	7	31	234	13.1	0.027	0	No_clan	ArchaealtranscriptionalregulatorTrmB
ORF00991	6	30	1	38	PF11495.1	Regulator_TrmB	Family	7	31	234	12.6	0.038	0	No_clan	ArchaealtranscriptionalregulatorTrmB
ORF00676	245	324	67	367	PF01917.9	Arch_flagellin	Family	115	162	191	12.9	0.05	0	No_clan	Archaebacterialflagellin
ORF00400	48	333	47	336	PF00491.14	Arginase	Domain	2	271	274	132.7	1.2e-38	1	CL0302	Arginasefamily
ORF00648	33	340	32	342	PF00491.14	Arginase	Domain	2	271	274	212.6	5.2e-63	1	CL0302	Arginasefamily
ORF02338	44	260	43	294	PF00491.14	Arginase	Domain	2	234	274	48.8	4.4e-13	1	CL0302	Arginasefamily
ORF02663	15	311	4	313	PF00491.14	Arginase	Domain	14	271	274	198.2	1.3e-58	1	CL0302	Arginasefamily
ORF01909	7	393	7	394	PF00764.12	Arginosuc_synth	Family	1	389	390	268	1.1e-79	1	CL0039	Arginosuccinatesynthase
ORF02177	6	85	2	86	PF03485.9	Arg_tRNA_synt_N	Domain	2	82	83	35.5	8.8e-09	1	No_clan	ArginyltRNAsynthetaseNterminaldomain
ORF02032	55	325	55	328	PF03308.9	ArgK	Family	1	264	267	321	2.9e-96	1	CL0023	ArgKprotein
ORF02110	166	406	166	425	PF03308.9	ArgK	Family	1	236	267	148.8	9.5e-44	1	CL0023	ArgKprotein
ORF00404	5	113	5	113	PF03960.8	ArsC	Family	1	111	112	91.3	3e-26	1	CL0172	ArsCfamily
ORF01735	5	111	5	113	PF03960.8	ArsC	Family	1	110	112	44.7	8.7e-12	1	CL0172	ArsCfamily
ORF02135	212	266	201	268	PF01731.13	Arylesterase	Family	31	83	86	10.4	0.39	0	CL0186	Arylesterase
ORF02812	8	171	5	246	PF05170.7	AsmA	Family	5	177	604	46.7	1.4e-12	1	CL0401	AsmAfamily
ORF01151	69	139	67	141	PF01037.14	AsnC_trans_reg	Family	3	72	74	77.6	3.3e-22	1	CL0032	AsnCfamily
ORF01903	68	140	67	141	PF01037.14	AsnC_trans_reg	Family	2	73	74	73.5	6.2e-21	1	CL0032	AsnCfamily
ORF01992	76	147	76	148	PF01037.14	AsnC_trans_reg	Family	1	73	74	72	1.9e-20	1	CL0032	AsnCfamily
ORF02115	73	143	72	143	PF01037.14	AsnC_trans_reg	Family	2	74	74	46.3	2e-12	1	CL0032	AsnCfamily
ORF02322	84	145	75	147	PF01037.14	AsnC_trans_reg	Family	11	72	74	56.9	9.4e-16	1	CL0032	AsnCfamily
ORF02861	7	214	7	215	PF01177.15	Asp_Glu_race	Family	1	216	217	142.2	1.7e-41	1	CL0399	Asp/Glu/Hydantoinracemase
ORF01552	9	325	8	328	PF00710.13	Asparaginase	Domain	2	305	313	350.1	6.5e-105	1	No_clan	Asparaginase	predicted_active_site[17]
ORF01996	89	165	78	176	PF00710.13	Asparaginase	Domain	211	283	313	11.2	0.097	0	No_clan	Asparaginase
ORF00426	212	450	211	450	PF00733.14	Asn_synthase	Domain	2	269	269	253.8	1.5e-75	1	CL0039	Asparaginesynthase
ORF01354	157	303	156	303	PF00185.17	OTCace	Domain	2	158	158	137.2	3.2e-40	1	No_clan	Aspartate/ornithinecarbamoyltransferase,Asp/Ornbindingdomain
ORF01906	189	314	172	316	PF00185.17	OTCace	Domain	15	156	158	91.2	4.8e-26	1	No_clan	Aspartate/ornithinecarbamoyltransferase,Asp/Ornbindingdomain	predicted_active_site[277]
ORF01354	7	150	7	151	PF02729.14	OTCace_N	Domain	1	141	142	138.6	8.3e-41	1	No_clan	Aspartate/ornithinecarbamoyltransferase,carbamoyl-Pbindingdomain
ORF01906	8	165	8	166	PF02729.14	OTCace_N	Domain	1	141	142	119.1	8.6e-35	1	No_clan	Aspartate/ornithinecarbamoyltransferase,carbamoyl-Pbindingdomain
ORF01631	1	114	1	116	PF02261.9	Asp_decarbox	Domain	1	114	116	164.8	3.7e-49	1	CL0332	Aspartatedecarboxylase	predicted_active_site[25,58]
ORF02081	59	85	51	92	PF07593.5	UnbV_ASPIC	Family	16	42	71	11	0.2	0	No_clan	ASPICandUnbV
ORF00107	277	338	235	345	PF07526.4	POX	Domain	43	103	139	10.2	0.52	0	No_clan	AssociatedwithHOX
ORF00887	171	214	169	231	PF05176.7	ATP-synt_10	Family	105	147	254	10.4	0.21	0	No_clan	ATP10protein
ORF01110	520	616	493	633	PF05176.7	ATP-synt_10	Family	55	145	254	13.4	0.026	0	No_clan	ATP10protein
ORF00205	2	27	1	34	PF02038.9	ATP1G1_PLM_MAT8	Family	8	33	50	8.5	0.74	0	No_clan	ATP1G1/PLM/MAT8family
ORF00096	199	312	199	328	PF00004.22	AAA	Family	1	113	130	37.7	1.6e-09	1	CL0023	ATPasefamilyassociatedwithvariouscellularactivities(AAA)
ORF00731	129	254	129	255	PF00004.22	AAA	Family	1	129	130	103.1	1e-29	1	CL0023	ATPasefamilyassociatedwithvariouscellularactivities(AAA)
ORF00969	228	360	227	361	PF00004.22	AAA	Family	2	129	130	153.8	2.1e-45	1	CL0023	ATPasefamilyassociatedwithvariouscellularactivities(AAA)
ORF01003	53	178	53	180	PF00004.22	AAA	Family	1	128	130	108.4	2.2e-31	1	CL0023	ATPasefamilyassociatedwithvariouscellularactivities(AAA)
ORF01312	236	368	235	372	PF00004.22	AAA	Family	2	125	130	49.7	3.2e-13	1	CL0023	ATPasefamilyassociatedwithvariouscellularactivities(AAA)
ORF01341	201	333	200	336	PF00004.22	AAA	Family	2	124	130	49.3	4.3e-13	1	CL0023	ATPasefamilyassociatedwithvariouscellularactivities(AAA)
ORF01343	42	161	42	167	PF00004.22	AAA	Family	1	124	130	53.9	1.6e-14	1	CL0023	ATPasefamilyassociatedwithvariouscellularactivities(AAA)
ORF01361	386	524	386	528	PF00004.22	AAA	Family	1	126	130	83.4	1.2e-23	1	CL0023	ATPasefamilyassociatedwithvariouscellularactivities(AAA)
ORF01446	6	55	6	85	PF00004.22	AAA	Family	1	38	130	19.4	0.00073	0	CL0023	ATPasefamilyassociatedwithvariouscellularactivities(AAA)
ORF01489	44	173	44	173	PF07726.4	AAA_3	Family	1	131	131	210.3	4.7e-63	1	CL0023	ATPasefamilyassociatedwithvariouscellularactivities(AAA)
ORF01616	17	42	15	66	PF00004.22	AAA	Family	3	28	130	13.4	0.052	0	CL0023	ATPasefamilyassociatedwithvariouscellularactivities(AAA)
ORF01634	95	214	94	238	PF00004.22	AAA	Family	2	106	130	26.8	3.9e-06	1	CL0023	ATPasefamilyassociatedwithvariouscellularactivities(AAA)
ORF01668	54	184	54	184	PF07726.4	AAA_3	Family	1	131	131	216.3	6.5e-65	1	CL0023	ATPasefamilyassociatedwithvariouscellularactivities(AAA)
ORF01945	162	205	121	210	PF00004.22	AAA	Family	68	125	130	14.1	0.032	0	CL0023	ATPasefamilyassociatedwithvariouscellularactivities(AAA)
ORF02236	42	153	42	156	PF00004.22	AAA	Family	1	127	130	65.4	4.5e-18	1	CL0023	ATPasefamilyassociatedwithvariouscellularactivities(AAA)
ORF01764	100	149	99	243	PF09140.4	MipZ	Family	2	51	261	27.1	1.5e-06	1	CL0023	ATPaseMipZ
ORF00915	4	207	1	214	PF01902.10	ATP_bind_4	Family	2	203	219	132.5	1.1e-38	1	CL0039	ATP-bindingregion
ORF01516	1	212	1	214	PF01902.10	ATP_bind_4	Family	1	214	219	153.3	4.6e-45	1	CL0039	ATP-bindingregion
ORF00202	1	87	1	88	PF03477.9	ATP-cone	Domain	1	88	89	63.7	1.3e-17	1	No_clan	ATPconedomain
ORF01463	361	394	340	423	PF03477.9	ATP-cone	Domain	34	67	89	13.9	0.041	0	No_clan	ATPconedomain
ORF00524	20	90	15	90	PF02617.10	ClpS	Family	6	82	82	72.9	1e-20	1	No_clan	ATP-dependentClpproteaseadaptorproteinClpS
ORF00116	17	78	7	85	PF01068.14	DNA_ligase_A_M	Domain	126	190	202	13.7	0.023	0	CL0078	ATPdependentDNAligasedomain
ORF01204	275	372	141	375	PF02190.9	LON	Family	128	192	207	19	0.00065	0	No_clan	ATP-dependentproteaseLa(LON)domain
ORF01361	44	236	43	237	PF02190.9	LON	Family	2	206	207	131.8	2e-38	1	No_clan	ATP-dependentproteaseLa(LON)domain
ORF01193	2	210	2	212	PF08442.3	ATP-grasp_2	Domain	1	200	202	231	6.6e-69	1	CL0179	ATP-graspdomain
ORF02138	73	152	67	161	PF02222.15	ATP-grasp	Family	12	89	172	15.4	0.0071	0	CL0179	ATP-graspdomain
ORF02271	117	284	115	285	PF02222.15	ATP-grasp	Family	3	171	172	141.2	1.6e-41	1	CL0179	ATP-graspdomain
ORF02855	3	272	2	273	PF01513.14	NAD_kinase	Family	2	284	285	198.1	9.6e-59	1	CL0240	ATP-NADkinase
ORF01599	32	90	16	119	PF00864.12	P2X_receptor	Family	202	261	374	11.7	0.058	0	No_clan	ATPP2Xreceptor
ORF01799	2	283	2	283	PF00231.12	ATP-synt	Domain	1	290	290	334.3	4.8e-100	1	No_clan	ATPsynthase
ORF01739	2	93	1	93	PF02823.9	ATP-synt_DE_N	Domain	2	78	80	62.7	1.5e-17	1	No_clan	ATPsynthase,Delta/Epsilonchain,beta-sandwichdomain
ORF00073	337	373	335	379	PF00401.13	ATP-synt_DE	Domain	7	41	48	9.7	0.6	0	No_clan	ATPsynthase,Delta/Epsilonchain,longalpha-helixdomain
ORF01804	173	386	168	388	PF00119.13	ATP-synt_A	Domain	6	213	215	113.4	7.8e-33	1	No_clan	ATPsynthaseAchain
ORF01740	395	494	394	503	PF00306.20	ATP-synt_ab_C	Domain	2	99	113	85.3	2.9e-24	1	No_clan	ATPsynthasealpha/betachain,Cterminaldomain
ORF01800	401	498	401	521	PF00306.20	ATP-synt_ab_C	Domain	1	109	113	59	4.3e-16	1	No_clan	ATPsynthasealpha/betachain,Cterminaldomain
ORF01740	8	78	8	78	PF02874.16	ATP-synt_ab_N	Domain	1	69	69	68.5	3.4e-19	1	CL0275	ATPsynthasealpha/betafamily,beta-barreldomain
ORF01800	27	92	25	93	PF02874.16	ATP-synt_ab_N	Domain	3	68	69	60.3	1.2e-16	1	CL0275	ATPsynthasealpha/betafamily,beta-barreldomain
ORF00296	334	539	332	540	PF00006.18	ATP-synt_ab	Family	3	214	215	144.7	2.1e-42	1	CL0023	ATPsynthasealpha/betafamily,nucleotide-bindingdomain
ORF01740	136	381	136	381	PF00006.18	ATP-synt_ab	Family	1	215	215	203.9	1.6e-60	1	CL0023	ATPsynthasealpha/betafamily,nucleotide-bindingdomain
ORF01800	150	389	150	389	PF00006.18	ATP-synt_ab	Family	1	215	215	230.4	1.3e-68	1	CL0023	ATPsynthasealpha/betafamily,nucleotide-bindingdomain
ORF01802	13	143	12	143	PF00430.11	ATP-synt_B	Family	2	132	132	101.9	1.7e-29	1	CL0255	ATPsynthaseB/B'CF(0)
ORF02642	296	342	286	358	PF05873.5	Mt_ATP-synt_D	Family	36	83	161	9.2	0.68	0	No_clan	ATPsynthaseDchain,mitochondrial(ATP5H)
ORF01801	7	175	6	175	PF00213.11	OSCP	Family	2	172	172	137	4.4e-40	1	CL0255	ATPsynthasedelta(OSCP)subunit
ORF01888	170	221	167	227	PF05680.5	ATP-synt_E	Family	5	55	88	13.2	0.047	0	No_clan	ATPsynthaseEchain
ORF00115	5	35	4	47	PF00895.13	ATP-synt_8	Family	11	41	55	10	0.58	0	CL0255	ATPsynthaseprotein8
ORF01803	6	62	5	64	PF00137.14	ATP-synt_C	Family	3	59	66	43	2.5e-11	1	No_clan	ATPsynthasesubunitC
ORF00920	15	49	5	58	PF05493.6	ATP_synt_H	Family	5	39	65	9.7	0.68	0	No_clan	ATPsynthasesubunitH
ORF00340	52	100	40	108	PF03769.8	Attacin_C	Family	13	63	122	13.6	0.045	0	No_clan	Attacin,C-terminalregion
ORF00066	44	157	31	172	PF08614.4	ATG16	Family	67	177	194	9.5	0.6	0	No_clan	Autophagyprotein16(ATG16)
ORF00401	46	147	26	156	PF08614.4	ATG16	Family	32	141	194	13.3	0.041	0	No_clan	Autophagyprotein16(ATG16)
ORF00785	31	53	7	67	PF09451.3	ATG27	Family	198	220	269	11.5	0.095	0	CL0226	Autophagy-relatedprotein27
ORF02393	75	120	48	124	PF09795.2	Atg31	Family	22	69	160	13.2	0.043	0	No_clan	Autophagy-relatedprotein31
ORF01161	34	94	27	100	PF10211.2	Ax_dynein_light	Family	125	186	190	13.7	0.031	0	No_clan	Axonemaldyneinlightchain
ORF00485	163	267	111	273	PF02310.12	B12-binding	Domain	24	106	121	12.9	0.056	0	No_clan	B12bindingdomain
ORF00531	194	275	169	276	PF02310.12	B12-binding	Domain	41	120	121	23.1	4e-05	0	No_clan	B12bindingdomain
ORF00577	581	694	580	698	PF02310.12	B12-binding	Domain	2	117	121	50.4	1.4e-13	1	No_clan	B12bindingdomain
ORF00982	227	303	219	309	PF02310.12	B12-binding	Domain	34	113	121	15.2	0.012	0	No_clan	B12bindingdomain
ORF01611	189	230	180	236	PF02310.12	B12-binding	Domain	70	113	121	11.5	0.16	0	No_clan	B12bindingdomain
ORF02110	14	113	13	123	PF02310.12	B12-binding	Domain	2	101	121	36.3	3.3e-09	1	No_clan	B12bindingdomain
ORF02744	550	643	549	658	PF02310.12	B12-binding	Domain	2	95	121	75	3.4e-21	1	No_clan	B12bindingdomain
ORF02744	324	403	323	405	PF02607.10	B12-binding_2	Domain	2	81	84	100.1	3.4e-29	1	No_clan	B12bindingdomain
ORF02160	227	398	226	398	PF03483.10	B3_4	Domain	2	174	174	237.1	6.1e-71	1	CL0383	B3/4domain
ORF00002	715	731	715	732	PF07886.4	BA14K	Family	7	23	31	9.7	0.51	0	No_clan	BA14K-likeprotein
ORF01256	19	35	19	36	PF07886.4	BA14K	Family	7	23	31	12	0.094	0	No_clan	BA14K-likeprotein
ORF01161	27	90	11	93	PF05791.4	Bacillus_HBL	Family	118	181	184	16.4	0.0035	0	No_clan	Bacillushaemolyticenterotoxin(HBL)
ORF01161	115	163	98	186	PF05791.4	Bacillus_HBL	Family	116	164	184	9.5	0.44	0	No_clan	Bacillushaemolyticenterotoxin(HBL)
ORF00491	153	243	121	261	PF04740.5	Transposase_30	Family	97	189	204	9.1	0.79	0	No_clan	Bacillustransposaseprotein
ORF01968	5	260	5	261	PF02673.11	BacA	Family	1	258	259	246.9	1.5e-73	1	CL0292	BacitracinresistanceproteinBacA
ORF02363	270	383	195	391	PF02673.11	BacA	Family	140	234	259	15.4	0.006	0	CL0292	BacitracinresistanceproteinBacA
ORF01944	80	99	79	100	PF07835.5	COX4_pro_2	Domain	23	42	44	9.7	0.64	0	No_clan	Bacterialaa3typecytochromecoxidasesubunitIV
ORF00875	94	194	90	221	PF01654.10	Bac_Ubq_Cox	Family	226	326	436	15.3	0.0038	0	No_clan	BacterialCytochromeUbiquinolOxidase
ORF01463	139	357	139	358	PF00308.11	Bac_DnaA	Family	1	218	219	271.8	3.1e-81	1	CL0023	BacterialdnaAprotein
ORF01189	59	96	51	98	PF00216.14	Bac_DNA_binding	Domain	14	51	90	9.7	0.64	0	No_clan	BacterialDNA-bindingprotein
ORF01387	1	89	1	90	PF00216.14	Bac_DNA_binding	Domain	1	89	90	93.5	4.5e-27	1	No_clan	BacterialDNA-bindingprotein
ORF01443	1	90	1	90	PF00216.14	Bac_DNA_binding	Domain	1	90	90	110.7	2e-32	1	No_clan	BacterialDNA-bindingprotein
ORF00169	588	1039	588	1040	PF07733.5	DNA_pol3_alpha	Family	1	421	422	522.9	3.4e-157	1	No_clan	BacterialDNApolymeraseIIIalphasubunit
ORF00693	36	82	33	98	PF03480.6	SBP_bac_7	Family	4	51	286	11.8	0.069	0	CL0177	Bacterialextracellularsolute-bindingprotein,family7
ORF00664	24	76	20	83	PF00700.14	Flagellin_C	Family	10	61	86	13	0.065	0	No_clan	BacterialflagellinC-terminalhelicalregion
ORF01161	19	65	18	67	PF00700.14	Flagellin_C	Family	2	48	86	9.7	0.73	0	No_clan	BacterialflagellinC-terminalhelicalregion
ORF00664	27	111	24	115	PF00669.13	Flagellin_N	Family	35	119	139	18.2	0.0013	0	No_clan	BacterialflagellinN-terminalhelicalregion
ORF01433	26	56	18	88	PF02369.9	Big_1	Domain	30	71	100	11.6	0.16	0	CL0159	BacterialIg-likedomain(group1)
ORF00292	2	90	1	100	PF01152.14	Bac_globin	Family	17	108	120	27.2	2.3e-06	1	CL0090	Bacterial-likeglobin
ORF00303	9	112	3	121	PF01152.14	Bac_globin	Family	11	111	120	13.1	0.056	0	CL0090	Bacterial-likeglobin
ORF01018	8	287	1	287	PF03279.6	Lip_A_acyltrans	Family	18	295	295	115.4	1.7e-33	1	CL0228	BacteriallipidAbiosynthesisacyltransferase
ORF02384	93	289	62	290	PF03279.6	Lip_A_acyltrans	Family	100	294	295	45.1	4.4e-12	1	CL0228	BacteriallipidAbiosynthesisacyltransferase
ORF00189	173	201	170	220	PF10437.2	Lip_prot_lig_C	Domain	33	61	86	10.7	0.25	0	No_clan	BacteriallipoateproteinligaseC-terminus
ORF02220	44	88	39	110	PF03703.7	DUF304	Domain	30	78	80	13.5	0.036	0	No_clan	Bacterialmembraneflankeddomain
ORF01328	103	269	101	299	PF09586.3	YfhO	Family	102	260	843	25.9	1.9e-06	0	CL0111	BacterialmembraneproteinYfhO
ORF01328	703	782	701	783	PF09586.3	YfhO	Family	763	842	843	42.3	2e-11	1	CL0111	BacterialmembraneproteinYfhO
ORF02614	7	126	2	131	PF05861.5	PhnI	Family	122	216	359	14.8	0.0061	0	No_clan	Bacterialphosphonatemetabolismprotein(PhnI)
ORF00644	35	480	27	499	PF05872.5	DUF853	Family	10	455	504	569.5	3.9e-171	1	CL0023	Bacterialproteinofunknownfunction(DUF853)
ORF00093	178	240	150	244	PF05936.5	DUF876	Family	158	221	425	10.5	0.12	0	No_clan	Bacterialproteinofunknownfunction(DUF876)
ORF00088	23	101	14	172	PF05947.5	DUF879	Family	32	107	602	13.4	0.014	0	No_clan	Bacterialproteinofunknownfunction(DUF879)
ORF01802	55	117	54	125	PF05957.6	DUF883	Family	2	64	94	13.7	0.05	0	CL0406	Bacterialproteinofunknownfunction(DUF883)
ORF02809	4	486	1	486	PF05960.4	DUF885	Family	56	542	542	501.7	2.9e-150	1	No_clan	Bacterialproteinofunknownfunction(DUF885)
ORF02810	41	278	40	282	PF05960.4	DUF885	Family	2	231	542	131.9	3.2e-38	1	No_clan	Bacterialproteinofunknownfunction(DUF885)
ORF01187	9	400	7	413	PF05977.6	DUF894	Family	3	388	524	121.8	1.7e-35	1	CL0015	Bacterialproteinofunknownfunction(DUF894)
ORF01700	2	175	1	177	PF05987.6	DUF898	Family	2	174	347	162.8	7.5e-48	1	No_clan	Bacterialproteinofunknownfunction(DUF898)
ORF01700	175	218	174	223	PF05987.6	DUF898	Family	2	45	347	24.5	9e-06	1	No_clan	Bacterialproteinofunknownfunction(DUF898)
ORF01700	208	305	205	307	PF05987.6	DUF898	Family	251	345	347	46.2	2.2e-12	1	No_clan	Bacterialproteinofunknownfunction(DUF898)
ORF01082	6	135	5	137	PF06078.4	DUF937	Family	2	135	137	69.4	2.8e-19	1	No_clan	Bacterialproteinofunknownfunction(DUF937)
ORF00550	14	56	11	60	PF06081.4	DUF939	Family	61	103	141	12.2	0.096	0	CL0307	Bacterialproteinofunknownfunction(DUF939)
ORF00066	21	89	12	92	PF06103.4	DUF948	Family	10	78	90	12.4	0.082	0	No_clan	Bacterialproteinofunknownfunction(DUF948)
ORF00366	3	50	1	56	PF06103.4	DUF948	Family	8	52	90	12.8	0.063	0	No_clan	Bacterialproteinofunknownfunction(DUF948)
ORF00491	126	188	119	191	PF06103.4	DUF948	Family	23	87	90	11	0.22	0	No_clan	Bacterialproteinofunknownfunction(DUF948)
ORF00491	200	250	188	277	PF06103.4	DUF948	Family	21	70	90	9.3	0.76	0	No_clan	Bacterialproteinofunknownfunction(DUF948)
ORF00664	10	78	4	109	PF06103.4	DUF948	Family	12	75	90	9.7	0.59	0	No_clan	Bacterialproteinofunknownfunction(DUF948)
ORF01161	37	83	23	94	PF06103.4	DUF948	Family	33	79	90	12.8	0.064	0	No_clan	Bacterialproteinofunknownfunction(DUF948)
ORF01240	3	62	3	62	PF00126.20	HTH_1	Domain	1	60	60	68.7	2e-19	1	CL0123	Bacterialregulatoryhelix-turn-helixprotein,lysRfamily
ORF00031	247	283	245	284	PF00165.16	HTH_AraC	Domain	6	41	42	29.8	2.7e-07	1	CL0123	Bacterialregulatoryhelix-turn-helixproteins,AraCfamily
ORF00315	190	227	189	228	PF00165.16	HTH_AraC	Domain	4	41	42	14.1	0.024	0	CL0123	Bacterialregulatoryhelix-turn-helixproteins,AraCfamily
ORF00315	243	279	241	279	PF00165.16	HTH_AraC	Domain	7	42	42	24.2	1.7e-05	1	CL0123	Bacterialregulatoryhelix-turn-helixproteins,AraCfamily
ORF01379	158	181	156	182	PF00165.16	HTH_AraC	Domain	4	27	42	11.2	0.2	0	CL0123	Bacterialregulatoryhelix-turn-helixproteins,AraCfamily
ORF01506	191	229	190	231	PF00165.16	HTH_AraC	Domain	2	40	42	32.3	4.6e-08	1	CL0123	Bacterialregulatoryhelix-turn-helixproteins,AraCfamily
ORF01506	253	278	249	279	PF00165.16	HTH_AraC	Domain	16	40	42	23.3	3.1e-05	1	CL0123	Bacterialregulatoryhelix-turn-helixproteins,AraCfamily
ORF01879	522	558	520	558	PF00165.16	HTH_AraC	Domain	7	42	42	23.5	2.6e-05	1	CL0123	Bacterialregulatoryhelix-turn-helixproteins,AraCfamily
ORF02051	234	270	232	271	PF00165.16	HTH_AraC	Domain	6	41	42	34.1	1.2e-08	1	CL0123	Bacterialregulatoryhelix-turn-helixproteins,AraCfamily
ORF02152	182	222	181	222	PF00165.16	HTH_AraC	Domain	2	42	42	15.8	0.007	0	CL0123	Bacterialregulatoryhelix-turn-helixproteins,AraCfamily
ORF02152	236	270	233	272	PF00165.16	HTH_AraC	Domain	7	40	42	25.3	7.4e-06	1	CL0123	Bacterialregulatoryhelix-turn-helixproteins,AraCfamily
ORF00813	25	71	25	72	PF01022.13	HTH_5	Domain	1	46	47	43.1	1.8e-11	1	CL0123	Bacterialregulatoryprotein,arsRfamily
ORF01992	16	56	15	58	PF01022.13	HTH_5	Domain	6	45	47	18.8	0.00073	0	CL0123	Bacterialregulatoryprotein,arsRfamily
ORF02342	377	417	376	417	PF02954.12	HTH_8	Domain	2	42	42	45.8	2.5e-12	1	CL0123	Bacterialregulatoryprotein,Fisfamily
ORF00361	150	181	150	181	PF00325.13	Crp	Domain	1	32	32	20.8	0.00015	1	CL0123	Bacterialregulatoryproteins,crpfamily
ORF00935	155	186	155	186	PF00325.13	Crp	Domain	1	32	32	25.7	4.4e-06	1	CL0123	Bacterialregulatoryproteins,crpfamily
ORF00987	166	196	166	197	PF00325.13	Crp	Domain	1	31	32	32	4.7e-08	1	CL0123	Bacterialregulatoryproteins,crpfamily
ORF02033	149	173	149	173	PF00325.13	Crp	Domain	1	25	32	24.2	1.3e-05	1	CL0123	Bacterialregulatoryproteins,crpfamily
ORF02149	122	136	119	136	PF00325.13	Crp	Domain	8	22	32	14.9	0.01	0	CL0123	Bacterialregulatoryproteins,crpfamily
ORF00746	186	228	185	235	PF00455.15	DeoR	Family	2	44	157	13	0.056	0	CL0246	Bacterialregulatoryproteins,deoRfamily
ORF00230	142	197	141	198	PF00196.12	GerE	Domain	2	57	58	51.7	3e-14	1	CL0123	Bacterialregulatoryproteins,luxRfamily
ORF01274	286	312	280	312	PF00196.12	GerE	Domain	32	58	58	11.4	0.12	0	CL0123	Bacterialregulatoryproteins,luxRfamily
ORF01604	132	186	130	187	PF00196.12	GerE	Domain	3	57	58	53.3	9.3e-15	1	CL0123	Bacterialregulatoryproteins,luxRfamily
ORF01770	154	196	152	210	PF00196.12	GerE	Domain	3	45	58	16.8	0.0024	0	CL0123	Bacterialregulatoryproteins,luxRfamily
ORF02248	141	195	140	196	PF00196.12	GerE	Domain	3	57	58	60.1	7.4e-17	1	CL0123	Bacterialregulatoryproteins,luxRfamily
ORF02735	148	203	147	203	PF00196.12	GerE	Domain	3	58	58	67.1	4.8e-19	1	CL0123	Bacterialregulatoryproteins,luxRfamily
ORF00072	5	50	5	50	PF00440.16	TetR_N	Domain	1	46	47	38.9	3.7e-10	1	CL0123	Bacterialregulatoryproteins,tetRfamily
ORF00800	12	56	12	58	PF00440.16	TetR_N	Domain	1	45	47	54.1	6.6e-15	1	CL0123	Bacterialregulatoryproteins,tetRfamily
ORF01205	13	57	13	59	PF00440.16	TetR_N	Domain	1	45	47	56.6	1.1e-15	1	CL0123	Bacterialregulatoryproteins,tetRfamily
ORF01418	30	75	30	76	PF00440.16	TetR_N	Domain	1	46	47	23.8	2e-05	1	CL0123	Bacterialregulatoryproteins,tetRfamily
ORF02201	248	310	247	313	PF03118.8	RNA_pol_A_CTD	Domain	2	64	67	77.1	3.9e-22	1	No_clan	BacterialRNApolymerase,alphachainCterminaldomain
ORF00331	12	58	8	60	PF08239.4	SH3_3	Domain	5	48	52	22.6	4.7e-05	1	CL0010	BacterialSH3domain
ORF01050	117	165	115	168	PF08239.4	SH3_3	Domain	3	49	52	29.7	2.8e-07	1	CL0010	BacterialSH3domain
ORF01303	311	359	308	362	PF08239.4	SH3_3	Domain	4	49	52	40.1	1.7e-10	1	CL0010	BacterialSH3domain
ORF01660	192	239	192	244	PF08239.4	SH3_3	Domain	1	47	52	23.2	3e-05	1	CL0010	BacterialSH3domain
ORF01891	311	357	309	360	PF08239.4	SH3_3	Domain	4	49	52	38.6	4.7e-10	1	CL0010	BacterialSH3domain
ORF01892	201	247	198	250	PF08239.4	SH3_3	Domain	4	49	52	41.1	7.6e-11	1	CL0010	BacterialSH3domain
ORF01821	251	435	251	442	PF02397.9	Bac_transf	Family	1	182	187	219.5	1.5e-65	1	No_clan	Bacterialsugartransferase
ORF02520	3	167	2	190	PF02397.9	Bac_transf	Family	2	167	187	179.4	2.9e-53	1	No_clan	Bacterialsugartransferase
ORF02559	277	459	276	463	PF02397.9	Bac_transf	Family	2	183	187	195.4	3.6e-58	1	No_clan	Bacterialsugartransferase
ORF00412	119	265	115	265	PF06445.8	AraC_E_bind	Domain	13	154	154	50.8	1.2e-13	1	CL0319	Bacterialtranscriptionactivator,effectorbindingdomain
ORF02192	1	143	1	144	PF06445.8	AraC_E_bind	Domain	8	153	154	59.2	3.1e-16	1	CL0319	Bacterialtranscriptionactivator,effectorbindingdomain
ORF00043	189	233	168	236	PF03704.10	BTAD	Family	82	126	146	15.4	0.013	0	CL0020	Bacterialtranscriptionalactivatordomain
ORF01138	121	137	120	137	PF00132.17	Hexapep	Repeat	2	18	18	10.7	0.35	0	No_clan	Bacterialtransferasehexapeptide(threerepeats)
ORF01138	156	171	156	173	PF00132.17	Hexapep	Repeat	1	16	18	11	0.29	0	No_clan	Bacterialtransferasehexapeptide(threerepeats)
ORF01367	107	123	106	123	PF00132.17	Hexapep	Repeat	2	18	18	15.5	0.0093	1	No_clan	Bacterialtransferasehexapeptide(threerepeats)
ORF01367	124	141	124	141	PF00132.17	Hexapep	Repeat	1	18	18	19.8	0.00035	1	No_clan	Bacterialtransferasehexapeptide(threerepeats)
ORF01367	142	159	142	159	PF00132.17	Hexapep	Repeat	1	18	18	15.6	0.0086	1	No_clan	Bacterialtransferasehexapeptide(threerepeats)
ORF01367	201	218	201	218	PF00132.17	Hexapep	Repeat	1	18	18	15	0.013	1	No_clan	Bacterialtransferasehexapeptide(threerepeats)
ORF01369	11	27	11	28	PF00132.17	Hexapep	Repeat	1	17	18	11.2	0.24	0	No_clan	Bacterialtransferasehexapeptide(threerepeats)
ORF01369	29	45	29	46	PF00132.17	Hexapep	Repeat	1	17	18	15.5	0.009	1	No_clan	Bacterialtransferasehexapeptide(threerepeats)
ORF01369	47	62	47	64	PF00132.17	Hexapep	Repeat	1	16	18	13.9	0.032	0	No_clan	Bacterialtransferasehexapeptide(threerepeats)
ORF01369	102	118	101	118	PF00132.17	Hexapep	Repeat	2	18	18	13.5	0.042	0	No_clan	Bacterialtransferasehexapeptide(threerepeats)
ORF01369	119	135	119	136	PF00132.17	Hexapep	Repeat	1	17	18	10.2	0.51	0	No_clan	Bacterialtransferasehexapeptide(threerepeats)
ORF01371	128	145	119	145	PF00132.17	Hexapep	Repeat	1	18	18	16.3	0.0049	1	No_clan	Bacterialtransferasehexapeptide(threerepeats)
ORF01371	146	162	146	163	PF00132.17	Hexapep	Repeat	1	17	18	14.3	0.023	1	No_clan	Bacterialtransferasehexapeptide(threerepeats)
ORF01371	165	181	164	181	PF00132.17	Hexapep	Repeat	2	18	18	18.6	0.00085	1	No_clan	Bacterialtransferasehexapeptide(threerepeats)
ORF01371	202	218	202	219	PF00132.17	Hexapep	Repeat	1	17	18	10.9	0.31	0	No_clan	Bacterialtransferasehexapeptide(threerepeats)
ORF01371	261	275	260	277	PF00132.17	Hexapep	Repeat	2	16	18	12.8	0.071	0	No_clan	Bacterialtransferasehexapeptide(threerepeats)
ORF01371	278	294	278	295	PF00132.17	Hexapep	Repeat	1	17	18	10.8	0.34	0	No_clan	Bacterialtransferasehexapeptide(threerepeats)
ORF02862	73	88	72	89	PF00132.17	Hexapep	Repeat	2	17	18	10.4	0.45	0	No_clan	Bacterialtransferasehexapeptide(threerepeats)
ORF02862	95	111	95	112	PF00132.17	Hexapep	Repeat	1	17	18	12.9	0.065	0	No_clan	Bacterialtransferasehexapeptide(threerepeats)
ORF02850	1	146	1	147	PF05697.6	Trigger_N	Family	1	144	145	113	7.7e-33	1	No_clan	Bacterialtriggerfactorprotein(TF)
ORF02850	268	373	268	419	PF05698.7	Trigger_C	Family	1	126	162	18.5	0.0011	0	CL0262	Bacterialtriggerfactorprotein(TF)C-terminus
ORF00135	333	390	333	394	PF03958.10	Secretin_N	Domain	1	79	83	22	0.0001	0	No_clan	BacterialtypeII/IIIsecretionsystemshortdomain
ORF00135	474	640	473	641	PF00263.14	Secretin	Family	2	165	166	104.1	3.9e-30	1	No_clan	BacterialtypeIIandIIIsecretionsystemprotein
ORF01310	243	318	237	364	PF09613.3	HrpB1_HrpK	Family	56	129	160	13.5	0.03	0	No_clan	BacterialtypeIIIsecretionprotein(HrpB1_HrpK)
ORF00185	96	158	63	161	PF09486.3	HrpB7	Family	91	151	158	17.2	0.0028	0	CL0419	BacterialtypeIIIsecretionprotein(HrpB7)
ORF00107	39	161	39	161	PF00482.16	GSPII_F	Domain	1	124	124	87.3	5.6e-25	1	No_clan	BacterialtypeIIsecretionsystemproteinFdomain
ORF00107	241	363	241	363	PF00482.16	GSPII_F	Domain	1	124	124	74.6	4.8e-21	1	No_clan	BacterialtypeIIsecretionsystemproteinFdomain
ORF02603	294	330	291	330	PF00482.16	GSPII_F	Domain	88	124	124	10.3	0.38	0	No_clan	BacterialtypeIIsecretionsystemproteinFdomain
ORF00766	1	74	1	93	PF12262.1	Lipase_bact_N	Family	1	76	268	11.7	0.084	0	No_clan	BacterialvirulencefactorlipaseN-terminal
ORF01468	130	179	116	189	PF02327.10	BChl_A	Domain	284	331	357	10.7	0.11	0	No_clan	BacteriochlorophyllAprotein
ORF00582	118	149	75	151	PF12173.1	BacteriocIIc_cy	Family	58	89	91	12.6	0.079	0	No_clan	BacteriocinclassIIccyclicgassericinA-like
ORF00848	198	237	179	248	PF05766.5	NinG	Family	97	136	189	10.7	0.26	0	CL0263	BacteriophageLambdaNinGprotein
ORF01932	52	84	38	109	PF06720.4	Phi-29_GP16_7	Family	34	67	130	12.8	0.055	0	No_clan	Bacteriophagephi-29earlyproteinGP16.7
ORF00605	126	191	100	203	PF08010.4	Phage_30_3	Family	28	90	146	11.6	0.12	0	No_clan	BacteriophageproteinGP30.3
ORF01735	22	70	16	113	PF09158.3	MotCF	Domain	7	51	103	13	0.047	0	No_clan	BacteriophageT4MotA,C-terminal
ORF00092	123	156	103	164	PF06385.5	Baculo_LEF-11	Family	53	86	95	9.5	0.78	0	No_clan	BaculovirusLEF-11protein
ORF01591	3	47	1	79	PF04878.6	Baculo_p48	Family	253	298	375	14.4	0.011	0	No_clan	BaculovirusP48protein
ORF00048	43	108	29	119	PF04513.5	Baculo_PEP_C	Family	15	80	140	13.1	0.05	0	No_clan	Baculoviruspolyhedronenvelopeprotein,PEP,Cterminus
ORF00664	37	83	24	114	PF04513.5	Baculo_PEP_C	Family	16	78	140	9.8	0.51	0	No_clan	Baculoviruspolyhedronenvelopeprotein,PEP,Cterminus
ORF00836	2	43	1	49	PF04513.5	Baculo_PEP_C	Family	68	109	140	9.1	0.87	0	No_clan	Baculoviruspolyhedronenvelopeprotein,PEP,Cterminus
ORF01464	4	36	1	38	PF05814.4	DUF843	Family	13	42	83	10.7	0.26	0	No_clan	Baculovirusproteinofunknownfunction(DUF843)
ORF00384	5	156	3	160	PF01869.13	BcrAD_BadFG	Family	3	151	268	32.7	3.2e-08	1	CL0108	BadF/BadG/BcrA/BcrDATPasefamily
ORF01883	23	36	21	38	PF01378.10	IgG_binding_B	Domain	3	16	55	11.1	0.2	0	No_clan	Bdomain
ORF02431	4	52	2	63	PF10523.2	BEN	Domain	19	67	79	13.6	0.041	0	No_clan	BENdomain
ORF00923	14	283	12	284	PF01062.14	Bestrophin	Family	4	274	275	228	9e-68	1	No_clan	Bestrophin
ORF01546	126	230	106	240	PF01062.14	Bestrophin	Family	150	256	275	14	0.016	0	No_clan	Bestrophin
ORF00702	105	175	100	183	PF09066.3	B2-adapt-app_C	Domain	21	89	114	10.4	0.36	0	No_clan	Beta2-adaptinappendage,C-terminalsub-domain
ORF01536	21	52	13	53	PF10515.2	APP_amyloid	Family	14	43	53	13.4	0.048	0	No_clan	beta-amyloidprecursorproteinC-terminus
ORF00920	17	60	6	64	PF12304.1	BCLP	Family	51	94	188	12.3	0.067	0	No_clan	Beta-caseinlikeprotein
ORF00980	41	322	40	326	PF01212.14	Beta_elim_lyase	Family	2	285	290	273	2e-81	1	CL0061	Beta-eliminatinglyase
ORF00872	293	343	290	363	PF08532.3	Glyco_hydro_42M	Domain	66	113	207	10.8	0.15	0	CL0014	Beta-galactosidasetrimerisationdomain
ORF01399	13	34	3	38	PF07413.4	Herpes_UL37_2	Family	248	269	276	10.8	0.12	0	No_clan	Betaherpesvirusimmediate-earlyglycoproteinUL37
ORF01671	256	370	256	371	PF02801.15	Ketoacyl-synt_C	Domain	1	118	119	125.1	9.5e-37	1	CL0046	Beta-ketoacylsynthase,C-terminaldomain
ORF01743	244	347	243	355	PF02801.15	Ketoacyl-synt_C	Domain	2	111	119	48.2	6.6e-13	1	CL0046	Beta-ketoacylsynthase,C-terminaldomain
ORF02371	243	356	242	356	PF02801.15	Ketoacyl-synt_C	Domain	2	119	119	89.3	1.2e-25	1	CL0046	Beta-ketoacylsynthase,C-terminaldomain
ORF02374	219	323	218	329	PF02801.15	Ketoacyl-synt_C	Domain	3	113	119	76.6	1e-21	1	CL0046	Beta-ketoacylsynthase,C-terminaldomain
ORF02386	254	363	253	363	PF02801.15	Ketoacyl-synt_C	Domain	2	119	119	102.7	8.4e-30	1	CL0046	Beta-ketoacylsynthase,C-terminaldomain
ORF01671	4	248	3	248	PF00109.19	ketoacyl-synt	Domain	2	253	253	194.3	1.9e-57	1	CL0046	Beta-ketoacylsynthase,N-terminaldomain	predicted_active_site[165,165]
ORF01743	3	234	2	239	PF00109.19	ketoacyl-synt	Domain	2	247	253	81.6	4.8e-23	1	CL0046	Beta-ketoacylsynthase,N-terminaldomain	predicted_active_site[157,157]
ORF02370	45	212	11	219	PF00109.19	ketoacyl-synt	Domain	74	246	253	36.8	2.3e-09	1	CL0046	Beta-ketoacylsynthase,N-terminaldomain
ORF02371	2	230	1	232	PF00109.19	ketoacyl-synt	Domain	3	249	253	99.5	1.7e-28	1	CL0046	Beta-ketoacylsynthase,N-terminaldomain	predicted_active_site[158,158]
ORF02374	103	211	82	212	PF00109.19	ketoacyl-synt	Domain	141	252	253	55.5	4.6e-15	1	CL0046	Beta-ketoacylsynthase,N-terminaldomain	predicted_active_site[136,136]
ORF02386	3	243	2	245	PF00109.19	ketoacyl-synt	Domain	2	252	253	114.5	4.3e-33	1	CL0046	Beta-ketoacylsynthase,N-terminaldomain	predicted_active_site[163,163]
ORF00487	586	945	585	954	PF00144.17	Beta-lactamase	Domain	2	317	329	122	2.1e-35	1	CL0013	Beta-lactamase	predicted_active_site[641,638]
ORF00554	75	339	71	347	PF00144.17	Beta-lactamase	Domain	17	314	329	68.4	4.4e-19	1	CL0013	Beta-lactamase	predicted_active_site[184,103]
ORF01659	163	426	144	429	PF00144.17	Beta-lactamase	Domain	16	307	329	96.4	1.3e-27	1	CL0013	Beta-lactamase	predicted_active_site[283,192]
ORF02299	86	379	68	390	PF00144.17	Beta-lactamase	Domain	17	312	329	172.4	9.4e-51	1	CL0013	Beta-lactamase	predicted_active_site[125,122]
ORF01317	90	126	82	129	PF09270.3	Beta-trefoil	Domain	41	77	158	11.1	0.19	0	No_clan	Beta-trefoil
ORF02256	285	338	283	347	PF04324.8	Fer2_BFD	Domain	3	35	54	14.9	0.016	0	No_clan	BFD-like[2Fe-2S]bindingdomain
ORF01411	285	371	281	375	PF06859.5	Bin3	Family	23	106	110	15.9	0.0073	0	CL0063	Bicoid-interactingprotein3(Bin3)
ORF02782	452	482	445	493	PF08149.4	BING4CT	Domain	10	40	80	15.2	0.0085	0	No_clan	BING4CT(NUC141)domain
ORF00641	21	169	20	172	PF02472.9	ExbD	Family	2	125	130	86.6	1e-24	1	No_clan	BiopolymertransportproteinExbD/TolR
ORF00642	10	201	6	203	PF02472.9	ExbD	Family	5	128	130	83.4	9.9e-24	1	No_clan	BiopolymertransportproteinExbD/TolR
ORF00734	20	157	18	164	PF02472.9	ExbD	Family	3	119	130	52.6	3.3e-14	1	No_clan	BiopolymertransportproteinExbD/TolR
ORF00886	7	127	6	129	PF02472.9	ExbD	Family	2	128	130	82.1	2.6e-23	1	No_clan	BiopolymertransportproteinExbD/TolR
ORF00293	28	153	20	178	PF00351.14	Biopterin_H	Domain	59	189	332	42.9	1.9e-11	1	No_clan	Biopterin-dependentaromaticaminoacidhydroxylase
ORF00293	208	296	186	301	PF00351.14	Biopterin_H	Domain	199	288	332	46	2.2e-12	1	No_clan	Biopterin-dependentaromaticaminoacidhydroxylase
ORF00260	71	180	59	180	PF03099.12	BPL_LplA_LipB	Domain	13	125	125	55.3	5e-15	1	CL0040	Biotin/lipoateA/Bproteinligasefamily
ORF00971	9	133	6	134	PF03099.12	BPL_LplA_LipB	Domain	5	125	125	46.6	2.4e-12	1	CL0040	Biotin/lipoateA/Bproteinligasefamily
ORF00174	222	314	222	314	PF06968.6	BATS	Domain	1	92	92	100.3	3e-29	1	No_clan	BiotinandThiaminSynthesisassociateddomain
ORF01978	254	359	254	359	PF06968.6	BATS	Domain	1	92	92	82.1	1.5e-23	1	No_clan	BiotinandThiaminSynthesisassociateddomain
ORF01792	334	440	334	440	PF02785.12	Biotin_carb_C	Domain	1	107	107	146.3	2.1e-43	1	No_clan	BiotincarboxylaseC-terminaldomain
ORF00459	85	176	70	259	PF09825.2	BPL_N	Family	228	319	367	8.9	0.45	0	CL0014	Biotin-proteinligase,Nterminal
ORF00063	4	74	3	75	PF00364.15	Biotin_lipoyl	Domain	2	73	74	67.6	4.1e-19	1	CL0105	Biotin-requiringenzyme
ORF00436	195	223	190	223	PF00364.15	Biotin_lipoyl	Domain	46	74	74	10.4	0.29	0	CL0105	Biotin-requiringenzyme
ORF01416	79	105	70	108	PF00364.15	Biotin_lipoyl	Domain	13	40	74	18	0.0013	0	CL0105	Biotin-requiringenzyme
ORF01793	88	159	87	161	PF00364.15	Biotin_lipoyl	Domain	2	72	74	77.1	4.6e-22	1	CL0105	Biotin-requiringenzyme
ORF02436	1	67	1	67	PF00364.15	Biotin_lipoyl	Domain	8	74	74	61.7	2.9e-17	1	CL0105	Biotin-requiringenzyme
ORF02632	4	76	3	76	PF00364.15	Biotin_lipoyl	Domain	2	74	74	69.9	8.1e-20	1	CL0105	Biotin-requiringenzyme
ORF02632	122	194	121	194	PF00364.15	Biotin_lipoyl	Domain	2	74	74	64.8	3e-18	1	CL0105	Biotin-requiringenzyme
ORF00550	14	43	8	51	PF06726.5	BC10	Family	31	56	65	14.2	0.026	0	No_clan	Bladdercancer-relatedproteinBC10
ORF00420	41	142	27	142	PF05569.4	Peptidase_M56	Domain	191	299	299	66.6	1.3e-18	1	CL0126	BlaR1peptidaseM56
ORF00362	295	305	295	306	PF02012.13	BNR	Repeat	1	11	12	10	0.53	1	CL0434	BNR/Asp-boxrepeat
ORF00957	808	817	807	818	PF02012.13	BNR	Repeat	2	11	12	11.2	0.2	0	CL0434	BNR/Asp-boxrepeat
ORF02011	184	194	184	195	PF02012.13	BNR	Repeat	1	11	12	9.3	0.89	1	CL0434	BNR/Asp-boxrepeat
ORF02011	242	252	242	252	PF02012.13	BNR	Repeat	1	11	12	10.9	0.27	1	CL0434	BNR/Asp-boxrepeat
ORF02011	316	327	316	327	PF02012.13	BNR	Repeat	1	12	12	10.9	0.26	1	CL0434	BNR/Asp-boxrepeat
ORF02011	656	666	656	667	PF02012.13	BNR	Repeat	1	11	12	13.6	0.034	1	CL0434	BNR/Asp-boxrepeat
ORF02820	218	228	218	229	PF02012.13	BNR	Repeat	1	11	12	9.8	0.59	1	CL0434	BNR/Asp-boxrepeat
ORF02820	305	315	305	316	PF02012.13	BNR	Repeat	1	11	12	9.1	1	1	CL0434	BNR/Asp-boxrepeat
ORF02833	3	193	2	194	PF03309.7	Bvg_acc_factor	Family	2	205	206	136.2	8e-40	1	CL0108	BordetellapertussisBvgaccessoryfactorfamily
ORF02218	4	27	1	35	PF03978.6	Borrelia_REV	Family	61	84	160	11.7	0.12	0	No_clan	BorreliaburgdorferiREVprotein
ORF00450	113	184	107	202	PF05289.4	BLYB	Family	8	79	105	9.9	0.49	0	No_clan	Borreliahemolysinaccessoryprotein
ORF02087	1	47	1	51	PF05628.5	Borrelia_P13	Family	1	47	167	13	0.041	0	No_clan	BorreliamembraneproteinP13
ORF00676	74	292	74	297	PF06415.6	iPGM_N	Domain	1	219	223	258.2	4e-77	1	CL0036	BPG-independentPGAMN-terminus(iPGM_N)
ORF01197	916	930	916	931	PF12399.1	BCA_ABC_TP_C	Family	1	15	23	11.3	0.16	0	No_clan	Branched-chainaminoacidATP-bindingcassettetransporter
ORF01110	589	660	588	661	PF00533.19	BRCT	Family	3	74	78	57	1.2e-15	1	No_clan	BRCA1CTerminus(BRCT)domain
ORF01184	173	208	91	210	PF00533.19	BRCT	Family	39	70	78	10.3	0.45	0	No_clan	BRCA1CTerminus(BRCT)domain
ORF01527	318	355	261	356	PF00533.19	BRCT	Family	51	77	78	9.4	0.87	0	No_clan	BRCA1CTerminus(BRCT)domain
ORF01812	36	83	15	104	PF09104.3	BRCA-2_OB3	Domain	46	91	143	12	0.1	0	No_clan	BRCA2,oligonucleotide/oligosaccharide-binding,domain3
ORF00497	10	34	9	46	PF03032.8	Brevenin	Family	11	37	46	11.9	0.12	0	No_clan	Brevenin/esculentin/gaegurin/rugosinfamily
ORF00554	10	27	4	36	PF03032.8	Brevenin	Family	7	27	46	13	0.054	0	No_clan	Brevenin/esculentin/gaegurin/rugosinfamily
ORF00265	3	39	2	45	PF01573.9	Bromo_MP	Family	59	94	276	11.7	0.074	0	No_clan	Bromovirusmovementprotein
ORF01557	82	121	71	129	PF05244.4	Brucella_OMP2	Family	107	146	240	11	0.14	0	No_clan	Brucellaoutermembraneprotein2
ORF01778	41	67	38	68	PF03909.10	BSD	Domain	4	31	62	11.6	0.14	0	No_clan	BSDdomain
ORF02838	41	67	38	68	PF03909.10	BSD	Domain	4	31	62	12.3	0.08	0	No_clan	BSDdomain
ORF00836	35	102	16	119	PF09073.3	BUD22	Family	28	91	430	9.9	0.26	0	No_clan	BUD22
ORF00366	21	55	17	58	PF03131.10	bZIP_Maf	Family	57	91	95	10.8	0.37	0	CL0018	bZIPMaftranscriptionfactor
ORF00401	105	139	100	146	PF00170.14	bZIP_1	Family	23	57	64	13.2	0.049	0	CL0018	bZIPtranscriptionfactor
ORF00462	27	60	19	64	PF00170.14	bZIP_1	Family	27	60	64	10.6	0.32	0	CL0018	bZIPtranscriptionfactor
ORF00689	5	84	1	151	PF03595.10	C4dic_mal_tran	Family	75	151	287	16.3	0.0029	0	No_clan	C4-dicarboxylatetransporter/malicacidtransportprotein
ORF01399	9	108	1	119	PF03595.10	C4dic_mal_tran	Family	162	260	287	12	0.061	0	No_clan	C4-dicarboxylatetransporter/malicacidtransportprotein
ORF00578	6	393	5	402	PF00145.10	DNA_methylase	Domain	2	325	335	197.8	1.9e-58	1	CL0063	C-5cytosine-specificDNAmethylase	predicted_active_site[93]
ORF00596	1	324	1	325	PF00145.10	DNA_methylase	Domain	1	334	335	327.6	6.4e-98	1	CL0063	C-5cytosine-specificDNAmethylase	predicted_active_site[72]
ORF01595	1	114	1	123	PF00145.10	DNA_methylase	Domain	1	113	335	40.1	1.8e-10	1	CL0063	C-5cytosine-specificDNAmethylase	predicted_active_site[70]
ORF00377	6	62	1	64	PF02517.9	Abi	Family	26	85	99	12.1	0.15	0	No_clan	CAAXaminoterminalproteasefamily
ORF00403	147	245	143	247	PF02517.9	Abi	Family	3	97	99	52.5	3.6e-14	1	No_clan	CAAXaminoterminalproteasefamily
ORF00867	118	181	105	192	PF02517.9	Abi	Family	21	79	99	13.4	0.059	0	No_clan	CAAXaminoterminalproteasefamily
ORF02106	15	42	4	47	PF03596.6	Cad	Family	127	154	191	12.9	0.05	0	CL0292	Cadmiumresistancetransporter
ORF00586	149	161	144	163	PF05867.4	DUF851	Repeat	16	28	32	11.8	0.089	0	No_clan	Caenorhabditiselegansrepeatofunknownfunction(DUF851)
ORF02274	73	92	72	95	PF05867.4	DUF851	Repeat	2	21	32	9	0.69	0	No_clan	Caenorhabditiselegansrepeatofunknownfunction(DUF851)
ORF00060	8	213	7	214	PF00149.21	Metallophos	Domain	2	199	200	29.4	3.6e-07	1	CL0163	Calcineurin-likephosphoesterase	predicted_active_site[91]
ORF00485	36	255	36	256	PF00149.21	Metallophos	Domain	1	199	200	64.8	5.2e-18	1	CL0163	Calcineurin-likephosphoesterase	predicted_active_site[121]
ORF00689	163	343	163	345	PF00149.21	Metallophos	Domain	1	198	200	31	1.2e-07	1	CL0163	Calcineurin-likephosphoesterase	predicted_active_site[235]
ORF01232	3	34	2	36	PF00149.21	Metallophos	Domain	2	41	200	11.1	0.15	0	CL0163	Calcineurin-likephosphoesterase
ORF01232	68	113	43	114	PF00149.21	Metallophos	Domain	142	199	200	18.7	0.00068	0	CL0163	Calcineurin-likephosphoesterase
ORF01722	1	83	1	202	PF00149.21	Metallophos	Domain	1	91	200	53.4	1.6e-14	1	CL0163	Calcineurin-likephosphoesterase	predicted_active_site[67]
ORF01723	25	86	19	88	PF00149.21	Metallophos	Domain	86	147	200	11.4	0.12	0	CL0163	Calcineurin-likephosphoesterase
ORF01775	2	138	1	203	PF00149.21	Metallophos	Domain	2	166	200	40.6	1.4e-10	1	CL0163	Calcineurin-likephosphoesterase	predicted_active_site[67]
ORF01327	10	97	2	100	PF04547.5	Anoctamin	Family	232	317	451	16.7	0.0017	0	CL0416	Calcium-activatedchloridechannel
ORF00579	423	617	395	636	PF02029.8	Caldesmon	Family	179	371	793	8	0.39	0	No_clan	Caldesmon
ORF02747	37	81	27	89	PF02888.9	CaMBD	Family	19	63	77	12.7	0.057	0	No_clan	Calmodulinbindingdomain
ORF01539	129	336	129	337	PF02786.10	CPSase_L_D2	Domain	1	210	211	214.9	6e-64	1	CL0179	Carbamoyl-phosphatesynthaseLchain,ATPbindingdomain
ORF01539	683	882	683	885	PF02786.10	CPSase_L_D2	Domain	1	206	211	107.4	4.5e-31	1	CL0179	Carbamoyl-phosphatesynthaseLchain,ATPbindingdomain
ORF01792	115	321	115	324	PF02786.10	CPSase_L_D2	Domain	1	208	211	248.4	3.3e-74	1	CL0179	Carbamoyl-phosphatesynthaseLchain,ATPbindingdomain
ORF01539	7	124	6	124	PF00289.15	CPSase_L_chain	Domain	2	110	110	74.2	6.4e-21	1	No_clan	Carbamoyl-phosphatesynthaseLchain,N-terminaldomain
ORF01539	568	678	567	678	PF00289.15	CPSase_L_chain	Domain	2	110	110	77.5	5.9e-22	1	No_clan	Carbamoyl-phosphatesynthaseLchain,N-terminaldomain
ORF01792	1	110	1	110	PF00289.15	CPSase_L_chain	Domain	1	110	110	148.2	6.4e-44	1	No_clan	Carbamoyl-phosphatesynthaseLchain,N-terminaldomain
ORF02076	356	475	346	481	PF00988.15	CPSase_sm_chain	Domain	21	108	131	12.1	0.08	0	No_clan	Carbamoyl-phosphatesynthasesmallchain,CPSasedomain
ORF02199	8	137	7	137	PF00988.15	CPSase_sm_chain	Domain	2	131	131	166.9	1.1e-49	1	No_clan	Carbamoyl-phosphatesynthasesmallchain,CPSasedomain
ORF00066	139	199	136	205	PF02787.12	CPSase_L_D3	Domain	42	94	121	10.7	0.25	0	No_clan	Carbamoyl-phosphatesynthetaselargechain,oligomerisationdomain
ORF01539	424	546	423	546	PF02787.12	CPSase_L_D3	Domain	2	121	121	133.9	1.8e-39	1	No_clan	Carbamoyl-phosphatesynthetaselargechain,oligomerisationdomain
ORF02109	46	114	41	119	PF02787.12	CPSase_L_D3	Domain	16	89	121	12.6	0.067	0	No_clan	Carbamoyl-phosphatesynthetaselargechain,oligomerisationdomain
ORF00186	154	170	154	171	PF02839.7	CBM_5_12	Family	5	21	41	10.7	0.23	0	No_clan	Carbohydratebindingdomain
ORF02394	58	443	53	446	PF04966.5	OprB	Family	6	367	370	112.1	2.6e-32	1	CL0193	Carbohydrate-selectiveporin,OprBfamily
ORF02403	39	189	38	190	PF00484.12	Pro_CA	Domain	2	143	144	165.2	6.7e-49	1	No_clan	Carbonicanhydrase
ORF02683	53	202	53	203	PF00484.12	Pro_CA	Domain	1	143	144	116.2	8.8e-34	1	No_clan	Carbonicanhydrase
ORF02022	2	164	2	165	PF00795.15	CN_hydrolase	Family	1	183	184	81.8	3e-23	1	No_clan	Carbon-nitrogenhydrolase	predicted_active_site[140,106,40]
ORF02077	39	538	37	542	PF01039.15	Carboxyl_trans	Family	3	485	493	486.2	6.5e-146	1	CL0127	Carboxyltransferasedomain
ORF02780	98	241	59	248	PF01039.15	Carboxyl_trans	Family	35	180	493	74.9	3.1e-21	1	CL0127	Carboxyltransferasedomain
ORF02151	50	105	37	115	PF02627.13	CMD	Family	15	69	85	54.9	4.4e-15	1	CL0423	Carboxymuconolactonedecarboxylasefamily	predicted_active_site[75,78]
ORF02571	29	104	25	107	PF02627.13	CMD	Family	6	82	85	50	1.6e-13	1	CL0423	Carboxymuconolactonedecarboxylasefamily	predicted_active_site[61,64]
ORF00488	79	140	76	144	PF02244.9	Propep_M14	Domain	9	70	74	11.6	0.13	0	No_clan	Carboxypeptidaseactivationpeptide
ORF01837	403	499	402	499	PF02559.9	CarD_TRCF	Family	2	98	98	85.1	2e-24	1	No_clan	CarD-like/TRCFdomain
ORF00805	24	403	24	405	PF00199.12	Catalase	Domain	1	382	384	553.6	1.4e-166	1	No_clan	Catalase
ORF00806	3	385	2	386	PF00199.12	Catalase	Domain	2	383	384	615.9	1.6e-185	1	No_clan	Catalase
ORF01129	8	284	2	299	PF00199.12	Catalase	Domain	24	315	384	37.5	8.8e-10	1	No_clan	Catalase
ORF00805	423	489	422	489	PF06628.5	Catalase-rel	Family	2	68	68	71.8	2.4e-20	1	No_clan	Catalase-relatedimmune-responsive
ORF00806	408	472	406	472	PF06628.5	Catalase-rel	Family	3	68	68	78.6	1.7e-22	1	No_clan	Catalase-relatedimmune-responsive
ORF01923	20	295	20	297	PF01545.14	Cation_efflux	Family	1	283	285	239.9	2.1e-71	1	CL0184	Cationeffluxfamily
ORF00141	47	72	46	73	PF03123.8	CAT_RBD	Domain	32	57	59	11.1	0.19	0	No_clan	CATRNAbindingdomain
ORF00683	273	385	270	386	PF02413.10	Caudo_TAP	Family	5	110	130	9.6	0.74	0	No_clan	Caudoviralestailfibreassemblyprotein
ORF00357	10	47	7	48	PF05545.4	FixQ	Family	10	48	49	31.4	8.4e-08	1	No_clan	Cbb3-typecytochromeoxidasecomponentFixQ
ORF00410	6	27	1	31	PF05545.4	FixQ	Family	11	32	49	8.9	0.88	0	No_clan	Cbb3-typecytochromeoxidasecomponentFixQ
ORF00410	38	54	34	55	PF05545.4	FixQ	Family	11	27	49	9.7	0.48	0	No_clan	Cbb3-typecytochromeoxidasecomponentFixQ
ORF00460	12	28	10	38	PF05545.4	FixQ	Family	15	31	49	13	0.047	0	No_clan	Cbb3-typecytochromeoxidasecomponentFixQ
ORF01063	13	36	7	42	PF05545.4	FixQ	Family	13	35	49	16.4	0.0039	0	No_clan	Cbb3-typecytochromeoxidasecomponentFixQ
ORF01069	174	257	174	259	PF08406.3	CbbQ_C	Family	1	84	86	97	3.8e-28	1	No_clan	CbbQ/NirQ/NorQC-terminal
ORF00877	11	271	8	271	PF01888.10	CbiD	Family	4	261	261	242.1	3.7e-72	1	No_clan	CbiD
ORF00870	12	114	12	117	PF01903.10	CbiX	Family	1	102	105	82.7	1.3e-23	1	CL0043	CbiX
ORF00870	141	243	141	244	PF01903.10	CbiX	Family	1	104	105	52	4.9e-14	1	CL0043	CbiX
ORF02551	269	333	261	338	PF02762.7	Cbl_N3	Domain	10	81	86	10.6	0.26	0	No_clan	CBLproto-oncogeneN-terminus,SH2-likedomain
ORF00053	136	192	136	196	PF00571.21	CBS	Domain	1	52	57	33.7	1.7e-08	1	No_clan	CBSdomain
ORF00053	201	255	200	256	PF00571.21	CBS	Domain	2	56	57	32.3	4.4e-08	1	No_clan	CBSdomain
ORF00254	337	387	336	389	PF00571.21	CBS	Domain	2	53	57	34.6	8.2e-09	1	No_clan	CBSdomain
ORF00254	400	451	400	453	PF00571.21	CBS	Domain	1	54	57	8.9	0.93	0	No_clan	CBSdomain
ORF00927	176	217	169	222	PF00571.21	CBS	Domain	9	51	57	25	8.4e-06	1	No_clan	CBSdomain
ORF00927	233	290	232	291	PF00571.21	CBS	Domain	2	56	57	38.7	4.6e-10	1	No_clan	CBSdomain
ORF00982	97	144	90	148	PF00571.21	CBS	Domain	5	52	57	46.2	2e-12	1	No_clan	CBSdomain
ORF00982	154	206	153	209	PF00571.21	CBS	Domain	2	53	57	45.9	2.6e-12	1	No_clan	CBSdomain
ORF01538	477	531	477	533	PF00571.21	CBS	Domain	1	55	57	12.2	0.083	0	No_clan	CBSdomain
ORF01538	542	589	542	594	PF00571.21	CBS	Domain	1	49	57	19.1	0.00058	1	No_clan	CBSdomain
ORF02268	194	248	194	253	PF00571.21	CBS	Domain	1	52	57	17.9	0.0014	1	No_clan	CBSdomain
ORF02268	263	313	260	314	PF00571.21	CBS	Domain	6	56	57	45.1	4.4e-12	1	No_clan	CBSdomain
ORF02573	212	254	201	257	PF00571.21	CBS	Domain	11	54	57	20.5	0.00021	1	No_clan	CBSdomain
ORF02573	266	317	266	319	PF00571.21	CBS	Domain	1	53	57	28.4	7.4e-07	1	No_clan	CBSdomain
ORF02854	7	53	3	56	PF00571.21	CBS	Domain	4	51	57	16.6	0.0035	1	No_clan	CBSdomain
ORF02854	80	116	68	119	PF00571.21	CBS	Domain	18	54	57	13.6	0.03	0	No_clan	CBSdomain
ORF02607	61	125	1	159	PF03379.6	CcmB	Family	55	120	215	17.9	0.0011	0	CL0181	CcmBprotein
ORF01579	29	57	28	58	PF06203.7	CCT	Motif	3	31	45	11.1	0.18	0	CL0281	CCTmotif
ORF00222	42	118	39	120	PF04549.7	CD47	Family	5	85	157	13.6	0.039	0	No_clan	CD47transmembraneregion
ORF00543	34	117	14	137	PF03234.7	CDC37_N	Domain	69	151	177	12.7	0.092	0	No_clan	Cdc37Nterminalkinasebinding
ORF02347	324	375	297	404	PF03234.7	CDC37_N	Domain	95	146	177	12.6	0.1	0	No_clan	Cdc37Nterminalkinasebinding
ORF00740	52	79	20	82	PF02724.7	CDC45	Family	303	329	627	9.9	0.13	0	No_clan	CDC45-likeprotein
ORF00813	41	75	16	86	PF09079.4	Cdc6_C	Domain	27	60	85	15.2	0.01	0	No_clan	CDC6,Cterminal
ORF02562	7	88	4	186	PF01066.14	CDP-OH_P_transf	Family	4	89	102	61.3	6.5e-17	1	No_clan	CDP-alcoholphosphatidyltransferase
ORF02718	12	378	11	379	PF01098.12	FTSW_RODA_SPOVE	Family	2	358	359	241.4	9.4e-72	1	CL0142	Cellcycleprotein
ORF02789	192	413	189	416	PF01098.12	FTSW_RODA_SPOVE	Family	141	356	359	167.6	2.6e-49	1	CL0142	Cellcycleprotein
ORF00210	3	37	1	40	PF11357.1	Spy1	Family	94	126	131	12.3	0.11	0	No_clan	Cellcycleregulatoryprotein
ORF01802	44	129	36	151	PF02491.13	FtsA	Domain	40	125	172	10.6	0.31	0	CL0108	CelldivisionproteinFtsA
ORF02714	8	195	7	195	PF02491.13	FtsA	Domain	2	172	172	123.3	7.4e-36	1	CL0108	CelldivisionproteinFtsA
ORF02714	205	379	205	379	PF02491.13	FtsA	Domain	1	172	172	142.6	8.8e-42	1	CL0108	CelldivisionproteinFtsA
ORF01436	6	92	6	92	PF05164.6	ZapA	Family	1	89	89	49	3.4e-13	1	No_clan	CelldivisionproteinZapA
ORF01859	253	477	221	480	PF00150.11	Cellulase	Domain	28	282	287	53.9	1.1e-14	1	CL0058	Cellulase(glycosylhydrolasefamily5)	predicted_active_site[348,431]
ORF00065	52	109	19	131	PF05420.4	BCSC_C	Family	181	238	342	13	0.033	0	No_clan	CellulosesynthaseoperonproteinCC-terminus(BCSC_C)
ORF00620	1	105	1	105	PF10695.2	Cw-hydrolase	Family	1	105	105	194	2.7e-58	1	No_clan	Cellwall-associatedhydrolase
ORF00627	1	105	1	105	PF10695.2	Cw-hydrolase	Family	1	105	105	194	2.7e-58	1	No_clan	Cellwall-associatedhydrolase
ORF01586	24	78	10	105	PF05837.5	CENP-H	Domain	16	70	106	11.3	0.22	0	No_clan	CentromereproteinH(CENP-H)
ORF00384	72	85	70	87	PF10384.2	Scm3	Family	12	25	58	11	0.18	0	No_clan	CentromereproteinScm3
ORF00983	6	58	1	62	PF07857.5	DUF1632	Family	118	170	254	12.8	0.041	0	CL0184	CEOfamily(DUF1632)
ORF02717	80	119	76	140	PF04989.5	CmcI	Family	16	55	206	13	0.037	0	CL0063	Cephalosporinhydroxylase
ORF01551	152	362	116	366	PF02706.8	Wzz	Family	80	147	152	12.4	0.083	0	No_clan	Chainlengthdeterminantprotein
ORF02525	14	257	13	259	PF02706.8	Wzz	Family	2	150	152	59.8	2.1e-16	1	No_clan	Chainlengthdeterminantprotein
ORF02673	15	258	14	271	PF02706.8	Wzz	Family	2	139	152	27.5	1.8e-06	1	No_clan	Chainlengthdeterminantprotein
ORF00347	75	188	67	191	PF02431.8	Chalcone	Domain	69	193	200	26	4.2e-06	1	No_clan	Chalcone-flavanoneisomerase
ORF02732	16	109	6	111	PF02431.8	Chalcone	Domain	39	131	200	14.5	0.014	0	No_clan	Chalcone-flavanoneisomerase
ORF02346	4	91	4	91	PF00166.14	Cpn10	Domain	1	93	93	113.5	2.5e-33	1	CL0296	Chaperonin10Kdsubunit
ORF02737	3	98	2	99	PF01807.13	zf-CHC2	Domain	2	97	98	89	8.6e-26	1	CL0167	CHC2zincfinger
ORF02170	99	150	73	155	PF11434.1	CHIPS	Family	36	86	91	15	0.011	0	No_clan	Chemotaxis-inhibitingproteinCHIPS
ORF01484	1626	1664	1574	1687	PF08329.3	ChitinaseA_N	Domain	71	108	133	10	0.43	0	CL0159	ChitinaseA,N-terminaldomain
ORF00264	128	338	114	342	PF00182.12	Glyco_hydro_19	Domain	36	227	232	172.6	7.6e-51	1	CL0037	ChitinaseclassI
ORF01893	8	48	1	118	PF00182.12	Glyco_hydro_19	Domain	118	157	232	14	0.023	0	CL0037	ChitinaseclassI
ORF02756	267	382	251	455	PF03142.8	Chitin_synth_2	Family	338	447	537	14.8	0.0054	0	CL0110	Chitinsynthase
ORF02599	26	103	16	107	PF09685.3	Tic20	Family	10	89	94	16.9	0.0046	0	No_clan	Chloroplastimportcomponentprotein(Tic20)
ORF01417	156	195	152	205	PF10457.2	MENTAL	Domain	9	48	172	10.3	0.31	0	No_clan	Cholesterol-capturingdomain
ORF01156	94	343	93	343	PF00425.11	Chorismate_bind	Family	2	257	257	186.5	4.2e-55	1	No_clan	chorismatebindingenzyme
ORF01172	201	452	200	452	PF00425.11	Chorismate_bind	Family	2	257	257	260.9	8.3e-78	1	No_clan	chorismatebindingenzyme
ORF02073	162	419	162	419	PF00425.11	Chorismate_bind	Family	1	257	257	267.3	9.2e-80	1	No_clan	chorismatebindingenzyme
ORF00657	277	356	277	357	PF01817.14	CM_2	Domain	1	80	81	66.7	1.1e-18	1	No_clan	ChorismatemutasetypeII
ORF02156	10	347	10	348	PF01264.14	Chorismate_synt	Family	1	345	346	465.5	5e-140	1	No_clan	Chorismatesynthase
ORF00404	9	50	2	58	PF08234.5	Spindle_Spc25	Family	18	56	74	12.3	0.097	0	No_clan	ChromosomesegregationproteinSpc25
ORF01440	66	90	59	109	PF08234.5	Spindle_Spc25	Family	10	34	74	11.4	0.19	0	No_clan	ChromosomesegregationproteinSpc25
ORF00585	19	45	2	47	PF05495.5	zf-CHY	Domain	41	69	71	9.6	0.77	0	No_clan	CHYzincfinger
ORF00585	51	108	45	110	PF05495.5	zf-CHY	Domain	17	69	71	14.7	0.02	0	No_clan	CHYzincfinger
ORF02145	505	575	498	593	PF06589.4	CRA	Family	66	133	157	13.1	0.034	0	No_clan	Circumsporozoite-relatedantigen(CRA)
ORF02857	30	97	20	105	PF04223.5	CitF	Family	19	91	466	9	0.38	0	CL0246	Citratelyase,alphasubunit(CitF)
ORF01269	39	89	7	106	PF08218.4	Citrate_ly_lig	Domain	87	137	182	11.7	0.098	0	CL0119	CitratelyaseligaseC-terminaldomain
ORF02662	45	409	45	409	PF00285.14	Citrate_synt	Domain	1	356	356	418.9	9.5e-126	1	No_clan	Citratesynthase
ORF02757	161	194	142	207	PF12348.1	CLASP_N	Family	175	208	227	12	0.076	0	CL0020	CLASPNterminal
ORF00774	212	261	208	268	PF01474.9	DAHP_synth_2	Family	275	321	439	10.1	0.14	0	No_clan	Class-IIDAHPsynthetasefamily
ORF01405	252	306	242	326	PF02085.9	Cytochrom_CIII	Domain	17	61	102	20.2	0.00037	0	CL0317	ClassIIIcytochromeCfamily
ORF01405	350	422	332	446	PF02085.9	Cytochrom_CIII	Domain	15	76	102	25.7	7.3e-06	1	CL0317	ClassIIIcytochromeCfamily
ORF00475	29	170	13	171	PF07675.4	Cleaved_Adhesin	Family	15	166	168	24.7	1.1e-05	1	CL0202	CleavedAdhesinDomain
ORF02667	526	685	521	685	PF07675.4	Cleaved_Adhesin	Family	6	168	168	45	6.6e-12	1	CL0202	CleavedAdhesinDomain
ORF01778	4	86	1	91	PF01742.10	Peptidase_M27	Family	289	373	408	11.4	0.082	0	CL0126	Clostridialneurotoxinzincprotease
ORF01312	17	64	16	66	PF02861.13	Clp_N	Family	2	49	53	50.9	8.1e-14	1	No_clan	Clpaminoterminaldomain
ORF01312	98	144	95	147	PF02861.13	Clp_N	Family	4	50	53	24.8	1.2e-05	1	No_clan	Clpaminoterminaldomain
ORF01341	17	67	17	69	PF02861.13	Clp_N	Family	1	51	53	35.6	4.9e-09	1	No_clan	Clpaminoterminaldomain
ORF01341	93	142	92	143	PF02861.13	Clp_N	Family	2	52	53	42	4.9e-11	1	No_clan	Clpaminoterminaldomain
ORF01286	180	230	174	249	PF00574.16	CLP_protease	Domain	65	118	182	10.3	0.31	0	CL0127	Clpprotease
ORF02849	43	217	36	218	PF00574.16	CLP_protease	Domain	6	180	182	252.9	1.1e-75	1	CL0127	Clpprotease
ORF02848	6	44	5	44	PF06689.6	zf-C4_ClpX	Domain	2	41	41	54.8	3.8e-15	1	No_clan	ClpXC4-typezincfinger
ORF01161	18	82	3	86	PF10234.2	Cluap1	Family	150	214	267	14.9	0.0089	0	No_clan	Clusterin-associatedprotein-1
ORF00225	447	501	447	512	PF05738.6	Cna_B	Family	1	58	70	25.3	7.1e-06	1	CL0287	CnaproteinB-typedomain
ORF00900	534	576	521	582	PF05738.6	Cna_B	Family	5	46	70	12.4	0.08	0	CL0287	CnaproteinB-typedomain
ORF00937	446	507	446	512	PF05738.6	Cna_B	Family	1	65	70	18.5	0.00097	0	CL0287	CnaproteinB-typedomain
ORF02093	27	79	21	94	PF05738.6	Cna_B	Family	13	51	70	16.8	0.0033	0	CL0287	CnaproteinB-typedomain
ORF01695	504	552	500	557	PF09447.3	Cnl2_NKP2	Family	13	62	67	17.7	0.0016	0	No_clan	Cnl2/NKP2familyprotein
ORF01366	6	99	6	99	PF02629.12	CoA_binding	Domain	1	96	96	104.2	3.1e-30	1	CL0063	CoAbindingdomain
ORF01719	61	140	55	147	PF02629.12	CoA_binding	Domain	15	84	96	12.5	0.12	0	CL0063	CoAbindingdomain
ORF02610	95	167	92	170	PF02629.12	CoA_binding	Domain	4	76	96	13.6	0.055	0	CL0063	CoAbindingdomain
ORF01193	271	390	271	393	PF00549.12	Ligase_CoA	Domain	1	150	153	84.5	4.3e-24	1	No_clan	CoA-ligase
ORF01366	151	269	151	273	PF00549.12	Ligase_CoA	Domain	1	149	153	56.1	2.5e-15	1	No_clan	CoA-ligase
ORF02189	108	177	87	183	PF04733.7	Coatomer_E	Family	62	131	290	12	0.069	0	CL0020	Coatomerepsilonsubunit
ORF01514	10	258	8	259	PF02654.8	CobS	Family	3	234	235	107	8.3e-31	1	No_clan	Cobalamin-5-phosphatesynthase
ORF00880	3	168	3	170	PF01923.11	Cob_adeno_trans	Family	1	160	162	167.9	1.1e-49	1	No_clan	Cobalaminadenosyltransferase
ORF02447	3	174	3	175	PF01923.11	Cob_adeno_trans	Family	1	161	162	207.2	9.7e-62	1	No_clan	Cobalaminadenosyltransferase
ORF00875	132	220	131	222	PF11761.1	CbiG_mid	Domain	2	91	93	54	1.2e-14	1	No_clan	Cobalaminbiosynthesiscentralregion
ORF00875	225	347	224	348	PF01890.9	CbiG_C	Domain	2	121	122	107	5.5e-31	1	No_clan	CobalaminsynthesisGC-terminus
ORF00875	46	127	44	127	PF11760.1	CbiG_N	Domain	3	84	84	102.2	7.2e-30	1	No_clan	CobalaminsynthesisGN-terminal
ORF00883	252	341	252	344	PF07683.7	CobW_C	Domain	1	91	94	53.5	1.1e-14	1	No_clan	CobalaminsynthesisproteincobWC-terminaldomain
ORF00861	297	444	294	445	PF07685.7	GATase_3	Domain	3	157	158	110.8	3.6e-32	1	CL0014	CobB/CobQ-likeglutamineamidotransferasedomain
ORF00863	290	439	288	440	PF07685.7	GATase_3	Domain	3	156	158	147.2	2.2e-43	1	CL0014	CobB/CobQ-likeglutamineamidotransferasedomain
ORF00865	11	288	9	298	PF03186.6	CobD_Cbib	Family	3	282	292	317	5.7e-95	1	No_clan	CobD/Cbibprotein
ORF01517	4	167	3	167	PF02283.9	CobU	Domain	2	167	167	172.2	4.7e-51	1	CL0023	Cobinamidekinase/cobinamidephosphateguanyltransferase	predicted_active_site[48]
ORF00882	144	1234	144	1234	PF02514.9	CobN-Mg_chel	Family	1	1089	1089	1218	0	1	No_clan	CobN/MagnesiumChelatase
ORF00861	13	183	12	198	PF01656.16	CbiA	Domain	2	183	194	82	2.7e-23	1	CL0023	CobQ/CobB/MinD/ParAnucleotidebindingdomain
ORF00863	7	234	7	246	PF01656.16	CbiA	Domain	1	192	194	85	3.3e-24	1	CL0023	CobQ/CobB/MinD/ParAnucleotidebindingdomain
ORF01650	3	178	3	200	PF01656.16	CbiA	Domain	1	163	194	26.6	2.6e-06	1	CL0023	CobQ/CobB/MinD/ParAnucleotidebindingdomain
ORF02314	17	75	14	154	PF01656.16	CbiA	Domain	4	49	194	16	0.0046	0	CL0023	CobQ/CobB/MinD/ParAnucleotidebindingdomain
ORF02460	5	221	5	221	PF01656.16	CbiA	Domain	1	194	194	160	3.3e-47	1	CL0023	CobQ/CobB/MinD/ParAnucleotidebindingdomain
ORF02525	597	731	587	775	PF01656.16	CbiA	Domain	11	129	194	36	3.5e-09	1	CL0023	CobQ/CobB/MinD/ParAnucleotidebindingdomain
ORF02673	603	719	603	779	PF01656.16	CbiA	Domain	1	103	194	30.6	1.5e-07	1	CL0023	CobQ/CobB/MinD/ParAnucleotidebindingdomain
ORF02716	117	142	113	215	PF01656.16	CbiA	Domain	8	33	194	8.7	0.79	0	CL0023	CobQ/CobB/MinD/ParAnucleotidebindingdomain
ORF00883	6	206	6	207	PF02492.12	cobW	Domain	1	172	173	178.6	5.3e-53	1	CL0023	CobW/HypB/UreG,nucleotide-bindingdomain
ORF02685	4	51	2	67	PF02552.9	CO_dh	Family	46	94	168	13.9	0.023	0	CL0085	COdehydrogenasebetasubunit/acetyl-CoAsynthaseepsilonsubunit
ORF01865	6	201	4	202	PF01144.16	CoA_trans	Domain	3	217	218	144.8	1.6e-42	1	CL0246	CoenzymeAtransferase	predicted_active_site[47,47]
ORF01867	5	215	5	217	PF01144.16	CoA_trans	Domain	1	216	218	250	1.1e-74	1	CL0246	CoenzymeAtransferase
ORF00800	120	165	104	183	PF06209.6	COBRA1	Family	172	216	475	14.4	0.0084	0	No_clan	CofactorofBRCA1(COBRA1)
ORF01161	46	102	40	115	PF06148.4	COG2	Family	64	120	133	15.1	0.012	0	CL0295	COG(conservedoligomericGolgi)complexcomponent,COG2
ORF00195	1	63	1	64	PF00313.15	CSD	Domain	1	66	67	70.4	6.3e-20	1	CL0021	'Cold-shock'DNA-bindingdomain
ORF02045	87	139	82	142	PF00313.15	CSD	Domain	8	64	67	25.5	6.2e-06	1	CL0021	'Cold-shock'DNA-bindingdomain
ORF02046	1	60	1	62	PF00313.15	CSD	Domain	1	65	67	61.7	3.1e-17	1	CL0021	'Cold-shock'DNA-bindingdomain
ORF00920	11	62	11	66	PF02674.9	Colicin_V	Family	21	77	146	11.5	0.15	0	CL0292	ColicinVproductionprotein
ORF01708	4	144	4	151	PF02674.9	Colicin_V	Family	1	139	146	91.9	2.5e-26	1	CL0292	ColicinVproductionprotein
ORF00718	384	503	384	503	PF12392.1	DUF3656	Family	1	122	122	84.4	4.7e-24	1	No_clan	Collagenase
ORF01744	64	75	60	78	PF03047.7	ComC	Family	7	18	32	10.6	0.23	0	CL0400	COMCfamily
ORF00389	216	267	210	288	PF05205.5	COMPASS-Shg1	Family	33	84	106	12.8	0.084	0	No_clan	COMPASS(ComplexproteinsassociatedwithSet1p)componentshg1
ORF00999	23	74	21	81	PF05205.5	COMPASS-Shg1	Family	6	54	106	14.1	0.034	0	No_clan	COMPASS(ComplexproteinsassociatedwithSet1p)componentshg1
ORF02432	259	411	258	412	PF02464.10	CinA	Family	2	154	155	180.4	1.2e-53	1	No_clan	Competence-damagedprotein
ORF02800	234	503	234	505	PF03772.9	Competence	Family	1	269	271	190.8	1.8e-56	1	No_clan	Competenceprotein
ORF02471	9	58	3	105	PF11033.1	ComJ	Family	15	64	125	15.2	0.0099	0	No_clan	CompetenceproteinJ(ComJ)
ORF00634	80	165	69	171	PF04802.8	SMK-1	Family	89	173	193	14.9	0.011	0	No_clan	ComponentofIISlongevitypathwaySMK-1
ORF00419	11	119	4	119	PF12422.1	Condensin2nSMC	Family	19	107	152	13	0.048	0	No_clan	CondensinIInonstructuralmaintenanceofchromosomessubunit
ORF02024	507	531	503	538	PF07283.4	TrbH	Family	34	58	121	10.3	0.36	0	No_clan	ConjugaltransferproteinTrbH
ORF02202	29	109	24	128	PF07283.4	TrbH	Family	18	99	121	15.6	0.0085	0	No_clan	ConjugaltransferproteinTrbH
ORF00983	20	56	8	60	PF02950.10	Conotoxin	Domain	31	67	75	13.7	0.063	0	CL0083	Conotoxin
ORF01245	250	295	235	302	PF02436.11	PYC_OADA	Family	144	189	196	15.3	0.0075	0	No_clan	Conservedcarboxylasedomain
ORF02474	4	215	3	215	PF09365.3	DUF2461	Domain	2	211	211	229.7	1.9e-68	1	No_clan	Conservedhypotheticalprotein(DUF2461)
ORF00206	6	59	1	63	PF03601.7	Cons_hypoth698	Family	59	114	305	10.5	0.13	0	CL0064	Conservedhypotheticalprotein698
ORF01248	1	176	1	177	PF03602.8	Cons_hypoth95	Family	1	182	183	143.8	2.8e-42	1	CL0063	Conservedhypotheticalprotein95
ORF01770	31	98	5	109	PF03602.8	Cons_hypoth95	Family	94	159	183	14.6	0.013	0	CL0063	Conservedhypotheticalprotein95
ORF02866	15	53	4	56	PF05552.5	TM_helix	Family	12	50	53	30.2	2e-07	1	No_clan	ConservedTMhelix
ORF00056	10	86	4	88	PF07002.9	Copine	Family	19	94	145	13	0.05	0	CL0128	Copine
ORF00973	10	86	5	88	PF07002.9	Copine	Family	19	94	145	12.9	0.054	0	CL0128	Copine
ORF02131	35	169	21	171	PF00080.13	Sod_Cu	Domain	7	140	142	139.6	5.8e-41	1	No_clan	Copper/zincsuperoxidedismutase(SODC)
ORF02731	51	130	19	139	PF00080.13	Sod_Cu	Domain	43	120	142	12.2	0.12	0	No_clan	Copper/zincsuperoxidedismutase(SODC)
ORF02422	376	429	371	432	PF04234.5	CopC	Family	44	101	121	10.6	0.37	0	No_clan	CopperresistanceproteinCopC
ORF00275	46	119	42	142	PF05425.6	CopD	Family	5	84	105	31.6	1.1e-07	1	CL0430	CopperresistanceproteinD
ORF00025	5	300	3	300	PF01218.11	Coprogen_oxidas	Family	3	296	296	428.6	5.3e-129	1	No_clan	CoproporphyrinogenIIIoxidase
ORF00990	4	32	1	44	PF04803.5	Cor1	Family	16	44	130	13	0.049	0	No_clan	Cor1/Xlr/Xmrconservedregion
ORF00992	151	188	147	202	PF04803.5	Cor1	Family	5	42	130	10.8	0.24	0	No_clan	Cor1/Xlr/Xmrconservedregion
ORF01609	151	188	147	202	PF04803.5	Cor1	Family	5	42	130	10.6	0.28	0	No_clan	Cor1/Xlr/Xmrconservedregion
ORF00407	60	352	57	354	PF01544.11	CorA	Family	4	292	292	191.3	1.4e-56	1	No_clan	CorA-likeMg2+transporterprotein
ORF00082	5	48	1	74	PF12093.1	Corona_NS8	Family	3	44	118	12.3	0.13	0	No_clan	CoronavirusNS8protein
ORF01960	5	55	3	66	PF06460.5	NSP13	Family	83	131	300	12.1	0.049	0	CL0063	CoronavirusNSP13
ORF02190	5	55	3	66	PF06460.5	NSP13	Family	83	131	300	12.1	0.049	0	CL0063	CoronavirusNSP13
ORF00486	18	45	7	56	PF12124.1	Nsp3_PL2pro	Domain	24	51	66	11.6	0.12	0	No_clan	Coronaviruspolyproteincleavagedomain
ORF00013	91	119	86	121	PF02672.8	CP12	Family	29	58	71	16	0.0094	0	No_clan	CP12domain
ORF00970	26	86	4	99	PF08144.4	CPL	Domain	66	126	148	12.7	0.065	0	No_clan	CPL(NUC119)domain
ORF00717	21	97	9	101	PF03178.8	CPSF_A	Family	17	85	321	11.5	0.091	0	CL0186	CPSFAsubunitregion
ORF01329	1	80	1	81	PF02537.8	CRCB	Family	35	116	117	82	2.2e-23	1	CL0184	CrcB-likeprotein
ORF00815	9	33	7	36	PF11492.1	Dicistro_VP4	Family	22	46	56	11.1	0.23	0	No_clan	Cricketparalysisvirus,VP4
ORF02429	18	48	1	50	PF09702.3	Cas_Csa5	Family	53	83	105	12.6	0.088	0	No_clan	CRISPR-associatedprotein(Cas_Csa5)
ORF01845	6	51	1	57	PF09618.3	Cas_Csy4	Family	98	142	183	10.9	0.23	0	No_clan	CRISPR-associatedprotein(Cas_Csy4)
ORF01043	7	282	4	284	PF01867.9	Cas_Cas1	Family	4	314	316	163.8	3.7e-48	1	No_clan	CRISPRassociatedproteinCas1
ORF01044	9	45	1	47	PF09827.2	CRISPR_Cas2	Family	3	33	79	15.3	0.013	0	No_clan	CRISPRassociatedproteinCas2
ORF00152	2	139	1	139	PF02075.10	RuvC	Domain	12	149	149	122.4	1e-35	1	CL0219	CrossoverjunctionendodeoxyribonucleaseRuvC
ORF00272	90	153	76	171	PF04449.5	Fimbrial_CS1	Family	13	79	143	9.8	0.61	0	No_clan	CS1typefimbrialmajorsubunit
ORF00096	726	807	722	814	PF10431.2	ClpB_D2-small	Domain	5	85	89	63.4	1.1e-17	1	No_clan	C-terminal,D2-smalldomain,ofClpBprotein
ORF01312	747	830	747	838	PF10431.2	ClpB_D2-small	Domain	1	84	89	88.4	1.7e-25	1	No_clan	C-terminal,D2-smalldomain,ofClpBprotein
ORF01341	771	853	771	860	PF10431.2	ClpB_D2-small	Domain	1	83	89	76.8	7.3e-22	1	No_clan	C-terminal,D2-smalldomain,ofClpBprotein
ORF02848	308	398	308	403	PF10431.2	ClpB_D2-small	Domain	1	84	89	61.2	5.3e-17	1	No_clan	C-terminal,D2-smalldomain,ofClpBprotein
ORF00807	175	198	175	205	PF10417.2	1-cysPrx_C	Domain	1	27	40	26	4.1e-06	1	No_clan	C-terminaldomainof1-Cysperoxiredoxin
ORF02784	179	196	177	206	PF10417.2	1-cysPrx_C	Domain	7	27	40	22.8	4e-05	1	No_clan	C-terminaldomainof1-Cysperoxiredoxin
ORF01257	52	91	26	97	PF11648.1	RIG-I_C-RD	Family	77	117	124	10.5	0.33	0	No_clan	C-terminaldomainofRIG-I
ORF02804	556	704	556	709	PF11818.1	DUF3340	Family	1	139	143	106.4	9.3e-31	1	No_clan	C-terminaldomainoftailspecificprotease(DUF3340)
ORF00763	22	298	22	298	PF06418.7	CTP_synth_N	Family	1	275	275	419.2	4.5e-126	1	CL0023	CTPsynthaseN-terminus
ORF00280	102	131	98	149	PF04145.8	Ctr	Family	24	53	153	12.3	0.087	0	No_clan	Ctrcoppertransporterfamily
ORF01769	1163	1235	1130	1236	PF00431.13	CUB	Domain	35	109	110	36.5	3.2e-09	1	CL0164	CUBdomain
ORF00315	30	76	27	89	PF07883.4	Cupin_2	Domain	13	60	71	31	1e-07	1	CL0029	Cupindomain
ORF00645	21	68	19	71	PF07883.4	Cupin_2	Domain	3	51	71	19.7	0.00033	0	CL0029	Cupindomain
ORF00488	35	132	32	156	PF07325.4	Curto_V2	Family	6	96	126	14.3	0.019	0	No_clan	CurtovirusV2protein
ORF02780	181	216	175	232	PF03932.7	CutC	Family	9	44	202	10.9	0.15	0	CL0036	CutCfamily
ORF01233	53	82	52	89	PF01705.12	CX	Family	3	32	61	12.9	0.065	0	No_clan	CXmodule
ORF01445	557	570	555	578	PF02008.13	zf-CXXC	Domain	20	33	48	11.1	0.21	0	No_clan	CXXCzincfingerdomain
ORF00192	8	72	5	76	PF00027.22	cNMP_binding	Domain	4	69	91	28.2	9.2e-07	1	No_clan	Cyclicnucleotide-bindingdomain
ORF00361	10	96	8	97	PF00027.22	cNMP_binding	Domain	4	90	91	73.2	8.3e-21	1	No_clan	Cyclicnucleotide-bindingdomain
ORF00927	37	124	36	126	PF00027.22	cNMP_binding	Domain	2	89	91	43.6	1.4e-11	1	No_clan	Cyclicnucleotide-bindingdomain
ORF00935	17	104	15	105	PF00027.22	cNMP_binding	Domain	3	90	91	73.8	5.3e-21	1	No_clan	Cyclicnucleotide-bindingdomain
ORF00987	27	117	26	118	PF00027.22	cNMP_binding	Domain	2	90	91	43.2	1.9e-11	1	No_clan	Cyclicnucleotide-bindingdomain
ORF01379	28	114	27	116	PF00027.22	cNMP_binding	Domain	2	88	91	34.2	1.3e-08	1	No_clan	Cyclicnucleotide-bindingdomain
ORF01537	34	123	33	123	PF00027.22	cNMP_binding	Domain	2	91	91	64.5	4.2e-18	1	No_clan	Cyclicnucleotide-bindingdomain
ORF02010	30	117	28	118	PF00027.22	cNMP_binding	Domain	3	90	91	32.8	3.4e-08	1	No_clan	Cyclicnucleotide-bindingdomain
ORF02033	11	100	10	101	PF00027.22	cNMP_binding	Domain	2	90	91	35.2	6.1e-09	1	No_clan	Cyclicnucleotide-bindingdomain
ORF02070	37	123	34	125	PF00027.22	cNMP_binding	Domain	4	89	91	37.6	1.1e-09	1	No_clan	Cyclicnucleotide-bindingdomain
ORF02132	15	104	13	104	PF00027.22	cNMP_binding	Domain	3	91	91	51.1	6.4e-14	1	No_clan	Cyclicnucleotide-bindingdomain
ORF02149	3	66	2	70	PF00027.22	cNMP_binding	Domain	24	86	91	13	0.051	0	No_clan	Cyclicnucleotide-bindingdomain
ORF00584	118	219	99	234	PF09806.2	CDK2AP	Family	16	124	193	14.8	0.02	0	No_clan	Cyclin-dependentkinase2-associatedprotein
ORF01148	32	179	31	212	PF00160.14	Pro_isomerase	Domain	2	149	155	155.6	8.3e-46	1	No_clan	Cyclophilintypepeptidyl-prolylcis-transisomerase/CLD
ORF02498	7	154	6	159	PF00160.14	Pro_isomerase	Domain	2	150	155	148.5	1.3e-43	1	No_clan	Cyclophilintypepeptidyl-prolylcis-transisomerase/CLD
ORF01686	5	381	4	382	PF01053.13	Cys_Met_Meta_PP	Domain	2	385	386	510	1.9e-153	1	CL0061	Cys/MetmetabolismPLP-dependentenzyme
ORF02759	179	337	165	341	PF01053.13	Cys_Met_Meta_PP	Domain	72	228	386	76.1	1.2e-21	1	CL0061	Cys/MetmetabolismPLP-dependentenzyme
ORF02760	1	128	1	129	PF01053.13	Cys_Met_Meta_PP	Domain	257	385	386	104.6	2.6e-30	1	CL0061	Cys/MetmetabolismPLP-dependentenzyme
ORF02761	2	167	1	171	PF01053.13	Cys_Met_Meta_PP	Domain	61	226	386	150	4.3e-44	1	CL0061	Cys/MetmetabolismPLP-dependentenzyme
ORF02762	12	39	4	43	PF01053.13	Cys_Met_Meta_PP	Domain	9	35	386	11.1	0.066	0	CL0061	Cys/MetmetabolismPLP-dependentenzyme
ORF00989	11	41	4	58	PF00031.14	Cystatin	Domain	36	67	94	13.2	0.057	0	CL0121	Cystatindomain
ORF00489	47	108	47	108	PF02754.9	CCG	Family	1	64	64	60.5	8.4e-17	1	No_clan	Cysteine-richdomain
ORF00489	172	235	170	236	PF02754.9	CCG	Family	3	63	64	39.4	3.3e-10	1	No_clan	Cysteine-richdomain
ORF02718	365	425	342	430	PF07271.4	Cytadhesin_P30	Family	88	145	279	12.5	0.049	0	No_clan	CytadhesinP30/P32
ORF01643	1	135	1	154	PF01928.14	CYTH	Domain	1	161	187	39.9	2.6e-10	1	CL0273	CYTHdomain
ORF00196	7	104	5	105	PF00383.15	dCMP_cyt_deam_1	Family	4	101	102	95.7	8.2e-28	1	CL0109	Cytidineanddeoxycytidylatedeaminasezinc-bindingregion	predicted_active_site[58]
ORF00208	9	115	6	116	PF00383.15	dCMP_cyt_deam_1	Family	4	101	102	88.6	1.4e-25	1	CL0109	Cytidineanddeoxycytidylatedeaminasezinc-bindingregion	predicted_active_site[71]
ORF01459	1	103	1	103	PF00383.15	dCMP_cyt_deam_1	Family	1	102	102	73.7	6e-21	1	CL0109	Cytidineanddeoxycytidylatedeaminasezinc-bindingregion	predicted_active_site[53]
ORF02167	1	176	1	177	PF00383.15	dCMP_cyt_deam_1	Family	8	101	102	56.1	1.7e-15	1	CL0109	Cytidineanddeoxycytidylatedeaminasezinc-bindingregion	predicted_active_site[131]
ORF02630	22	125	20	128	PF00383.15	dCMP_cyt_deam_1	Family	3	96	102	60.2	9.4e-17	1	CL0109	Cytidineanddeoxycytidylatedeaminasezinc-bindingregion	predicted_active_site[75]
ORF01359	69	219	64	221	PF02224.11	Cytidylate_kin	Family	6	156	158	161.3	9.4e-48	1	CL0023	Cytidylatekinase
ORF00439	5	132	5	133	PF01467.19	CTP_transf_2	Domain	1	156	157	52.8	3.5e-14	1	CL0119	Cytidylyltransferase
ORF01184	102	152	92	160	PF02348.12	CTP_transf_3	Family	48	96	217	14.8	0.012	0	CL0110	Cytidylyltransferase
ORF01244	4	216	4	216	PF02348.12	CTP_transf_3	Family	1	217	217	167.6	2.4e-49	1	CL0110	Cytidylyltransferase
ORF01728	5	165	5	166	PF01467.19	CTP_transf_2	Domain	1	156	157	110.3	7.2e-32	1	CL0119	Cytidylyltransferase	predicted_active_site[17,14]
ORF01844	45	133	31	168	PF01467.19	CTP_transf_2	Domain	45	110	157	11.8	0.15	0	CL0119	Cytidylyltransferase
ORF02545	4	137	4	180	PF02348.12	CTP_transf_3	Family	1	125	217	78.2	5.2e-22	1	CL0110	Cytidylyltransferase
ORF00967	6	262	5	263	PF01148.13	CTP_transf_1	Family	2	258	259	172.9	7.8e-51	1	CL0234	Cytidylyltransferasefamily
ORF02246	138	218	119	248	PF00033.12	Cytochrom_B_N	Domain	50	131	188	9.3	0.51	0	CL0328	Cytochromeb(N-terminal)/b6/petB
ORF00689	113	138	111	139	PF08802.3	CytB6-F_Fe-S	Domain	7	32	39	13.4	0.046	0	No_clan	CytochromeB6-FcomplexFe-Ssubunit
ORF00022	39	123	37	124	PF00034.14	Cytochrom_C	Domain	3	89	91	29.5	8e-07	1	CL0318	Cytochromec
ORF00269	215	336	214	337	PF00034.14	Cytochrom_C	Domain	2	90	91	21.4	0.00027	1	CL0318	Cytochromec
ORF00282	70	155	69	157	PF00034.14	Cytochrom_C	Domain	2	89	91	28.9	1.2e-06	1	CL0318	Cytochromec
ORF00354	1	66	1	67	PF00034.14	Cytochrom_C	Domain	13	90	91	26	9.7e-06	1	CL0318	Cytochromec
ORF00898	268	380	245	381	PF00034.14	Cytochrom_C	Domain	11	90	91	14.9	0.027	0	CL0318	Cytochromec
ORF01063	48	122	46	124	PF00034.14	Cytochrom_C	Domain	3	88	91	42.8	5.3e-11	1	CL0318	Cytochromec
ORF01066	375	459	374	460	PF00034.14	Cytochrom_C	Domain	2	90	91	28.2	2e-06	1	CL0318	Cytochromec
ORF01072	75	160	74	162	PF00034.14	Cytochrom_C	Domain	2	89	91	29.5	7.9e-07	1	CL0318	Cytochromec
ORF01405	51	137	51	141	PF00034.14	Cytochrom_C	Domain	1	87	91	53.2	3.1e-14	1	CL0318	Cytochromec
ORF01409	87	167	86	167	PF00034.14	Cytochrom_C	Domain	2	91	91	33.8	3.5e-08	1	CL0318	Cytochromec
ORF01532	45	61	44	108	PF00034.14	Cytochrom_C	Domain	2	18	91	13.9	0.059	0	CL0318	Cytochromec
ORF01733	217	330	215	331	PF00034.14	Cytochrom_C	Domain	3	90	91	38.9	8.9e-10	1	CL0318	Cytochromec
ORF02497	45	73	44	99	PF00034.14	Cytochrom_C	Domain	2	28	91	13.8	0.061	0	CL0318	Cytochromec
ORF02067	155	195	105	198	PF01322.13	Cytochrom_C_2	Domain	70	110	122	12.6	0.11	0	No_clan	CytochromeC'
ORF02336	119	200	110	209	PF01322.13	Cytochrom_C_2	Domain	10	95	122	23.8	3.9e-05	1	No_clan	CytochromeC'
ORF00358	10	442	9	443	PF00115.13	COX1	Family	2	446	447	236	4.8e-70	1	No_clan	CytochromeCandQuinoloxidasepolypeptideI
ORF01064	6	418	5	419	PF00115.13	COX1	Family	2	446	447	268.8	5.7e-80	1	No_clan	CytochromeCandQuinoloxidasepolypeptideI
ORF01412	33	514	33	516	PF00115.13	COX1	Family	1	445	447	440.1	6e-132	1	No_clan	CytochromeCandQuinoloxidasepolypeptideI
ORF00557	787	991	787	991	PF01578.13	Cytochrom_C_asm	Family	1	214	214	133	8.5e-39	1	CL0328	CytochromeCassemblyprotein
ORF02767	46	100	43	102	PF03918.7	CcmH	Family	97	146	148	10.8	0.14	0	No_clan	CytochromeCbiogenesisprotein
ORF02071	211	388	211	426	PF02683.8	DsbD	Family	1	181	211	56.9	1.6e-15	1	CL0292	CytochromeCbiogenesisproteintransmembraneregion
ORF00358	488	722	488	722	PF02433.8	FixO	Family	1	226	226	330.1	4.2e-99	1	CL0318	CytochromeCoxidase,mono-hemesubunit/FixO
ORF00281	562	636	547	637	PF00116.13	COX2	Domain	50	119	120	40	2.2e-10	1	CL0026	CytochromeCoxidasesubunitII,periplasmicdomain
ORF01411	219	267	167	273	PF00116.13	COX2	Domain	46	94	120	23.3	3.4e-05	1	CL0026	CytochromeCoxidasesubunitII,periplasmicdomain
ORF01411	310	331	284	333	PF00116.13	COX2	Domain	97	118	120	17.1	0.0029	0	CL0026	CytochromeCoxidasesubunitII,periplasmicdomain
ORF01699	146	201	137	216	PF00116.13	COX2	Domain	22	77	120	11	0.22	0	CL0026	CytochromeCoxidasesubunitII,periplasmicdomain
ORF01411	85	150	66	152	PF02790.8	COX2_TM	Family	20	81	84	24	2.2e-05	1	No_clan	CytochromeCoxidasesubunitII,transmembranedomain
ORF01071	60	191	20	193	PF00510.11	COX3	Family	126	255	258	75.6	3.2e-21	1	No_clan	CytochromecoxidasesubunitIII
ORF02876	27	135	7	144	PF00510.11	COX3	Family	77	180	258	24.1	1.6e-05	1	No_clan	CytochromecoxidasesubunitIII
ORF02876	257	324	248	325	PF00510.11	COX3	Family	189	255	258	40.5	1.6e-10	1	No_clan	CytochromecoxidasesubunitIII
ORF02877	21	191	1	192	PF00510.11	COX3	Family	81	255	258	58.3	5.8e-16	1	No_clan	CytochromecoxidasesubunitIII
ORF02135	104	196	86	208	PF02239.9	Cytochrom_D1	Domain	264	357	369	19.7	0.00017	0	CL0186	CytochromeD1hemedomain
ORF01141	9	323	5	325	PF02628.8	COX15-CtaA	Family	6	299	301	177	3e-52	1	CL0328	Cytochromeoxidaseassemblyprotein
ORF01642	5	65	1	85	PF02628.8	COX15-CtaA	Family	224	279	301	13.7	0.017	0	CL0328	Cytochromeoxidaseassemblyprotein
ORF00359	2	46	2	46	PF03597.8	CcoS	Family	1	45	45	68.1	2.4e-19	1	No_clan	Cytochromeoxidasematurationproteincbb3-type
ORF01593	115	171	106	182	PF01801.9	Cytomega_gL	Family	156	212	255	11.8	0.086	0	No_clan	CytomegalovirusglycoproteinL
ORF00657	19	250	15	261	PF00793.13	DAHP_synth_1	Domain	18	256	272	130.2	4.2e-38	1	CL0036	DAHPsynthetaseIfamily
ORF01209	11	268	2	271	PF00793.13	DAHP_synth_1	Domain	12	269	272	230.7	9.5e-69	1	CL0036	DAHPsynthetaseIfamily
ORF00376	29	196	27	206	PF01427.10	Peptidase_M15	Family	3	187	198	119.3	1.2e-34	1	CL0170	D-ala-D-aladipeptidase
ORF00440	121	315	120	317	PF07478.6	Dala_Dala_lig_C	Family	2	201	203	161.4	1.4e-47	1	CL0179	D-alaD-alaligaseC-terminus	predicted_active_site[295,162]
ORF00440	1	103	1	103	PF01820.14	Dala_Dala_lig_N	Family	1	117	117	93.1	1.1e-26	1	No_clan	D-alaD-alaligaseN-terminus
ORF01266	10	121	9	147	PF02557.10	VanY	Family	2	104	132	57.1	1.2e-15	1	CL0170	D-alanyl-D-alaninecarboxypeptidase
ORF01570	26	108	11	146	PF02557.10	VanY	Family	15	85	132	56.5	1.9e-15	1	CL0170	D-alanyl-D-alaninecarboxypeptidase
ORF01900	102	145	95	158	PF00768.13	Peptidase_S11	Domain	35	78	241	11.4	0.11	0	CL0013	D-alanyl-D-alaninecarboxypeptidase	predicted_active_site[106]
ORF00325	49	97	21	122	PF05746.8	DALR_1	Domain	30	78	119	12	0.12	0	CL0258	DALRanticodonbindingdomain
ORF01305	49	96	24	98	PF05746.8	DALR_1	Domain	30	77	119	12.1	0.11	0	CL0258	DALRanticodonbindingdomain
ORF01423	49	97	24	123	PF05746.8	DALR_1	Domain	30	78	119	10.3	0.39	0	CL0258	DALRanticodonbindingdomain
ORF02103	49	97	21	122	PF05746.8	DALR_1	Domain	30	78	119	12	0.12	0	CL0258	DALRanticodonbindingdomain
ORF02177	477	592	477	592	PF05746.8	DALR_1	Domain	1	119	119	107.9	2.3e-31	1	CL0258	DALRanticodonbindingdomain
ORF01075	377	437	375	440	PF09190.4	DALR_2	Domain	3	59	63	37.8	1.3e-09	1	CL0258	DALRdomain
ORF01621	416	433	408	443	PF07908.5	D-aminoacyl_C	Family	20	37	48	13.5	0.025	0	No_clan	D-aminoacylase,C-terminalregion
ORF00462	18	47	9	53	PF08654.3	DASH_Dad2	Family	13	42	103	13.1	0.057	0	No_clan	DASHcomplexsubunitDad2
ORF00401	102	147	101	153	PF08651.3	DASH_Duo1	Family	2	47	78	12.7	0.054	0	No_clan	DASHcomplexsubunitDuo1
ORF00430	456	528	456	529	PF03880.8	DbpA	Domain	1	73	74	50.5	9.6e-14	1	No_clan	DbpARNAbindingdomain
ORF00340	18	47	13	76	PF06058.6	DCP1	Family	66	95	123	11.9	0.13	0	CL0266	Dcp1-likedecappingfamily
ORF02816	56	112	48	118	PF05026.6	DCP2	Domain	21	75	85	11.9	0.12	0	No_clan	Dcp2,boxAdomain
ORF02132	18	53	1	54	PF09756.2	DDRGK	Family	150	187	188	12	0.079	0	CL0123	DDRGKdomain
ORF01356	6	25	2	31	PF02791.10	DDT	Family	8	24	61	13.4	0.039	0	No_clan	DDTdomain
ORF00399	25	194	25	197	PF00270.22	DEAD	Domain	1	164	167	162.6	4.3e-48	1	CL0023	DEAD/DEAHboxhelicase
ORF00430	27	193	26	194	PF00270.22	DEAD	Domain	2	166	167	150.5	2.3e-44	1	CL0023	DEAD/DEAHboxhelicase
ORF00914	271	431	271	435	PF00270.22	DEAD	Domain	1	162	167	73.3	1.2e-20	1	CL0023	DEAD/DEAHboxhelicase
ORF01115	281	442	279	448	PF00270.22	DEAD	Domain	3	161	167	50.2	1.5e-13	1	CL0023	DEAD/DEAHboxhelicase
ORF01445	19	180	18	183	PF00270.22	DEAD	Domain	2	165	167	71	6.1e-20	1	CL0023	DEAD/DEAHboxhelicase
ORF01837	540	687	528	691	PF00270.22	DEAD	Domain	13	162	167	63.1	1.6e-17	1	CL0023	DEAD/DEAHboxhelicase
ORF02406	24	183	23	189	PF00270.22	DEAD	Domain	2	161	167	75	3.6e-21	1	CL0023	DEAD/DEAHboxhelicase
ORF02574	24	187	22	190	PF00270.22	DEAD	Domain	3	165	167	74.4	5.3e-21	1	CL0023	DEAD/DEAHboxhelicase
ORF02604	26	192	26	193	PF00270.22	DEAD	Domain	1	166	167	162.2	5.8e-48	1	CL0023	DEAD/DEAHboxhelicase
ORF00056	10	56	9	73	PF00531.15	Death	Domain	2	46	83	12.4	0.078	0	CL0041	Deathdomain
ORF00890	10	56	9	70	PF00531.15	Death	Domain	2	46	83	12.8	0.059	0	CL0041	Deathdomain
ORF00973	10	56	9	73	PF00531.15	Death	Domain	2	46	83	12.4	0.078	0	CL0041	Deathdomain
ORF02529	10	56	9	56	PF00531.15	Death	Domain	2	46	83	13.6	0.032	0	CL0041	Deathdomain
ORF02579	10	56	9	56	PF00531.15	Death	Domain	2	46	83	13.6	0.032	0	CL0041	Deathdomain
ORF02519	175	247	168	258	PF04626.6	DEC-1_C	Family	35	107	132	12.5	0.093	0	No_clan	Dec-1protein,Cterminalregion
ORF01207	96	205	79	213	PF09810.2	Morph_protein1	Family	194	303	343	10.4	0.22	0	No_clan	Defectsinmorphologyprotein1,mitochondrialprecursor
ORF00419	7	21	1	32	PF08181.4	DegQ	Family	5	19	46	13.6	0.031	0	No_clan	DegQ(SacQ)family
ORF00960	211	234	200	236	PF08181.4	DegQ	Family	15	39	46	11.8	0.12	0	No_clan	DegQ(SacQ)family
ORF00678	16	370	14	372	PF01041.10	DegT_DnrJ_EryC1	Domain	3	361	363	374.3	4.6e-112	1	CL0061	DegT/DnrJ/EryC1/StrSaminotransferasefamily
ORF00896	30	367	26	368	PF01041.10	DegT_DnrJ_EryC1	Domain	8	362	363	350.1	1e-104	1	CL0061	DegT/DnrJ/EryC1/StrSaminotransferasefamily
ORF01137	12	352	10	354	PF01041.10	DegT_DnrJ_EryC1	Domain	4	361	363	264.8	8.7e-79	1	CL0061	DegT/DnrJ/EryC1/StrSaminotransferasefamily
ORF02522	32	367	15	368	PF01041.10	DegT_DnrJ_EryC1	Domain	25	362	363	276.9	1.8e-82	1	CL0061	DegT/DnrJ/EryC1/StrSaminotransferasefamily
ORF00064	190	506	187	512	PF00676.13	E1_dh	Family	4	293	300	161.5	1.4e-47	1	CL0254	DehydrogenaseE1component
ORF01020	20	310	17	314	PF00676.13	E1_dh	Family	4	295	300	230.9	1e-68	1	CL0254	DehydrogenaseE1component
ORF02144	42	352	23	361	PF00676.13	E1_dh	Family	20	291	300	92.6	1.3e-26	1	CL0254	DehydrogenaseE1component
ORF02631	15	313	14	313	PF00676.13	E1_dh	Family	2	300	300	293.2	1.1e-87	1	CL0254	DehydrogenaseE1component
ORF01451	1	137	1	138	PF01220.12	DHquinase_II	Domain	1	139	140	186.6	9.4e-56	1	No_clan	DehydroquinaseclassII
ORF00023	3	327	2	329	PF00490.14	ALAD	Domain	2	322	324	462.6	4.2e-139	1	CL0036	Delta-aminolevulinicaciddehydratase	predicted_active_site[255,196]
ORF01151	92	132	78	137	PF00490.14	ALAD	Domain	269	309	324	9.1	0.41	0	CL0036	Delta-aminolevulinicaciddehydratase
ORF00223	6	237	2	240	PF01791.2	DeoC	Domain	5	233	236	93.2	1.1e-26	1	CL0036	DeoC/LacDfamilyaldolase	predicted_active_site[207,173]
ORF00124	66	89	62	93	PF08220.5	HTH_DeoR	Domain	17	40	57	11.1	0.17	0	CL0123	DeoR-likehelix-turn-helixdomain
ORF01351	18	322	8	323	PF01916.10	DS	Domain	14	298	299	76.4	1.5e-21	1	CL0085	Deoxyhypusinesynthase
ORF02765	53	196	53	197	PF01712.12	dNK	Family	1	145	146	130.2	4.1e-38	1	CL0023	Deoxynucleosidekinase
ORF02842	197	332	197	339	PF01712.12	dNK	Family	1	139	146	85.6	2.3e-24	1	CL0023	Deoxynucleosidekinase
ORF00473	4	176	3	180	PF01121.13	CoaE	Family	2	176	180	161.8	8e-48	1	CL0023	Dephospho-CoAkinase
ORF01625	563	654	562	654	PF10342.2	Drmip_Hesp	Family	2	97	97	39.3	4.9e-10	1	No_clan	DevelopmentallyRegulatedMAPKInteractingProtein
ORF01146	272	324	269	333	PF02272.12	DHHA1	Family	4	59	68	35.5	4.6e-09	1	No_clan	DHHA1domain
ORF01188	372	435	371	435	PF02272.12	DHHA1	Family	2	68	68	45.5	3.4e-12	1	No_clan	DHHA1domain
ORF02643	830	873	806	875	PF02272.12	DHHA1	Family	22	66	68	20.5	0.00021	1	No_clan	DHHA1domain
ORF01146	17	172	13	172	PF01368.13	DHH	Family	5	117	117	69.5	1.7e-19	1	No_clan	DHHfamily
ORF01188	73	215	72	228	PF01368.13	DHH	Family	2	106	117	50.7	1.1e-13	1	No_clan	DHHfamily
ORF01470	5	113	5	124	PF01678.12	DAP_epimerase	Domain	1	109	121	84.7	3.4e-24	1	CL0288	Diaminopimelateepimerase
ORF01470	133	253	131	253	PF01678.12	DAP_epimerase	Domain	3	121	121	65.2	3.7e-18	1	CL0288	Diaminopimelateepimerase
ORF02729	16	59	10	112	PF01738.11	DLH	Domain	12	53	217	10.7	0.18	0	CL0028	Dienelactonehydrolasefamily
ORF02497	51	98	51	100	PF09626.3	DHC	Family	1	52	120	16.5	0.0079	0	No_clan	Dihaemcytochromec
ORF00269	62	211	59	211	PF03150.7	CCP_MauG	Family	4	157	157	145.5	1.2e-42	1	CL0318	Di-haemcytochromecperoxidase
ORF00506	294	440	291	441	PF03150.7	CCP_MauG	Family	4	156	157	146.9	4.6e-43	1	CL0318	Di-haemcytochromecperoxidase
ORF00898	75	223	73	234	PF03150.7	CCP_MauG	Family	3	147	157	128.3	2.4e-37	1	CL0318	Di-haemcytochromecperoxidase
ORF01733	58	211	57	211	PF03150.7	CCP_MauG	Family	2	157	157	171.4	1.3e-50	1	CL0318	Di-haemcytochromecperoxidase
ORF02463	102	230	102	230	PF05173.7	DapB_C	Domain	1	132	132	135.5	7.2e-40	1	No_clan	Dihydrodipicolinatereductase,C-terminus
ORF02463	1	94	1	99	PF01113.13	DapB_N	Domain	1	120	124	51	9.5e-14	1	CL0063	Dihydrodipicolinatereductase,N-terminus
ORF00314	6	289	4	292	PF00701.15	DHDPS	Domain	3	286	289	203.4	2.1e-60	1	CL0036	Dihydrodipicolinatesynthetasefamily	predicted_active_site[164]
ORF00482	6	290	3	292	PF00701.15	DHDPS	Domain	4	287	289	251.7	4.1e-75	1	CL0036	Dihydrodipicolinatesynthetasefamily	predicted_active_site[164]
ORF02766	4	163	4	163	PF00186.12	DHFR_1	Domain	1	161	161	195	4.6e-58	1	CL0387	Dihydrofolatereductase
ORF01932	4	115	4	116	PF02152.11	FolB	Domain	1	112	113	70.6	8.6e-20	1	CL0334	Dihydroneopterinaldolase
ORF00774	50	345	49	346	PF01180.14	DHO_dh	Domain	2	291	293	308.7	2.4e-92	1	CL0036	Dihydroorotatedehydrogenase	predicted_active_site[179]
ORF01996	16	309	15	323	PF01207.10	Dus	Family	2	293	310	279.6	1.8e-83	1	CL0036	Dihydrouridinesynthase(Dus)
ORF00194	1	174	1	182	PF05163.5	DinB	Family	1	139	169	11.3	0.17	0	CL0310	DinBfamily
ORF02452	25	161	15	165	PF05163.5	DinB	Family	9	136	169	12.9	0.054	0	CL0310	DinBfamily
ORF02745	195	221	179	223	PF00775.14	Dioxygenase_C	Domain	24	50	183	12.5	0.051	0	CL0287	Dioxygenase
ORF01149	11	325	4	326	PF00930.14	DPPIV_N	Family	27	352	353	214.9	9.1e-64	1	CL0186	DipeptidylpeptidaseIV(DPPIV)N-terminalregion
ORF02794	97	436	97	438	PF00930.14	DPPIV_N	Family	1	351	353	357.3	4.7e-107	1	CL0186	DipeptidylpeptidaseIV(DPPIV)N-terminalregion
ORF00057	27	314	7	316	PF00389.23	2-Hacid_dh	Domain	35	139	150	75.4	2.6e-21	1	CL0325	D-isomerspecific2-hydroxyaciddehydrogenase,catalyticdomain
ORF01081	18	314	3	316	PF00389.23	2-Hacid_dh	Domain	21	139	150	53	2.1e-14	1	CL0325	D-isomerspecific2-hydroxyaciddehydrogenase,catalyticdomain
ORF02319	235	547	235	547	PF00389.23	2-Hacid_dh	Domain	1	150	150	109.2	1e-31	1	CL0325	D-isomerspecific2-hydroxyaciddehydrogenase,catalyticdomain
ORF00057	110	293	110	293	PF02826.12	2-Hacid_dh_C	Domain	1	178	178	164.8	8.2e-49	1	CL0063	D-isomerspecific2-hydroxyaciddehydrogenase,NADbindingdomain	predicted_active_site[232,291,261]
ORF00158	2	38	1	64	PF02826.12	2-Hacid_dh_C	Domain	37	73	178	13	0.034	0	CL0063	D-isomerspecific2-hydroxyaciddehydrogenase,NADbindingdomain
ORF01081	107	293	106	293	PF02826.12	2-Hacid_dh_C	Domain	2	178	178	143.6	2.7e-42	1	CL0063	D-isomerspecific2-hydroxyaciddehydrogenase,NADbindingdomain
ORF02319	339	515	338	515	PF02826.12	2-Hacid_dh_C	Domain	2	178	178	162.1	5.5e-48	1	CL0063	D-isomerspecific2-hydroxyaciddehydrogenase,NADbindingdomain	predicted_active_site[461,513,490]
ORF01384	104	131	100	134	PF10411.2	DsbC_N	Domain	26	51	57	13.3	0.028	0	No_clan	DisulfidebondisomeraseproteinN-terminus
ORF00407	256	320	249	324	PF10104.2	Brr6_like_C_C	Family	65	129	135	10.8	0.2	0	No_clan	Di-sulfidebridgenucleocytoplasmictransportdomain
ORF02071	67	136	23	146	PF11412.1	DsbC	Family	45	113	124	12.4	0.088	0	No_clan	DisulphidebondcorrectorproteinDsbC
ORF00053	319	444	319	444	PF01769.9	MgtE	Family	1	135	135	83.7	1e-23	1	No_clan	Divalentcationtransporter
ORF00940	14	71	2	80	PF01769.9	MgtE	Family	38	95	135	13.6	0.048	0	No_clan	Divalentcationtransporter
ORF01669	17	144	17	146	PF04326.7	AAA_4	Domain	1	120	122	46.5	2.8e-12	1	No_clan	DivergentAAAdomain
ORF02568	642	684	635	697	PF00778.10	DIX	Family	20	63	84	11.7	0.13	0	No_clan	DIXdomain
ORF02148	109	258	82	259	PF01965.17	DJ-1_PfpI	Family	19	147	148	84.2	5e-24	1	CL0014	DJ-1/PfpIfamily	predicted_active_site[167]
ORF02544	215	298	197	299	PF04914.5	DltD_C	Family	38	129	130	9	0.95	0	No_clan	DltDC-terminalregion
ORF02262	93	139	63	143	PF09043.4	Lys-AminoMut_A	Domain	458	504	509	10.8	0.075	0	No_clan	D-Lysine5,6-aminomutasealphasubunit
ORF01279	33	80	8	88	PF01453.17	B_lectin	Domain	39	84	114	12.4	0.088	0	No_clan	D-mannosebindinglectin
ORF01148	198	234	196	243	PF08826.3	DMPK_coil	Domain	4	40	61	12.5	0.081	0	No_clan	DMPKcoiledcoildomainlike
ORF00479	190	375	189	387	PF04127.8	DFP	Family	2	189	199	163.7	3e-48	1	CL0063	DNA/pantothenatemetabolismflavoprotein
ORF00651	72	282	71	284	PF01223.16	Endonuclease_NS	Domain	2	202	204	148.9	1.1e-43	1	CL0263	DNA/RNAnon-specificendonuclease	predicted_active_site[135]
ORF02790	55	245	53	246	PF01223.16	Endonuclease_NS	Domain	3	203	204	154.2	2.6e-45	1	CL0263	DNA/RNAnon-specificendonuclease	predicted_active_site[115]
ORF02737	381	424	374	424	PF10410.2	DnaB_bind	Domain	16	59	59	25.2	9.3e-06	1	No_clan	DnaB-helicasebindingdomainofprimase
ORF01285	200	386	200	387	PF03796.8	DnaB_C	Domain	1	184	185	244.9	2.6e-73	1	CL0023	DnaB-likehelicaseCterminaldomain
ORF01285	26	126	25	127	PF00772.14	DnaB	Domain	2	102	103	104.7	1.5e-30	1	No_clan	DnaB-likehelicaseNterminaldomain
ORF01859	79	140	72	165	PF00772.14	DnaB	Domain	7	68	103	21.6	0.00011	1	No_clan	DnaB-likehelicaseNterminaldomain
ORF02567	11	85	4	93	PF09798.2	LCD1	Family	316	388	654	10.6	0.078	0	No_clan	DNAdamagecheckpointprotein
ORF00611	69	483	69	487	PF00521.13	DNA_topoisoIV	Family	1	422	426	361.2	5.5e-108	1	No_clan	DNAgyrase/topoisomeraseIV,subunitA
ORF01011	22	122	11	131	PF00521.13	DNA_topoisoIV	Family	317	420	426	9.1	0.42	0	No_clan	DNAgyrase/topoisomeraseIV,subunitA
ORF01311	31	469	31	470	PF00521.13	DNA_topoisoIV	Family	1	425	426	528.9	6.9e-159	1	No_clan	DNAgyrase/topoisomeraseIV,subunitA
ORF00424	231	401	231	401	PF00204.18	DNA_gyraseB	Domain	1	173	173	204.9	3.8e-61	1	No_clan	DNAgyraseB
ORF00614	216	368	200	383	PF00204.18	DNA_gyraseB	Domain	17	166	173	110	5.7e-32	1	No_clan	DNAgyraseB
ORF00424	575	636	572	636	PF00986.14	DNA_gyraseB_C	Family	4	65	65	95.8	7e-28	1	No_clan	DNAgyraseBsubunit,carboxylterminus
ORF00614	545	604	543	605	PF00986.14	DNA_gyraseB_C	Family	3	64	65	29	5e-07	1	No_clan	DNAgyraseBsubunit,carboxylterminus
ORF01311	502	546	500	549	PF03989.6	DNA_gyraseA_C	Repeat	3	47	50	29	3.5e-07	1	No_clan	DNAgyraseC-terminaldomain,beta-propeller
ORF01311	550	601	550	602	PF03989.6	DNA_gyraseA_C	Repeat	1	49	50	26.3	2.5e-06	1	No_clan	DNAgyraseC-terminaldomain,beta-propeller
ORF01311	612	653	611	658	PF03989.6	DNA_gyraseA_C	Repeat	2	45	50	27.2	1.3e-06	1	No_clan	DNAgyraseC-terminaldomain,beta-propeller
ORF01311	661	708	659	709	PF03989.6	DNA_gyraseA_C	Repeat	3	49	50	37.3	9e-10	1	No_clan	DNAgyraseC-terminaldomain,beta-propeller
ORF01311	715	765	714	770	PF03989.6	DNA_gyraseA_C	Repeat	2	45	50	31.1	8.1e-08	1	No_clan	DNAgyraseC-terminaldomain,beta-propeller
ORF01311	771	815	771	818	PF03989.6	DNA_gyraseA_C	Repeat	1	45	50	35.6	3.1e-09	1	No_clan	DNAgyraseC-terminaldomain,beta-propeller
ORF01197	741	772	733	778	PF00684.12	DnaJ_CXXCXGXG	Family	30	64	79	16.1	0.0059	0	No_clan	DnaJcentraldomain(4repeats)
ORF02140	734	766	726	770	PF00684.12	DnaJ_CXXCXGXG	Family	30	65	79	17	0.003	0	No_clan	DnaJcentraldomain(4repeats)
ORF02327	14	47	4	54	PF00684.12	DnaJ_CXXCXGXG	Family	29	61	79	13.1	0.052	0	No_clan	DnaJcentraldomain(4repeats)
ORF02410	151	198	137	205	PF00684.12	DnaJ_CXXCXGXG	Family	24	71	79	39.8	2.4e-10	1	No_clan	DnaJcentraldomain(4repeats)
ORF02410	209	247	206	248	PF01556.11	DnaJ_C	Family	45	84	101	11.8	0.14	0	No_clan	DnaJCterminalregion
ORF02410	243	340	243	341	PF01556.11	DnaJ_C	Family	1	100	101	95.4	1.2e-27	1	No_clan	DnaJCterminalregion
ORF02301	7	62	6	69	PF00226.24	DnaJ	Domain	2	54	64	42.7	2.6e-11	1	CL0392	DnaJdomain
ORF02410	5	67	5	67	PF00226.24	DnaJ	Domain	1	64	64	98.4	1e-28	1	CL0392	DnaJdomain
ORF02514	28	246	28	249	PF01555.11	N6_N4_Mtase	Family	1	228	231	183.7	2.8e-54	1	CL0063	DNAmethylase
ORF00380	117	143	114	169	PF03852.8	Vsr	Family	17	43	75	11.3	0.15	0	CL0236	DNAmismatchendonucleaseVsr
ORF02469	211	326	209	327	PF01119.12	DNA_mis_repair	Family	3	118	119	118.4	8.6e-35	1	CL0329	DNAmismatchrepairprotein,C-terminaldomain
ORF00239	8	75	1	111	PF00875.11	DNA_photolyase	Domain	78	144	166	10.3	0.32	0	CL0039	DNAphotolyase
ORF00544	2	158	2	169	PF00875.11	DNA_photolyase	Domain	1	157	166	167	2.2e-49	1	CL0039	DNAphotolyase
ORF00691	561	943	560	943	PF00476.13	DNA_pol_A	Family	2	383	383	447.3	2.6e-134	1	No_clan	DNApolymerasefamilyA
ORF00794	20	186	20	187	PF06144.6	DNA_pol3_delta	Family	1	171	172	118.4	1.8e-34	1	CL0023	DNApolymeraseIII,deltasubunit
ORF02605	129	242	128	242	PF02767.9	DNA_pol3_beta_2	Domain	2	116	116	79.6	1.3e-22	1	CL0060	DNApolymeraseIIIbetasubunit,centraldomain
ORF02605	245	367	244	369	PF02768.8	DNA_pol3_beta_3	Domain	2	119	121	82	1.8e-23	1	CL0060	DNApolymeraseIIIbetasubunit,C-terminaldomain
ORF02605	1	117	1	119	PF00712.12	DNA_pol3_beta	Domain	1	118	120	77	7.9e-22	1	CL0060	DNApolymeraseIIIbetasubunit,N-terminaldomain
ORF01343	222	348	221	358	PF12169.1	DNA_pol3_gamma3	Family	2	129	143	28	1.2e-06	1	No_clan	DNApolymeraseIIIsubunitsgammaandtaudomainIII
ORF01660	30	107	26	111	PF12169.1	DNA_pol3_gamma3	Family	27	101	143	11.7	0.12	0	No_clan	DNApolymeraseIIIsubunitsgammaandtaudomainIII
ORF01602	65	178	53	178	PF08275.4	Toprim_N	Domain	13	128	128	101.5	2.4e-29	1	No_clan	DNAprimasecatalyticcore,N-terminaldomain
ORF02737	125	253	123	253	PF08275.4	Toprim_N	Domain	2	128	128	129.1	7.1e-38	1	No_clan	DNAprimasecatalyticcore,N-terminaldomain
ORF00993	9	70	1	72	PF08278.4	DnaG_DnaB_bind	Domain	23	88	127	12.4	0.1	0	No_clan	DNAprimaseDnaGDnaB-binding
ORF01889	76	281	74	282	PF02481.8	DNA_processg_A	Family	4	211	212	240.5	6.7e-72	1	CL0349	DNArecombination-mediatorproteinA
ORF02339	128	478	127	491	PF01131.13	Topoisom_bac	Family	2	351	404	365.3	2.8e-109	1	No_clan	DNAtopoisomerase
ORF02339	508	562	492	562	PF01131.13	Topoisom_bac	Family	350	404	404	36.7	1.7e-09	1	No_clan	DNAtopoisomerase
ORF00178	14	86	13	87	PF03449.8	GreA_GreB_N	Domain	2	73	74	87.4	3.7e-25	1	No_clan	domain
ORF00594	445	522	444	524	PF02910.13	Succ_DH_flav_C	Domain	2	85	129	22.7	5.3e-05	1	No_clan	domain
ORF01463	384	452	383	452	PF08299.4	Bac_DnaA_C	Domain	2	70	70	79.4	1e-22	1	CL0123	domain
ORF02014	533	668	533	668	PF02910.13	Succ_DH_flav_C	Domain	1	129	129	105.9	1e-30	1	No_clan	domain
ORF00837	22	56	13	59	PF03444.8	DUF293	Family	10	43	79	11.9	0.088	0	CL0123	Domainofunknownfunction
ORF01903	63	152	60	153	PF06292.10	DUF1041	Domain	19	105	106	19.6	0.0006	0	No_clan	DomainofUnknownFunction(DUF1041)
ORF00581	44	147	32	153	PF06294.4	DUF1042	Family	46	148	158	16.6	0.0035	0	CL0188	DomainofUnknownFunction(DUF1042)
ORF02068	116	141	115	180	PF06439.4	DUF1080	Family	122	147	172	12.4	0.09	0	CL0004	DomainofUnknownFunction(DUF1080)
ORF00515	68	117	56	152	PF06448.4	DUF1081	Family	41	89	118	11.1	0.21	0	No_clan	DomainofUnknownFunction(DUF1081)
ORF01201	212	278	208	294	PF06452.4	DUF1083	Domain	76	144	185	12	0.11	0	No_clan	Domainofunknownfunction(DUF1083)
ORF00290	131	151	128	151	PF06568.4	DUF1127	Domain	7	27	40	13.6	0.026	0	No_clan	Domainofunknownfunction(DUF1127)
ORF02289	733	773	725	776	PF06724.4	DUF1206	Family	30	70	73	11	0.21	0	No_clan	DomainofUnknownFunction(DUF1206)
ORF00186	150	197	138	208	PF06940.4	DUF1287	Domain	98	146	164	14	0.019	0	CL0125	Domainofunknownfunction(DUF1287)
ORF00664	34	96	28	105	PF07481.4	DUF1521	Family	103	163	171	14.1	0.022	0	No_clan	DomainofUnknownFunction(DUF1521)
ORF00664	36	79	33	87	PF07564.4	DUF1542	Domain	21	64	70	14.9	0.016	0	No_clan	DomainofUnknownFunction(DUF1542)
ORF00569	22	82	22	82	PF07659.4	DUF1599	Family	1	61	61	106.3	4.8e-31	1	No_clan	DomainofUnknownFunction(DUF1599)
ORF00569	115	176	115	176	PF07659.4	DUF1599	Family	1	61	61	103	4.9e-30	1	No_clan	DomainofUnknownFunction(DUF1599)
ORF02314	64	141	59	143	PF08351.4	DUF1726	Family	15	90	92	13.4	0.036	0	No_clan	Domainofunknownfunction(DUF1726)
ORF00217	61	133	61	133	PF08331.3	DUF1730	Family	1	78	78	77.3	4e-22	1	No_clan	Domainofunknownfunction(DUF1730)
ORF02281	264	301	257	301	PF08338.4	DUF1731	Family	11	48	48	46.5	1.4e-12	1	No_clan	Domainofunknownfunction(DUF1731)
ORF02413	253	300	253	300	PF08338.4	DUF1731	Family	1	48	48	54.5	4.4e-15	1	No_clan	Domainofunknownfunction(DUF1731)
ORF01732	201	285	201	286	PF08340.4	DUF1732	Family	1	86	87	101.2	1.6e-29	1	No_clan	Domainofunknownfunction(DUF1732)
ORF01717	16	175	15	176	PF08719.4	DUF1768	Domain	2	156	157	191.3	6.4e-57	1	No_clan	Domainofunknownfunction(DUF1768)
ORF00845	40	316	38	321	PF08843.4	DUF1814	Domain	3	228	233	128.8	2e-37	1	No_clan	Domainofunknownfunction(DUF1814)
ORF02487	21	179	12	213	PF08843.4	DUF1814	Domain	13	196	233	61.6	7.3e-17	1	No_clan	Domainofunknownfunction(DUF1814)
ORF00758	367	427	367	456	PF08854.3	DUF1824	Domain	1	61	125	13.6	0.03	0	No_clan	Domainofunknownfunction(DUF1824)
ORF02860	37	111	34	135	PF08902.4	DUF1848	Family	124	198	266	9.9	0.37	0	No_clan	Domainofunknownfunction(DUF1848)
ORF02066	4	37	2	47	PF08948.3	DUF1859	Domain	78	111	126	12.8	0.056	0	No_clan	Domainofunknownfunction(DUF1859)
ORF01304	20	34	17	46	PF08956.3	DUF1869	Domain	13	27	60	12.5	0.063	0	No_clan	Domainofunknownfunction(DUF1869)
ORF00335	12	53	12	129	PF08965.3	DUF1870	Domain	1	45	118	11.4	0.14	0	No_clan	Domainofunknownfunction(DUF1870)
ORF01894	14	66	1	84	PF08969.4	DUF1873	Domain	26	79	111	13.2	0.048	0	No_clan	Domainofunknownfunction(DUF1873)
ORF00348	228	301	211	308	PF08926.4	DUF1908	Domain	124	196	282	10.3	0.16	0	No_clan	Domainofunknownfunction(DUF1908)
ORF01273	940	1045	937	1067	PF08928.3	DUF1910	Domain	6	93	129	16.1	0.0062	0	No_clan	Domainofunknownfunction(DUF1910)
ORF00666	65	135	51	139	PF08929.3	DUF1911	Domain	36	101	110	11.6	0.25	0	No_clan	Domainofunknownfunction(DUF1911)
ORF02126	689	755	681	761	PF08931.3	DUF1913	Domain	25	93	146	9.9	0.46	0	No_clan	Domainofunknownfunction(DUF1913)
ORF00819	41	105	39	123	PF09148.3	DUF1934	Domain	3	66	129	12	0.097	0	No_clan	Domainofunknownfunction(DUF1934)
ORF01059	72	126	34	133	PF09205.3	DUF1955	Domain	93	147	161	11.4	0.13	0	No_clan	Domainofunknownfunction(DUF1955)
ORF01181	72	126	34	133	PF09205.3	DUF1955	Domain	93	147	161	11.4	0.13	0	No_clan	Domainofunknownfunction(DUF1955)
ORF01739	41	86	39	92	PF09211.3	DUF1958	Domain	4	48	65	12.6	0.082	0	No_clan	Domainofunknownfunction(DUF1958)
ORF01845	15	54	7	58	PF09218.3	DUF1959	Domain	41	80	117	13.3	0.041	0	No_clan	Domainofunknownfunction(DUF1959)
ORF02158	25	127	25	127	PF09298.4	DUF1969	Domain	1	107	107	85.2	2.1e-24	1	No_clan	Domainofunknownfunction(DUF1969)
ORF01783	25	66	13	86	PF09318.3	DUF1975	Family	140	183	203	11.5	0.14	0	No_clan	Domainofunknownfunction(DUF1975)
ORF00205	50	121	44	134	PF09323.3	DUF1980	Family	12	94	182	17.6	0.0019	0	No_clan	Domainofunknownfunction(DUF1980)
ORF01586	46	116	27	123	PF09351.3	DUF1993	Domain	58	128	162	12.6	0.075	0	No_clan	Domainofunknownfunction(DUF1993)
ORF02354	1	84	1	84	PF09630.3	DUF2024	Domain	1	81	81	103.8	2.3e-30	1	No_clan	Domainofunknownfunction(DUF2024)
ORF01711	12	43	11	63	PF09640.3	DUF2027	Domain	2	33	162	14.3	0.014	0	No_clan	Domainofunknownfunction(DUF2027)
ORF00809	4	22	2	24	PF10304.2	DUF2411	Domain	4	22	37	13.4	0.031	0	No_clan	Domainofunknownfunction(DUF2411)
ORF01234	3	28	1	30	PF10370.2	DUF2437	Domain	21	45	50	15.7	0.011	0	No_clan	Domainofunknownfunction(DUF2437)
ORF00559	122	246	121	247	PF10728.2	DUF2520	Domain	2	131	132	128.3	9.4e-38	1	No_clan	Domainofunknownfunction(DUF2520)
ORF01116	90	201	88	211	PF11074.1	DUF2779	Domain	3	106	131	11	0.25	0	No_clan	Domainofunknownfunction(DUF2779)
ORF02131	38	88	24	94	PF03479.8	DUF296	Domain	49	96	120	15.7	0.0064	0	No_clan	Domainofunknownfunction(DUF296)
ORF01050	94	153	75	163	PF03754.6	DUF313	Family	30	89	113	12.8	0.07	0	CL0405	Domainofunknownfunction(DUF313)
ORF00388	1254	1276	1254	1277	PF03771.9	SPDY	Domain	38	60	63	8.7	0.92	0	No_clan	Domainofunknownfunction(DUF317)
ORF02327	15	33	12	33	PF03884.7	DUF329	Domain	4	22	57	10	0.39	0	CL0175	Domainofunknownfunction(DUF329)
ORF00644	410	463	403	481	PF03904.6	DUF334	Family	37	88	230	12.4	0.055	0	No_clan	Domainofunknownfunction(DUF334)
ORF00665	506	536	504	548	PF11838.1	DUF3358	Family	4	34	428	11.3	0.1	0	No_clan	Domainofunknownfunction(DUF3358)
ORF02411	15	67	2	92	PF11864.1	DUF3384	Family	366	419	465	11.3	0.068	0	No_clan	Domainofunknownfunction(DUF3384)
ORF01864	872	892	870	899	PF11871.1	DUF3391	Family	3	23	128	11.7	0.17	0	No_clan	Domainofunknownfunction(DUF3391)
ORF00074	2	67	1	97	PF11873.1	DUF3393	Family	1	66	204	13.6	0.028	0	No_clan	Domainofunknownfunction(DUF3393)
ORF00664	9	77	7	100	PF11873.1	DUF3393	Family	3	69	204	13.9	0.022	0	No_clan	Domainofunknownfunction(DUF3393)
ORF01890	3	51	3	60	PF11873.1	DUF3393	Family	1	50	204	13.1	0.038	0	No_clan	Domainofunknownfunction(DUF3393)
ORF01143	79	152	51	158	PF11881.1	DUF3401	Family	81	150	239	14.7	0.012	0	No_clan	Domainofunknownfunction(DUF3401)
ORF01564	230	417	230	418	PF11922.1	DUF3440	Family	1	183	184	235.3	2.7e-70	1	No_clan	Domainofunknownfunction(DUF3440)
ORF00929	8	89	5	89	PF11930.1	DUF3448	Family	3	82	82	90.1	4.1e-26	1	No_clan	Domainofunknownfunction(DUF3448)
ORF00946	5	43	1	47	PF11930.1	DUF3448	Family	11	50	82	10.7	0.24	0	No_clan	Domainofunknownfunction(DUF3448)
ORF02059	129	253	129	258	PF11959.1	DUF3473	Family	1	129	134	39.9	1.9e-10	1	No_clan	Domainofunknownfunction(DUF3473)
ORF00958	121	194	119	195	PF03993.5	DUF349	Domain	4	76	77	56.7	1.5e-15	1	No_clan	DomainofUnknownFunction(DUF349)
ORF00958	209	272	196	273	PF03993.5	DUF349	Domain	14	76	77	27.1	2.6e-06	1	No_clan	DomainofUnknownFunction(DUF349)
ORF00958	274	354	274	355	PF03993.5	DUF349	Domain	1	76	77	47.8	9e-13	1	No_clan	DomainofUnknownFunction(DUF349)
ORF00958	357	430	356	432	PF03993.5	DUF349	Domain	2	75	77	74.3	5.1e-21	1	No_clan	DomainofUnknownFunction(DUF349)
ORF00958	433	505	433	509	PF03993.5	DUF349	Domain	1	73	77	37.2	1.9e-09	1	No_clan	DomainofUnknownFunction(DUF349)
ORF01281	21	64	3	65	PF11995.1	DUF3490	Family	93	136	162	11.9	0.092	0	No_clan	Domainofunknownfunction(DUF3490)
ORF00112	37	136	30	147	PF11997.1	DUF3492	Family	56	152	268	13.1	0.041	0	No_clan	Domainofunknownfunction(DUF3492)
ORF02332	2	277	1	278	PF11997.1	DUF3492	Family	6	267	268	170.2	4.9e-50	1	No_clan	Domainofunknownfunction(DUF3492)
ORF00370	56	112	44	121	PF12018.1	DUF3508	Family	15	76	281	9.5	0.34	0	No_clan	Domainofunknownfunction(DUF3508)
ORF02028	337	516	336	517	PF12034.1	DUF3520	Family	2	180	183	223.3	1.9e-66	1	No_clan	Domainofunknownfunction(DUF3520)
ORF01161	26	96	19	111	PF12072.1	DUF3552	Family	60	127	201	8.7	0.68	0	No_clan	Domainofunknownfunction(DUF3552)
ORF01437	5	204	1	205	PF12072.1	DUF3552	Family	1	200	201	161.9	8.3e-48	1	No_clan	Domainofunknownfunction(DUF3552)
ORF01001	17	113	4	120	PF04123.6	DUF373	Family	228	326	344	10.5	0.17	0	No_clan	Domainofunknownfunction(DUF373)
ORF01097	31	127	9	146	PF04123.6	DUF373	Family	179	278	344	12.2	0.052	0	No_clan	Domainofunknownfunction(DUF373)
ORF01127	16	142	4	154	PF04123.6	DUF373	Family	163	285	344	12.8	0.033	0	No_clan	Domainofunknownfunction(DUF373)
ORF02877	10	137	3	143	PF04123.6	DUF373	Family	216	338	344	9.2	0.42	0	No_clan	Domainofunknownfunction(DUF373)
ORF01180	63	199	63	200	PF04087.7	DUF389	Family	1	138	139	147.9	1.3e-43	1	No_clan	Domainofunknownfunction(DUF389)
ORF00029	87	148	75	153	PF04248.5	DUF427	Family	30	88	95	11.5	0.14	0	No_clan	Domainofunknownfunction(DUF427)
ORF00317	49	170	48	171	PF04536.7	DUF477	Domain	2	123	124	106.9	4.2e-31	1	No_clan	Domainofunknownfunction(DUF477)
ORF00318	7	125	6	127	PF04536.7	DUF477	Domain	2	122	124	82.2	1.8e-23	1	No_clan	Domainofunknownfunction(DUF477)
ORF01062	6	58	5	60	PF04405.7	ScdA_N	Family	2	54	56	71	2.9e-20	1	No_clan	DomainofUnknownfunction(DUF542)
ORF01964	130	164	126	170	PF04418.5	DUF543	Domain	33	66	75	12.7	0.07	0	No_clan	Domainofunknownfunction(DUF543)
ORF01006	52	95	47	97	PF01906.10	DUF74	Family	30	74	105	11.7	0.2	0	No_clan	Domainofunknownfunction(DUF74)
ORF00070	108	131	89	140	PF05974.5	DUF892	Domain	95	118	159	10.3	0.36	0	CL0044	Domainofunknownfunction(DUF892)
ORF00795	9	33	3	33	PF02656.8	DUF202	Family	46	70	70	12.3	0.12	0	No_clan	DomainofunknownfunctionDUF
ORF00519	286	312	280	343	PF01986.9	DUF123	Family	21	50	99	11.9	0.15	0	CL0418	DomainofunknownfunctionDUF123
ORF02640	5	216	3	217	PF02405.9	DUF140	Family	3	214	215	185.7	5.9e-55	1	No_clan	DomainofunknownfunctionDUF140
ORF00970	12	111	11	111	PF02410.8	DUF143	Family	2	100	100	109.5	5.2e-32	1	No_clan	DomainofunknownfunctionDUF143
ORF01440	60	110	43	119	PF08862.3	DUF1829	Domain	31	81	88	11.4	0.23	0	No_clan	DomainofunknownfunctionDUF1829
ORF00374	14	344	12	349	PF01594.9	UPF0118	Family	2	322	327	140.2	5.9e-41	1	No_clan	DomainofunknownfunctionDUF20
ORF01527	4	68	1	90	PF01594.9	UPF0118	Family	50	116	327	9.1	0.46	0	No_clan	DomainofunknownfunctionDUF20
ORF01802	13	89	10	111	PF01594.9	UPF0118	Family	57	126	327	11.5	0.086	0	No_clan	DomainofunknownfunctionDUF20
ORF02268	1	177	1	179	PF01595.13	DUF21	Family	18	181	183	150.3	2.8e-44	1	No_clan	DomainofunknownfunctionDUF21
ORF01249	4	234	3	235	PF01709.13	DUF28	Family	2	233	234	274.9	3e-82	1	No_clan	DomainofunknownfunctionDUF28
ORF01945	260	317	255	325	PF01724.9	DUF29	Family	5	63	139	13.1	0.048	0	No_clan	DomainofunknownfunctionDUF29
ORF01052	1	61	1	68	PF01809.11	DUF37	Family	1	61	68	35.3	5.1e-09	1	No_clan	DomainofunknownfunctionDUF37
ORF01076	11	74	7	74	PF01809.11	DUF37	Family	5	68	68	110.1	2.3e-32	1	No_clan	DomainofunknownfunctionDUF37
ORF00761	84	129	82	131	PF01883.12	DUF59	Family	18	63	76	14.5	0.018	0	CL0232	DomainofunknownfunctionDUF59
ORF01653	12	85	10	85	PF01883.12	DUF59	Family	3	76	76	83.8	4e-24	1	CL0232	DomainofunknownfunctionDUF59
ORF00126	116	162	44	172	PF01930.10	Cas_Cas4	Family	90	134	162	9.2	0.83	0	CL0236	DomainofunknownfunctionDUF83
ORF00612	14	58	2	66	PF01930.10	Cas_Cas4	Family	47	94	162	13.1	0.053	0	CL0236	DomainofunknownfunctionDUF83
ORF02315	229	280	181	285	PF01935.10	DUF87	Family	85	133	229	16.1	0.006	0	CL0023	DomainofunknownfunctionDUF87
ORF01703	1	51	1	55	PF03351.10	DOMON	Domain	42	94	125	13.9	0.031	0	No_clan	DOMONdomain
ORF00664	39	107	24	115	PF12252.1	SidE	Family	1184	1249	1439	12.3	0.015	0	No_clan	Dot/Icmsubstrateprotein
ORF00193	28	58	19	65	PF01984.13	dsDNA_bind	Family	40	70	107	11.6	0.16	0	No_clan	Double-strandedDNA-bindingdomain
ORF01670	176	237	176	238	PF00035.18	dsrm	Domain	1	63	67	26.9	4.1e-06	1	CL0196	Double-strandedRNAbindingmotif
ORF00570	7	73	5	94	PF07681.5	DoxX	Family	3	63	85	13.3	0.067	0	CL0131	DoxX
ORF01944	7	91	5	100	PF07681.5	DoxX	Family	3	77	85	19.2	0.00096	0	CL0131	DoxX
ORF02075	20	97	18	100	PF07681.5	DoxX	Family	3	81	85	37.7	1.6e-09	1	CL0131	DoxX
ORF02150	6	97	4	98	PF07681.5	DoxX	Family	3	84	85	36.2	4.8e-09	1	CL0131	DoxX
ORF02860	15	93	3	101	PF05605.5	Di19	Family	122	200	211	10.5	0.24	0	No_clan	Droughtinduced19protein(Di19)
ORF01910	15	59	11	63	PF07085.5	DRTGG	Domain	8	52	105	12.8	0.051	0	CL0365	DRTGGdomain
ORF01824	4	178	3	179	PF00908.10	dTDP_sugar_isom	Domain	2	176	177	223.2	1.1e-66	1	CL0029	dTDP-4-dehydrorhamnose3,5-epimerase
ORF00655	2	146	2	146	PF02580.9	Tyr_Deacylase	Family	1	145	145	183.4	1.7e-54	1	No_clan	D-Tyr-tRNA(Tyr)deacylase
ORF01188	7	82	4	87	PF00782.13	DSPc	Domain	5	79	133	12.5	0.063	0	CL0031	Dualspecificityphosphatase,catalyticdomain
ORF01192	75	157	45	180	PF00782.13	DSPc	Domain	32	107	133	25	8.7e-06	1	CL0031	Dualspecificityphosphatase,catalyticdomain	predicted_active_site[130]
ORF01794	27	93	1	118	PF02698.10	DUF218	Family	54	114	155	14.2	0.018	0	No_clan	DUF218domain
ORF02276	48	184	45	187	PF02698.10	DUF218	Family	4	152	155	79.9	1e-22	1	No_clan	DUF218domain
ORF01049	19	51	14	93	PF06337.5	DUSP	Domain	10	33	99	11.9	0.18	0	No_clan	DUSPdomain
ORF00045	12	142	9	142	PF00692.12	dUTPase	Domain	4	129	129	108.4	1.3e-31	1	CL0153	dUTPase
ORF00267	10	32	2	35	PF09742.2	Dymeclin	Family	599	621	649	10.9	0.073	0	No_clan	Dyggve-Melchior-Clausensyndromeprotein
ORF01872	34	108	30	118	PF01031.13	Dynamin_M	Family	203	276	296	9.7	0.26	0	No_clan	Dynamincentralregion
ORF01597	25	84	2	89	PF08385.5	DHC_N1	Family	318	377	578	11.4	0.058	0	No_clan	Dyneinheavychain,N-terminalregion1
ORF00360	304	490	272	490	PF00122.13	E1-E2_ATPase	Family	34	228	228	103	9.4e-30	1	No_clan	E1-E2ATPase
ORF00749	141	360	140	362	PF00122.13	E1-E2_ATPase	Family	2	226	228	161	1.8e-47	1	No_clan	E1-E2ATPase
ORF00063	117	150	114	151	PF02817.10	E3_binding	Family	5	38	39	47.1	1e-12	1	No_clan	e3bindingdomain
ORF02436	111	149	109	149	PF02817.10	E3_binding	Family	3	39	39	40.1	1.6e-10	1	No_clan	e3bindingdomain
ORF02632	241	278	241	279	PF02817.10	E3_binding	Family	1	38	39	65.3	2e-18	1	No_clan	e3bindingdomain
ORF00410	8	57	3	62	PF00892.13	EamA	Family	22	73	126	10.9	0.27	0	CL0184	EamA-liketransporterfamily
ORF00499	15	149	15	150	PF00892.13	EamA	Family	1	125	126	59.4	2.6e-16	1	CL0184	EamA-liketransporterfamily
ORF00499	167	286	162	287	PF00892.13	EamA	Family	5	125	126	47.5	1.3e-12	1	CL0184	EamA-liketransporterfamily
ORF00794	234	282	225	302	PF00892.13	EamA	Family	46	94	126	16.2	0.0061	0	CL0184	EamA-liketransporterfamily
ORF00920	11	59	2	66	PF00892.13	EamA	Family	21	72	126	10.6	0.34	0	CL0184	EamA-liketransporterfamily
ORF01287	18	138	18	139	PF00892.13	EamA	Family	1	125	126	31	1.6e-07	1	CL0184	EamA-liketransporterfamily
ORF01287	157	285	144	286	PF00892.13	EamA	Family	2	125	126	43.4	2.4e-11	1	CL0184	EamA-liketransporterfamily
ORF01734	16	139	16	140	PF00892.13	EamA	Family	1	125	126	65.2	4.3e-18	1	CL0184	EamA-liketransporterfamily
ORF01734	163	289	163	290	PF00892.13	EamA	Family	1	125	126	68	6.1e-19	1	CL0184	EamA-liketransporterfamily
ORF01767	16	137	16	138	PF00892.13	EamA	Family	1	125	126	69.9	1.5e-19	1	CL0184	EamA-liketransporterfamily
ORF01767	160	286	160	287	PF00892.13	EamA	Family	1	125	126	60.5	1.2e-16	1	CL0184	EamA-liketransporterfamily
ORF01884	22	143	22	144	PF00892.13	EamA	Family	1	125	126	65.5	3.5e-18	1	CL0184	EamA-liketransporterfamily
ORF01884	167	293	167	294	PF00892.13	EamA	Family	1	125	126	68.6	3.8e-19	1	CL0184	EamA-liketransporterfamily
ORF02038	19	145	18	147	PF00892.13	EamA	Family	2	124	126	28.6	9.2e-07	1	CL0184	EamA-liketransporterfamily
ORF02038	172	291	168	292	PF00892.13	EamA	Family	4	125	126	40	2.8e-10	1	CL0184	EamA-liketransporterfamily
ORF00987	167	197	78	199	PF04157.9	EAP30	Family	190	220	223	12.6	0.044	0	No_clan	EAP30/Vps36family
ORF02171	36	90	21	91	PF04157.9	EAP30	Family	165	220	223	14.2	0.014	0	No_clan	EAP30/Vps36family
ORF02379	1	46	1	66	PF11507.1	Transcript_VP30	Family	53	96	131	15.6	0.0084	0	No_clan	Ebolavirus-specifictranscriptionfactorVP30
ORF00443	126	147	123	148	PF00036.25	efhand	Domain	7	28	29	9.4	0.53	0	CL0220	EFhand
ORF01432	138	158	135	162	PF00036.25	efhand	Domain	5	25	29	9.6	0.44	0	CL0220	EFhand
ORF02770	3	157	2	159	PF01012.14	ETF	Domain	2	162	164	98.8	2e-28	1	CL0039	Electrontransferflavoproteindomain
ORF02771	27	173	24	181	PF01012.14	ETF	Domain	6	156	164	102.6	1.4e-29	1	CL0039	Electrontransferflavoproteindomain
ORF02770	194	278	193	278	PF00766.12	ETF_alpha	Domain	2	86	86	107.3	1.7e-31	1	CL0085	ElectrontransferflavoproteinFAD-bindingdomain
ORF00841	2	33	1	41	PF00647.12	EF1G	Domain	31	62	107	13.1	0.046	0	No_clan	Elongationfactor1gamma,conserveddomain
ORF02228	497	617	497	617	PF03764.11	EFG_IV	Domain	1	120	120	129.1	4.4e-38	1	CL0329	ElongationfactorG,domainIV
ORF00532	395	477	393	480	PF00679.17	EFG_C	Domain	3	86	89	72.1	2e-20	1	CL0437	ElongationfactorGC-terminus
ORF01997	400	486	399	488	PF00679.17	EFG_C	Domain	2	87	89	62.7	1.7e-17	1	CL0437	ElongationfactorGC-terminus
ORF02228	619	704	619	706	PF00679.17	EFG_C	Domain	1	87	89	101.7	1.2e-29	1	CL0437	ElongationfactorGC-terminus
ORF01368	3	60	3	60	PF08207.5	EFP_N	Domain	1	58	58	83.2	6.7e-24	1	CL0107	ElongationfactorP(EF-P)KOW-likedomain
ORF01368	68	115	67	121	PF01132.13	EFP	Domain	2	50	55	60.1	9e-17	1	CL0021	ElongationfactorP(EF-P)OBdomain
ORF01368	130	185	130	185	PF09285.4	Elong-fact-P_C	Domain	1	56	56	96.4	3.4e-28	1	No_clan	ElongationfactorP,C-terminal
ORF00695	58	274	57	274	PF00889.12	EF_TS	Family	2	220	221	219.8	2.1e-65	1	No_clan	ElongationfactorTS
ORF00244	299	393	299	394	PF03143.10	GTP_EFTU_D3	Domain	1	100	101	127.5	1.7e-37	1	No_clan	ElongationfactorTuC-terminaldomain
ORF01169	5	33	2	37	PF03143.10	GTP_EFTU_D3	Domain	8	36	101	22.6	7.8e-05	1	No_clan	ElongationfactorTuC-terminaldomain
ORF00214	648	708	648	710	PF03144.18	GTP_EFTU_D2	Domain	1	71	74	28.7	8e-07	1	No_clan	ElongationfactorTudomain2
ORF00214	879	940	879	950	PF03144.18	GTP_EFTU_D2	Domain	1	67	74	15.7	0.0096	0	No_clan	ElongationfactorTudomain2
ORF00232	311	377	310	377	PF03144.18	GTP_EFTU_D2	Domain	2	74	74	13.5	0.047	0	No_clan	ElongationfactorTudomain2
ORF00244	225	295	225	295	PF03144.18	GTP_EFTU_D2	Domain	1	74	74	58	5.9e-16	1	No_clan	ElongationfactorTudomain2
ORF00532	217	286	217	287	PF03144.18	GTP_EFTU_D2	Domain	1	73	74	44.8	8e-12	1	No_clan	ElongationfactorTudomain2
ORF01997	208	274	204	274	PF03144.18	GTP_EFTU_D2	Domain	5	74	74	26.4	4.1e-06	1	No_clan	ElongationfactorTudomain2
ORF02228	342	409	342	409	PF03144.18	GTP_EFTU_D2	Domain	1	74	74	44.1	1.3e-11	1	No_clan	ElongationfactorTudomain2
ORF00214	459	619	457	622	PF00009.20	GTP_EFTU	Domain	3	185	189	125.6	1.1e-36	1	CL0023	ElongationfactorTuGTPbindingdomain
ORF00232	9	275	8	275	PF00009.20	GTP_EFTU	Domain	2	189	189	165.7	6.1e-49	1	CL0023	ElongationfactorTuGTPbindingdomain
ORF00244	10	201	10	202	PF00009.20	GTP_EFTU	Domain	1	188	189	208.9	3.4e-62	1	CL0023	ElongationfactorTuGTPbindingdomain
ORF00532	3	194	2	195	PF00009.20	GTP_EFTU	Domain	2	188	189	179.8	2.8e-53	1	CL0023	ElongationfactorTuGTPbindingdomain
ORF01997	2	180	2	181	PF00009.20	GTP_EFTU	Domain	1	188	189	179	5e-53	1	CL0023	ElongationfactorTuGTPbindingdomain
ORF02228	8	293	6	293	PF00009.20	GTP_EFTU	Domain	3	189	189	195.2	5.4e-58	1	CL0023	ElongationfactorTuGTPbindingdomain
ORF00632	15	40	9	40	PF02990.9	EMP70	Family	435	460	521	9	0.33	0	No_clan	Endomembraneprotein70
ORF01640	1	252	1	252	PF03372.16	Exo_endo_phos	Domain	1	276	276	149.4	8e-44	1	No_clan	Endonuclease/Exonuclease/phosphatasefamily	predicted_active_site[245]
ORF01689	73	320	29	359	PF03372.16	Exo_endo_phos	Domain	23	225	276	26.2	2.8e-06	1	No_clan	Endonuclease/Exonuclease/phosphatasefamily
ORF02465	103	346	100	347	PF03372.16	Exo_endo_phos	Domain	4	275	276	53.7	1.2e-14	1	No_clan	Endonuclease/Exonuclease/phosphatasefamily	predicted_active_site[340]
ORF02638	41	330	41	330	PF03372.16	Exo_endo_phos	Domain	1	276	276	77.2	8.1e-22	1	No_clan	Endonuclease/Exonuclease/phosphatasefamily	predicted_active_site[323]
ORF01202	31	259	30	260	PF04231.6	Endonuclease_1	Family	2	217	218	197.3	2.3e-58	1	CL0263	EndonucleaseI
ORF01203	39	273	36	273	PF04231.6	Endonuclease_1	Family	5	218	218	158.4	1.8e-46	1	CL0263	EndonucleaseI
ORF01479	22	114	4	145	PF04493.7	Endonuclease_5	Family	64	153	206	30.9	1.3e-07	1	CL0189	EndonucleaseV
ORF01480	207	393	203	401	PF04493.7	Endonuclease_5	Family	9	196	206	139.4	7.5e-41	1	CL0189	EndonucleaseV
ORF00470	31	111	10	125	PF11712.1	Vma12	Family	61	133	142	12.8	0.056	0	No_clan	Endoplasmicreticulum-basedfactorforassemblyofV-ATPase
ORF02796	363	438	324	448	PF11712.1	Vma12	Family	58	128	142	10.6	0.27	0	No_clan	Endoplasmicreticulum-basedfactorforassemblyofV-ATPase
ORF00323	76	141	65	145	PF07749.5	ERp29	Domain	15	77	95	13.8	0.051	0	No_clan	EndoplasmicreticulumproteinERp29,C-terminaldomain
ORF00465	21	129	13	130	PF01042.14	Ribonuc_L-PSP	Domain	15	120	121	63	1.6e-17	1	No_clan	EndoribonucleaseL-PSP
ORF00494	7	125	7	126	PF01042.14	Ribonuc_L-PSP	Domain	1	120	121	142.7	3.3e-42	1	No_clan	EndoribonucleaseL-PSP
ORF02198	140	428	138	430	PF00113.15	Enolase_C	Domain	3	294	296	419.9	3.3e-126	1	CL0256	Enolase,C-terminalTIMbarreldomain	predicted_active_site[341]
ORF02198	4	133	3	133	PF03952.9	Enolase_N	Domain	2	132	132	204	5.2e-61	1	CL0227	Enolase,N-terminaldomain
ORF00035	15	184	15	185	PF00378.13	ECH	Family	1	169	170	184.8	5.8e-55	1	CL0127	Enoyl-CoAhydratase/isomerasefamily
ORF00904	24	201	24	201	PF00378.13	ECH	Family	1	170	170	124.6	1.9e-36	1	CL0127	Enoyl-CoAhydratase/isomerasefamily
ORF01617	14	169	14	173	PF00378.13	ECH	Family	1	157	170	103.2	7.3e-30	1	CL0127	Enoyl-CoAhydratase/isomerasefamily
ORF02126	497	626	492	632	PF00378.13	ECH	Family	7	135	170	61.7	4e-17	1	CL0127	Enoyl-CoAhydratase/isomerasefamily
ORF00476	322	385	322	386	PF07055.5	Eno-Rase_FAD_bd	Family	1	64	65	102.5	6.4e-30	1	CL0063	EnoylreductaseFADbindingdomain
ORF00990	11	43	4	43	PF07055.5	Eno-Rase_FAD_bd	Family	20	52	65	15.6	0.0091	0	CL0063	EnoylreductaseFADbindingdomain
ORF00991	11	43	4	43	PF07055.5	Eno-Rase_FAD_bd	Family	20	52	65	12.1	0.11	0	CL0063	EnoylreductaseFADbindingdomain
ORF01057	1	28	1	30	PF08085.4	Entericidin	Family	1	24	42	12.8	0.046	0	CL0421	EntericidinEcnA/Bfamily
ORF01886	135	200	125	226	PF05775.5	AfaD	Family	28	94	137	11.8	0.11	0	No_clan	EnterobacteriaAfaDinvasinprotein
ORF02049	25	75	3	83	PF05818.5	TraT	Family	75	128	215	12.4	0.059	0	No_clan	EnterobacterialTraTcomplementresistanceprotein
ORF02724	189	228	188	237	PF08951.3	EntA_Immun	Family	2	41	75	11.5	0.19	0	No_clan	EnterocinAImmunity
ORF00653	16	57	9	60	PF00275.13	EPSP_synthase	Family	10	52	419	11.6	0.051	0	CL0290	EPSPsynthase(3-phosphoshikimate1-carboxyvinyltransferase)
ORF00653	64	399	58	399	PF00275.13	EPSP_synthase	Family	85	419	419	250.5	1.5e-74	1	CL0290	EPSPsynthase(3-phosphoshikimate1-carboxyvinyltransferase)
ORF01449	7	425	6	426	PF00275.13	EPSP_synthase	Family	2	418	419	228.3	8.6e-68	1	CL0290	EPSPsynthase(3-phosphoshikimate1-carboxyvinyltransferase)
ORF01508	43	115	6	126	PF02732.8	ERCC4	Domain	87	163	183	13.4	0.037	0	No_clan	ERCC4domain
ORF00491	148	220	134	243	PF06780.4	Erp_C	Family	49	121	141	10.9	0.28	0	No_clan	ErpproteinC-terminus
ORF01068	80	117	73	160	PF09452.3	Mvb12	Domain	10	47	91	12.4	0.1	0	No_clan	ESCRT-IsubunitMvb12
ORF00618	61	142	44	147	PF05985.4	EutC	Family	79	163	238	13.1	0.03	0	No_clan	Ethanolamineammonia-lyaselightchain(EutC)
ORF00626	61	138	44	146	PF05985.4	EutC	Family	79	159	238	12.6	0.042	0	No_clan	Ethanolamineammonia-lyaselightchain(EutC)
ORF02206	74	423	74	423	PF00344.13	SecY	Family	1	341	341	338.7	2.4e-101	1	No_clan	eubacterialsecYprotein
ORF02411	5	74	1	82	PF06239.4	ECSIT	Family	11	76	229	11.3	0.086	0	No_clan	EvolutionarilyconservedsignallingintermediateinTollpathway
ORF02417	5	43	1	48	PF04091.5	Sec15	Family	53	91	310	12.2	0.062	0	CL0295	ExocystcomplexsubunitSec15-like
ORF00169	2	183	2	183	PF00929.17	Exonuc_X-T	Family	1	165	165	43.1	4.2e-11	1	CL0219	Exonuclease	predicted_active_site[170]
ORF00608	4	157	2	157	PF00929.17	Exonuc_X-T	Family	3	165	165	104	7.8e-30	1	CL0219	Exonuclease	predicted_active_site[144]
ORF00928	35	130	31	162	PF00929.17	Exonuc_X-T	Family	6	113	165	27.2	3.1e-06	1	CL0219	Exonuclease
ORF02435	11	165	9	165	PF00929.17	Exonuc_X-T	Family	3	165	165	72.2	4.5e-20	1	CL0219	Exonuclease	predicted_active_site[152]
ORF00023	193	275	183	312	PF03016.8	Exostosin	Family	57	140	304	12.3	0.05	0	No_clan	Exostosinfamily
ORF02554	242	311	179	320	PF03016.8	Exostosin	Family	198	268	304	14	0.014	0	No_clan	Exostosinfamily
ORF00983	1	46	1	59	PF07268.4	EppA_BapA	Family	1	44	163	12.7	0.053	0	No_clan	Exportedproteinprecursor(EppA/BapA)
ORF01809	337	447	323	447	PF00754.18	F5_F8_type_C	Domain	15	129	129	63.4	1.4e-17	1	CL0202	F5/8typeCdomain
ORF02260	35	161	26	161	PF00754.18	F5_F8_type_C	Domain	10	129	129	34.5	1.2e-08	1	CL0202	F5/8typeCdomain
ORF01370	329	453	329	453	PF07977.6	FabA	Domain	1	138	138	122.3	7.5e-36	1	CL0050	FabA-likedomain
ORF02365	20	92	4	116	PF07977.6	FabA	Domain	27	110	138	31.2	9.7e-08	1	CL0050	FabA-likedomain
ORF02380	14	72	14	139	PF07977.6	FabA	Domain	1	70	138	15	0.01	0	CL0050	FabA-likedomain
ORF02381	18	136	18	138	PF07977.6	FabA	Domain	1	136	138	13.9	0.021	0	CL0050	FabA-likedomain
ORF02391	88	162	64	172	PF08644.4	SPT16	Family	62	135	152	11.6	0.15	0	No_clan	FACTcomplexsubunit(SPT16/CDC68)
ORF00594	7	395	7	395	PF00890.17	FAD_binding_2	Family	1	421	421	309.4	2.8e-92	1	CL0063	FADbindingdomain	predicted_active_site[246,266,293]
ORF00646	7	355	5	357	PF01494.12	FAD_binding_3	Family	4	354	356	72	3.5e-20	1	CL0063	FADbindingdomain
ORF02014	35	471	35	471	PF00890.17	FAD_binding_2	Family	1	421	421	180.6	3.5e-53	1	CL0063	FADbindingdomain	predicted_active_site[266,288,337]
ORF02036	42	181	42	181	PF01565.16	FAD_binding_4	Domain	1	138	138	129.1	5.9e-38	1	CL0077	FADbindingdomain
ORF02318	35	172	35	173	PF01565.16	FAD_binding_4	Domain	1	137	138	115.8	7.4e-34	1	CL0077	FADbindingdomain
ORF02361	6	43	6	49	PF00890.17	FAD_binding_2	Family	1	38	421	37	1.3e-09	1	CL0063	FADbindingdomain
ORF02390	6	165	5	244	PF01494.12	FAD_binding_3	Family	2	171	356	50.5	1.2e-13	1	CL0063	FADbindingdomain
ORF02475	26	142	22	153	PF01565.16	FAD_binding_4	Domain	6	128	138	51.5	5.3e-14	1	CL0077	FADbindingdomain
ORF00544	206	426	200	427	PF03441.7	FAD_binding_7	Domain	18	276	277	290	1.2e-86	1	No_clan	FADbindingdomainofDNAphotolyase
ORF00311	4	396	3	396	PF01266.17	DAO	Domain	2	358	358	224.1	1.9e-66	1	CL0063	FADdependentoxidoreductase
ORF01339	17	353	17	373	PF01266.17	DAO	Domain	1	334	358	156.6	6e-46	1	CL0063	FADdependentoxidoreductase
ORF01988	16	369	16	369	PF01266.17	DAO	Domain	1	358	358	103.8	7.1e-30	1	CL0063	FADdependentoxidoreductase
ORF02333	3	322	3	327	PF01266.17	DAO	Domain	1	352	358	58.4	4.5e-16	1	CL0063	FADdependentoxidoreductase
ORF02361	218	267	204	329	PF01266.17	DAO	Domain	148	196	358	10.7	0.14	0	CL0063	FADdependentoxidoreductase
ORF02719	3	30	2	36	PF01266.17	DAO	Domain	2	29	358	9.4	0.35	0	CL0063	FADdependentoxidoreductase
ORF02036	224	462	219	462	PF02913.12	FAD-oxidase_C	Domain	8	249	249	187.8	1.6e-55	1	CL0277	FADlinkedoxidases,C-terminaldomain
ORF02318	301	524	278	524	PF02913.12	FAD-oxidase_C	Domain	29	249	249	133.3	7.1e-39	1	CL0277	FADlinkedoxidases,C-terminaldomain
ORF00171	1	147	1	148	PF06574.5	FAD_syn	Family	10	157	158	160	2.7e-47	1	CL0119	FADsynthetase
ORF01059	45	98	35	111	PF00532.14	Peripla_BP_1	Domain	128	181	279	10.9	0.14	0	CL0144	family
ORF01181	45	98	35	111	PF00532.14	Peripla_BP_1	Domain	128	181	279	10.9	0.14	0	CL0144	family
ORF00126	106	137	67	142	PF04282.6	DUF438	Family	41	72	79	11.6	0.15	0	No_clan	Familyofunknownfunction(DUF438)
ORF00388	923	1003	916	1032	PF04357.6	DUF490	Family	9	81	368	11.3	0.11	0	CL0401	Familyofunknownfunction(DUF490)
ORF00388	1035	1450	1027	1450	PF04357.6	DUF490	Family	11	368	368	171.1	2.8e-50	1	CL0401	Familyofunknownfunction(DUF490)
ORF00037	9	322	5	330	PF03405.7	FA_desaturase_2	Family	5	316	330	384.7	2.1e-115	1	CL0044	Fattyaciddesaturase
ORF00725	53	327	52	328	PF00487.17	FA_desaturase	Domain	2	256	257	153.6	5.1e-45	1	No_clan	Fattyaciddesaturase
ORF00525	84	194	83	194	PF04116.6	FA_hydroxylase	Family	2	114	114	65.8	3.4e-18	1	No_clan	Fattyacidhydroxylasesuperfamily
ORF00547	11	127	10	127	PF04116.6	FA_hydroxylase	Family	2	114	114	43.8	2.2e-11	1	No_clan	Fattyacidhydroxylasesuperfamily
ORF01502	97	211	96	211	PF04116.6	FA_hydroxylase	Family	2	114	114	62.8	2.7e-17	1	No_clan	Fattyacidhydroxylasesuperfamily
ORF01219	8	65	3	98	PF07734.6	FBA_1	Family	80	135	163	12.3	0.076	0	CL0162	F-boxassociated
ORF01820	169	185	169	187	PF00646.26	F-box	Domain	1	17	48	12.1	0.091	0	CL0271	F-boxdomain
ORF00460	31	74	29	100	PF08698.4	Fcf2	Family	19	61	99	11.7	0.15	0	No_clan	Fcf2pre-rRNAprocessing
ORF01521	1	255	1	255	PF01032.11	FecCD	Family	63	311	311	196.5	3.6e-58	1	CL0142	FecCDtransportfamily
ORF01226	40	85	17	100	PF04773.6	FecR	Family	32	77	98	11.3	0.25	0	No_clan	FecRprotein
ORF01586	36	92	26	108	PF02388.9	FemAB	Family	246	302	406	8.8	0.45	0	CL0257	FemABfamily
ORF00013	145	215	132	216	PF04023.7	FeoA	Domain	3	73	74	26.8	2.7e-06	1	CL0206	FeoAdomain
ORF00017	1	43	1	44	PF04023.7	FeoA	Domain	31	73	74	37.2	1.7e-09	1	CL0206	FeoAdomain
ORF02469	531	558	528	563	PF08165.4	FerA	Domain	6	33	66	11.2	0.17	0	No_clan	FerA(NUC095)domain
ORF02320	369	426	356	430	PF09380.3	FERM_C	Domain	23	73	90	11.8	0.17	0	CL0266	FERMC-terminalPH-likedomain
ORF02160	713	806	713	806	PF03147.7	FDX-ACB	Domain	1	94	94	102	1.1e-29	1	No_clan	Ferredoxin-foldanticodonbindingdomain
ORF02252	621	776	620	779	PF06276.5	FhuF	Family	2	160	163	115.1	2.3e-33	1	No_clan	FerricironreductaseFhuF-liketransporter
ORF02254	420	576	419	583	PF06276.5	FhuF	Family	2	161	163	107.3	5.9e-31	1	No_clan	FerricironreductaseFhuF-liketransporter
ORF02726	25	145	25	145	PF01475.12	FUR	Family	1	120	120	98.5	1.9e-28	1	CL0123	Ferricuptakeregulatorfamily
ORF01238	19	157	17	158	PF00210.17	Ferritin	Domain	3	138	142	69.5	1.8e-19	1	CL0044	Ferritin-likedomain
ORF01844	8	143	7	144	PF00210.17	Ferritin	Domain	2	141	142	118.1	1.9e-34	1	CL0044	Ferritin-likedomain
ORF00032	2	334	1	336	PF00762.12	Ferrochelatase	Domain	2	314	316	341.1	3.8e-102	1	CL0043	Ferrochelatase
ORF00016	6	176	6	197	PF02421.11	FeoB_N	Family	1	166	189	187	1.5e-55	1	CL0023	FerrousirontransportproteinB
ORF00016	453	506	453	506	PF07664.5	FeoB_C	Family	1	54	54	53.8	7.3e-15	1	No_clan	FerrousirontransportproteinBCterminus
ORF01654	10	131	10	133	PF02657.8	SufE	Family	1	123	125	117.9	1.6e-34	1	CL0233	Fe-Smetabolismassociateddomain
ORF01527	27	108	22	110	PF06818.8	Fez1	Family	119	200	202	15.4	0.011	0	No_clan	Fez1
ORF00399	351	416	347	420	PF06473.5	FGF-BP1	Family	94	156	231	11.3	0.15	0	No_clan	FGFbindingprotein1(FGF-BP1)
ORF01340	259	449	259	449	PF02782.9	FGGY_C	Domain	1	197	197	215.1	5.5e-64	1	CL0108	FGGYfamilyofcarbohydratekinases,C-terminaldomain
ORF01340	4	250	4	250	PF00370.14	FGGY_N	Domain	1	245	245	269.8	1.4e-80	1	CL0108	FGGYfamilyofcarbohydratekinases,N-terminaldomain
ORF01161	48	143	38	148	PF08702.3	Fib_alpha	Domain	33	131	146	12.3	0.11	0	No_clan	Fibrinogenalpha/betachainfamily
ORF01639	62	161	56	165	PF08702.3	Fib_alpha	Domain	33	133	146	17	0.0039	0	No_clan	Fibrinogenalpha/betachainfamily
ORF02864	216	294	193	303	PF08702.3	Fib_alpha	Domain	41	121	146	10.8	0.31	0	No_clan	Fibrinogenalpha/betachainfamily
ORF01152	45	101	17	106	PF07299.4	FBP	Family	46	101	208	13.7	0.023	0	No_clan	Fibronectin-bindingprotein(FBP)
ORF00138	137	203	133	207	PF00041.14	fn3	Domain	11	79	85	17	0.0036	0	CL0159	FibronectintypeIIIdomain
ORF00310	608	684	607	686	PF00041.14	fn3	Domain	2	83	85	14.8	0.018	0	CL0159	FibronectintypeIIIdomain
ORF01202	279	349	277	353	PF00041.14	fn3	Domain	3	81	85	36.7	2.6e-09	1	CL0159	FibronectintypeIIIdomain
ORF01202	370	444	370	446	PF00041.14	fn3	Domain	1	83	85	39.3	4e-10	1	CL0159	FibronectintypeIIIdomain
ORF01202	463	537	463	539	PF00041.14	fn3	Domain	1	83	85	42.9	3.1e-11	1	CL0159	FibronectintypeIIIdomain
ORF01481	200	265	200	270	PF00041.14	fn3	Domain	1	73	85	23	5e-05	1	CL0159	FibronectintypeIIIdomain
ORF01483	318	388	310	393	PF00041.14	fn3	Domain	11	80	85	15.4	0.012	0	CL0159	FibronectintypeIIIdomain
ORF01483	613	679	603	685	PF00041.14	fn3	Domain	10	79	85	11.6	0.19	0	CL0159	FibronectintypeIIIdomain
ORF01625	669	735	664	741	PF00041.14	fn3	Domain	5	80	85	36	4.5e-09	1	CL0159	FibronectintypeIIIdomain
ORF01625	763	828	757	834	PF00041.14	fn3	Domain	6	80	85	35.1	8.2e-09	1	CL0159	FibronectintypeIIIdomain
ORF01864	582	652	581	657	PF00041.14	fn3	Domain	2	81	85	42.3	4.7e-11	1	CL0159	FibronectintypeIIIdomain
ORF02880	1050	1078	1031	1079	PF00041.14	fn3	Domain	56	84	85	14.5	0.022	0	CL0159	FibronectintypeIIIdomain
ORF00327	97	195	97	195	PF02661.11	Fic	Family	1	96	96	79.1	2.2e-22	1	No_clan	Fic/DOCfamily
ORF02405	110	203	106	203	PF02661.11	Fic	Family	6	96	96	72.3	3.1e-20	1	No_clan	Fic/DOCfamily
ORF00432	16	66	6	92	PF05880.4	Fiji_64_capsid	Family	232	282	561	12.3	0.031	0	No_clan	Fijivirus64kDacapsidprotein
ORF00829	40	66	39	80	PF10391.2	DNA_pol_lambd_f	Domain	3	29	52	10.1	0.34	0	No_clan	FingersdomainofDNApolymeraselambda
ORF01645	185	217	181	228	PF10391.2	DNA_pol_lambd_f	Domain	8	39	52	13.5	0.03	0	No_clan	FingersdomainofDNApolymeraselambda
ORF01537	138	221	106	223	PF05732.4	RepL	Family	42	120	165	12.9	0.037	0	CL0123	Firmicuteplasmidreplicationprotein(RepL)
ORF02614	31	86	17	138	PF05848.4	CtsR	Family	31	89	152	12.2	0.099	0	No_clan	FirmicutetranscriptionalrepressorofclassIIIstressgenes(CtsR)
ORF01850	219	356	219	357	PF10442.2	FIST_C	Domain	1	135	136	108.7	1.6e-31	1	No_clan	FISTCdomain
ORF01850	27	218	24	218	PF08495.3	FIST	Domain	4	198	198	121.3	2.2e-35	1	No_clan	FISTNdomain
ORF00352	3	146	2	147	PF05751.4	FixH	Family	2	145	146	77.4	7.4e-22	1	No_clan	FixH
ORF02603	309	359	301	374	PF05751.4	FixH	Family	6	58	146	14	0.025	0	No_clan	FixH
ORF01147	87	176	85	177	PF00254.21	FKBP_C	Domain	3	95	96	50.7	1.1e-13	1	No_clan	FKBP-typepeptidyl-prolylcis-transisomerase
ORF01148	247	358	247	358	PF00254.21	FKBP_C	Domain	1	96	96	89.2	1e-25	1	No_clan	FKBP-typepeptidyl-prolylcis-transisomerase
ORF02498	214	306	214	307	PF00254.21	FKBP_C	Domain	1	95	96	113.6	2.6e-33	1	No_clan	FKBP-typepeptidyl-prolylcis-transisomerase
ORF02597	117	229	112	229	PF00254.21	FKBP_C	Domain	7	96	96	23.4	3.6e-05	1	No_clan	FKBP-typepeptidyl-prolylcis-transisomerase
ORF00664	41	79	23	83	PF05377.4	FlaC_arch	Family	7	39	55	11.2	0.21	0	No_clan	FlagellaaccessoryproteinC(FlaC)
ORF01693	335	384	323	388	PF02050.9	FliJ	Family	32	81	143	12.8	0.061	0	CL0419	FlagellarFliJprotein
ORF01161	29	161	18	162	PF07195.5	FliD_C	Family	129	238	239	8.9	0.65	0	No_clan	Flagellarhook-associatedprotein2C-terminus
ORF01139	155	182	151	186	PF06289.4	FlbD	Family	9	37	60	8.6	0.88	0	No_clan	Flagellarprotein(FlbD)
ORF02109	30	91	4	98	PF02561.7	FliS	Family	46	108	122	9.5	0.66	0	No_clan	FlagellarproteinFliS
ORF00248	49	104	48	128	PF01593.17	Amino_oxidase	Domain	2	58	449	25.2	6.3e-06	1	CL0063	Flavincontainingamineoxidoreductase
ORF00248	175	441	153	442	PF01593.17	Amino_oxidase	Domain	178	448	449	140	8.9e-41	1	CL0063	Flavincontainingamineoxidoreductase
ORF00379	12	277	11	303	PF01593.17	Amino_oxidase	Domain	2	266	449	25.8	4e-06	1	CL0063	Flavincontainingamineoxidoreductase
ORF00549	14	272	12	311	PF01593.17	Amino_oxidase	Domain	4	260	449	48	7.4e-13	1	CL0063	Flavincontainingamineoxidoreductase
ORF01986	24	171	21	183	PF01613.11	Flavin_Reduct	Domain	5	142	155	67.3	9.5e-19	1	CL0336	Flavinreductaselikedomain
ORF01525	114	227	103	230	PF00972.13	Flavi_NS5	Family	364	476	649	14.5	0.0049	0	CL0027	FlavivirusRNA-directedRNApolymerase
ORF02568	344	450	343	469	PF00258.18	Flavodoxin_1	Domain	2	119	143	60.6	1.2e-16	1	CL0042	Flavodoxin
ORF02229	103	138	103	155	PF02525.10	Flavodoxin_2	Domain	1	37	196	12.5	0.06	0	CL0042	Flavodoxin-likefold
ORF00479	7	126	7	126	PF02441.12	Flavoprotein	Family	1	122	122	115.3	9.5e-34	1	No_clan	Flavoprotein
ORF00530	108	143	104	144	PF05725.5	FNIP	Repeat	5	39	44	11.3	0.2	0	CL0022	FNIPRepeat
ORF00481	103	192	65	194	PF11817.1	Foie-gras_1	Domain	132	221	260	13	0.038	0	No_clan	Foiegrasliverhealthfamily1
ORF00606	7	41	3	48	PF09398.3	FOP_dimer	Domain	8	37	81	11.9	0.13	0	No_clan	FOPNterminaldimerisationdomain
ORF01067	18	228	1	228	PF03781.9	FGE-sulfatase	Domain	30	251	251	121.6	2.8e-35	1	No_clan	Formylglycine-generatingsulfataseenzyme
ORF02337	29	85	26	167	PF03781.9	FGE-sulfatase	Domain	4	59	251	42.6	3.7e-11	1	No_clan	Formylglycine-generatingsulfataseenzyme
ORF02337	233	436	170	437	PF03781.9	FGE-sulfatase	Domain	65	250	251	143.4	6.2e-42	1	No_clan	Formylglycine-generatingsulfataseenzyme
ORF02627	56	391	54	406	PF03781.9	FGE-sulfatase	Domain	3	220	251	134.6	2.9e-39	1	No_clan	Formylglycine-generatingsulfataseenzyme
ORF02627	509	549	490	550	PF03781.9	FGE-sulfatase	Domain	207	250	251	16.2	0.004	0	No_clan	Formylglycine-generatingsulfataseenzyme
ORF01444	5	182	4	183	PF00551.12	Formyl_trans_N	Domain	2	180	181	137.6	2.5e-40	1	No_clan	Formyltransferase
ORF01673	2	176	2	180	PF00551.12	Formyl_trans_N	Domain	1	176	181	137.4	2.9e-40	1	No_clan	Formyltransferase
ORF01444	207	307	207	308	PF02911.11	Formyl_trans_C	Domain	1	99	100	69.1	2.2e-19	1	No_clan	Formyltransferase,C-terminaldomain
ORF02362	3	143	1	149	PF07899.4	Frigida	Family	131	212	292	9.4	0.31	0	No_clan	Frigida-likeprotein
ORF02825	7	332	6	334	PF00316.13	FBPase	Family	2	323	325	429.3	5.6e-129	1	CL0171	Fructose-1-6-bisphosphatase
ORF02779	12	353	11	355	PF01116.13	F_bP_aldolase	Domain	2	284	286	327.1	6.1e-98	1	CL0036	Fructose-bisphosphatealdolaseclass-II	predicted_active_site[106]
ORF00969	15	121	15	125	PF06480.8	FtsH_ext	Family	1	101	110	30.1	3.3e-07	1	No_clan	FtsHExtracellular
ORF02219	27	76	10	111	PF01728.12	FtsJ	Family	96	145	181	14	0.028	0	CL0063	FtsJ-likemethyltransferase	predicted_active_site[69]
ORF00817	455	655	451	655	PF01580.11	FtsK_SpoIIIE	Family	6	205	205	178.8	6.8e-53	1	CL0023	FtsK/SpoIIIEfamily
ORF00846	69	101	61	111	PF01580.11	FtsK_SpoIIIE	Family	42	74	205	15	0.01	0	CL0023	FtsK/SpoIIIEfamily
ORF00817	756	817	754	819	PF09397.3	Ftsk_gamma	Domain	3	64	67	83.5	4.8e-24	1	CL0123	Ftskgammadomain
ORF02713	230	325	230	328	PF12327.1	FtsZ_C	Domain	1	94	97	73.7	7.4e-21	1	CL0442	FtsZfamily,C-terminaldomain
ORF01424	407	461	407	461	PF10415.2	FumaraseC_C	Domain	1	55	55	83.4	6.6e-24	1	No_clan	FumaraseCC-terminus
ORF01830	329	532	329	533	PF05683.5	Fumerase_C	Family	1	202	206	255.8	1.4e-76	1	No_clan	FumaraseC-terminus
ORF01830	46	325	44	325	PF05681.7	Fumerase	Family	3	271	271	286.3	1.4e-85	1	No_clan	Fumaratehydratase(Fumerase)
ORF02158	133	400	132	420	PF01557.11	FAA_hydrolase	Family	3	204	217	168	1.5e-49	1	CL0377	Fumarylacetoacetate(FAA)hydrolasefamily
ORF02434	2	189	2	202	PF01557.11	FAA_hydrolase	Family	1	203	217	160	4.2e-47	1	CL0377	Fumarylacetoacetate(FAA)hydrolasefamily
ORF01408	96	124	96	126	PF05933.6	Fun_ATP-synt_8	Family	1	29	48	11.8	0.15	0	CL0255	FungalATPsynthaseprotein8(A6L)
ORF02860	37	120	27	144	PF08432.3	DUF1742	Family	50	134	182	12.1	0.12	0	No_clan	Fungalproteinofunknownfunction(DUF1742)
ORF02321	119	173	119	177	PF08605.3	Rad9_Rad53_bind	Family	1	55	131	11.4	0.16	0	CL0049	FungalRad9-likeRad53-binding
ORF02452	90	110	84	118	PF09288.3	UBA_3	Domain	19	39	55	10.9	0.2	0	CL0214	Fungalubiquitin-associateddomain
ORF00649	47	89	47	96	PF07504.6	FTP	Motif	1	44	51	36.4	2e-09	1	No_clan	Fungalysin/ThermolysinPropeptideMotif
ORF00957	62	110	62	111	PF07504.6	FTP	Motif	1	50	51	33.2	2e-08	1	No_clan	Fungalysin/ThermolysinPropeptideMotif
ORF01864	72	121	72	121	PF07504.6	FTP	Motif	1	51	51	46.3	1.6e-12	1	No_clan	Fungalysin/ThermolysinPropeptideMotif
ORF00198	237	795	236	795	PF02128.8	Peptidase_M36	Family	2	378	378	467.8	1.7e-140	1	CL0126	Fungalysinmetallopeptidase(M36)
ORF00649	322	458	130	517	PF02128.8	Peptidase_M36	Family	177	305	378	31.6	5.9e-08	1	CL0126	Fungalysinmetallopeptidase(M36)
ORF00190	319	404	315	409	PF02938.7	GAD	Domain	7	90	95	46.6	2.3e-12	1	CL0250	GADdomain
ORF02387	66	113	50	140	PF08887.4	GAD-like	Domain	25	73	109	13.4	0.046	0	CL0250	GAD-likedomain
ORF00395	484	618	480	618	PF01590.19	GAF	Family	7	154	154	22	0.00011	1	CL0161	GAFdomain
ORF00395	652	797	652	797	PF01590.19	GAF	Family	1	154	154	31.9	9.5e-08	1	CL0161	GAFdomain
ORF02692	68	148	28	151	PF01590.19	GAF	Family	51	151	154	19.1	0.00088	0	CL0161	GAFdomain
ORF02054	243	281	237	283	PF03902.6	Gal4_dimer	Family	15	52	57	11.1	0.22	0	No_clan	Gal4-likedimerisationdomain
ORF02553	185	232	175	255	PF02709.7	Galactosyl_T_2	Family	150	197	271	11	0.12	0	CL0110	Galactosyltransferase
ORF02024	47	556	46	557	PF01019.14	G_glu_transpept	Family	2	509	510	549.6	4.6e-165	1	CL0052	Gamma-glutamyltranspeptidase
ORF00878	150	224	140	230	PF07415.4	Herpes_LMP2	Family	150	224	489	12	0.045	0	No_clan	Gammaherpesviruslatentmembraneprotein(LMP2)protein
ORF00462	10	62	4	79	PF05852.4	DUF848	Family	78	129	146	11.6	0.14	0	No_clan	Gammaherpesvirusproteinofunknownfunction(DUF848)
ORF00462	6	76	4	81	PF03127.7	GAT	Domain	21	86	101	13	0.059	0	No_clan	GATdomain
ORF00755	142	197	140	204	PF03127.7	GAT	Domain	23	78	101	10.5	0.35	0	No_clan	GATdomain
ORF02735	104	178	103	185	PF03127.7	GAT	Domain	2	79	101	13	0.057	0	No_clan	GATdomain
ORF01033	261	383	206	386	PF00657.15	Lipase_GDSL	Family	76	230	235	20.9	0.00021	0	CL0264	GDSL-likeLipase/Acylhydrolase
ORF01741	43	307	42	322	PF00657.15	Lipase_GDSL	Family	2	179	235	26.9	3e-06	1	CL0264	GDSL-likeLipase/Acylhydrolase
ORF01741	410	498	378	499	PF00657.15	Lipase_GDSL	Family	148	234	235	27.2	2.5e-06	1	CL0264	GDSL-likeLipase/Acylhydrolase
ORF02571	51	70	31	71	PF11095.1	Gemin7	Family	60	79	80	10.5	0.29	0	No_clan	Gem-associatedprotein7(Gemin7)
ORF00089	28	126	24	132	PF04965.7	GPW_gp25	Domain	7	92	99	41.7	5e-11	1	No_clan	Gene25-likelysozyme
ORF01914	478	532	467	543	PF03934.6	GspK	Family	181	236	280	18.2	0.00084	0	CL0198	GeneralsecretionpathwayproteinK
ORF00982	168	309	152	311	PF05165.5	GGDN	Family	99	243	246	12	0.062	0	CL0276	GGDNfamily
ORF01899	16	488	14	491	PF03321.6	GH3	Family	3	524	527	468.5	2e-140	1	CL0378	GH3auxin-responsivepromoter
ORF02847	17	496	16	499	PF03321.6	GH3	Family	2	525	527	510.5	3.6e-153	1	CL0378	GH3auxin-responsivepromoter
ORF02815	247	302	226	307	PF08544.6	GHMP_kinases_C	Family	22	74	82	17.3	0.0028	0	No_clan	GHMPkinasesCterminal
ORF00862	84	125	79	130	PF00288.19	GHMP_kinases_N	Family	6	47	68	19.9	0.00045	0	CL0329	GHMPkinasesNterminaldomain
ORF02815	88	150	86	156	PF00288.19	GHMP_kinases_N	Family	4	60	68	20	0.00041	0	CL0329	GHMPkinasesNterminaldomain
ORF02816	111	140	110	172	PF00288.19	GHMP_kinases_N	Family	2	31	68	18	0.0017	0	CL0329	GHMPkinasesNterminaldomain
ORF00602	2	56	1	58	PF01541.17	GIY-YIG	Domain	21	79	80	10.4	0.49	0	CL0418	GIY-YIGcatalyticdomain
ORF00608	196	270	196	271	PF01541.17	GIY-YIG	Domain	1	80	80	46.7	2.3e-12	1	CL0418	GIY-YIGcatalyticdomain
ORF02000	16	91	15	93	PF01541.17	GIY-YIG	Domain	2	80	80	45.2	7.1e-12	1	CL0418	GIY-YIGcatalyticdomain
ORF02726	19	62	5	64	PF01541.17	GIY-YIG	Domain	43	79	80	11.7	0.19	0	CL0418	GIY-YIGcatalyticdomain
ORF01019	332	431	327	436	PF02585.10	PIG-L	Family	11	108	128	12.2	0.15	0	No_clan	GlcNAc-PIde-N-acetylase
ORF01155	6	122	6	123	PF02585.10	PIG-L	Family	1	127	128	73.6	1.5e-20	1	No_clan	GlcNAc-PIde-N-acetylase
ORF01809	25	227	24	227	PF02585.10	PIG-L	Family	2	128	128	28.3	1.5e-06	1	No_clan	GlcNAc-PIde-N-acetylase
ORF01930	31	201	30	204	PF12080.1	GldM_C	Domain	2	176	181	88.8	3.2e-25	1	No_clan	GldMC-terminaldomain
ORF02335	288	454	288	455	PF12080.1	GldM_C	Domain	1	180	181	202.6	3.8e-60	1	No_clan	GldMC-terminaldomain
ORF00048	47	105	27	138	PF12081.1	GldM_N	Domain	18	75	194	13.8	0.023	0	No_clan	GldMN-terminaldomain
ORF00664	35	104	24	110	PF12081.1	GldM_N	Domain	27	97	194	14.4	0.015	0	No_clan	GldMN-terminaldomain
ORF02335	1	186	1	187	PF12081.1	GldM_N	Domain	9	193	194	159.3	6e-47	1	No_clan	GldMN-terminaldomain
ORF02615	5	101	5	102	PF00042.15	Globin	Domain	1	107	108	42	7.2e-11	1	CL0090	Globin	predicted_active_site[94]
ORF00346	17	118	13	123	PF02812.11	ELFV_dehydrog_N	Domain	5	117	131	62.2	2.8e-17	1	No_clan	Glu/Leu/Phe/Valdehydrogenase,dimerisationdomain
ORF01297	26	148	26	148	PF02812.11	ELFV_dehydrog_N	Domain	1	131	131	123.8	2.5e-36	1	No_clan	Glu/Leu/Phe/Valdehydrogenase,dimerisationdomain
ORF01684	55	184	55	185	PF02812.11	ELFV_dehydrog_N	Domain	1	130	131	164.3	7.4e-49	1	No_clan	Glu/Leu/Phe/Valdehydrogenase,dimerisationdomain
ORF01407	220	311	212	319	PF06560.4	GPI	Family	83	172	182	13.5	0.02	0	CL0029	Glucose-6-phosphateisomerase(GPI)
ORF02122	78	146	67	154	PF06560.4	GPI	Family	25	93	182	12.1	0.056	0	CL0029	Glucose-6-phosphateisomerase(GPI)
ORF01940	7	398	7	398	PF01134.15	GIDA	Family	1	392	392	514.9	9.8e-155	1	CL0063	GlucoseinhibiteddivisionproteinA
ORF00346	183	405	179	408	PF00208.14	ELFV_dehydrog	Domain	8	234	244	111	5.3e-32	1	CL0063	Glutamate/Leucine/Phenylalanine/Valinedehydrogenase
ORF01297	155	362	155	365	PF00208.14	ELFV_dehydrog	Domain	1	240	244	123.7	7e-36	1	CL0063	Glutamate/Leucine/Phenylalanine/Valinedehydrogenase
ORF01684	200	445	200	445	PF00208.14	ELFV_dehydrog	Domain	1	244	244	306.3	1.2e-91	1	CL0063	Glutamate/Leucine/Phenylalanine/Valinedehydrogenase
ORF01838	4	111	1	132	PF03710.8	GlnE	Domain	10	112	248	11	0.14	0	CL0260	Glutamate-ammonialigaseadenylyltransferase
ORF02524	135	197	120	204	PF08886.4	GshA	Family	29	92	404	11.2	0.063	0	No_clan	Glutamate-cysteineligase
ORF00757	7	186	6	187	PF00117.21	GATase	Domain	2	191	192	97.6	4.7e-28	1	CL0014	Glutamineamidotransferaseclass-I	predicted_active_site[169,167,79]
ORF00763	323	547	322	548	PF00117.21	GATase	Domain	2	191	192	175.2	7.6e-52	1	CL0014	Glutamineamidotransferaseclass-I	predicted_active_site[530,528,402]
ORF01173	19	200	18	202	PF00117.21	GATase	Domain	2	189	192	158.7	9e-47	1	CL0014	Glutamineamidotransferaseclass-I	predicted_active_site[185,183,92]
ORF02199	186	362	183	363	PF00117.21	GATase	Domain	4	191	192	145.4	1e-42	1	CL0014	Glutamineamidotransferaseclass-I	predicted_active_site[345,343,257]
ORF00426	2	43	2	61	PF00310.14	GATase_2	Domain	1	49	362	7.6	1	0	CL0052	Glutamineamidotransferasesclass-II	predicted_active_site[2,2]
ORF00426	61	96	43	112	PF00310.14	GATase_2	Domain	217	247	362	9.4	0.3	0	CL0052	Glutamineamidotransferasesclass-II
ORF00426	114	161	105	162	PF00310.14	GATase_2	Domain	316	361	362	8.5	0.54	0	CL0052	Glutamineamidotransferasesclass-II
ORF01627	2	58	2	64	PF00310.14	GATase_2	Domain	1	68	362	18.1	0.00066	0	CL0052	Glutamineamidotransferasesclass-II	predicted_active_site[2,2]
ORF01627	63	194	59	198	PF00310.14	GATase_2	Domain	193	358	362	57	9.8e-16	1	CL0052	Glutamineamidotransferasesclass-II
ORF01695	110	275	100	275	PF00310.14	GATase_2	Domain	191	362	362	34.5	7e-09	1	CL0052	Glutamineamidotransferasesclass-II
ORF01214	111	353	83	355	PF05096.5	Glu_cyclase_2	Family	23	260	264	229.3	3.1e-68	1	CL0186	Glutaminecyclotransferase
ORF01096	205	472	191	474	PF00120.17	Gln-synt_C	Domain	17	256	258	139	1.2e-40	1	CL0286	Glutaminesynthetase,catalyticdomain
ORF01096	27	186	24	186	PF12437.1	GSIII_N	Family	4	165	165	252.3	1e-75	1	No_clan	GlutaminesynthetasetypeIIINterminal
ORF00030	328	424	328	424	PF00745.13	GlutR_dimer	Domain	1	101	101	64.2	6.3e-18	1	No_clan	Glutamyl-tRNAGlureductase,dimerisationdomain
ORF00030	25	171	25	171	PF05201.8	GlutR_N	Domain	1	152	152	127.7	2.1e-37	1	No_clan	Glutamyl-tRNAGlureductase,N-terminaldomain
ORF00826	168	210	147	223	PF04399.6	Glutaredoxin2_C	Domain	26	68	132	12.4	0.069	0	No_clan	Glutaredoxin2,Cterminaldomain
ORF00555	50	156	50	157	PF00255.12	GSHPx	Family	1	107	108	125.8	3.4e-37	1	CL0172	Glutathioneperoxidase	predicted_active_site[82]
ORF00556	31	137	31	138	PF00255.12	GSHPx	Family	1	107	108	132.4	2.9e-39	1	CL0172	Glutathioneperoxidase	predicted_active_site[63]
ORF01220	182	200	174	201	PF02798.13	GST_N	Domain	52	70	75	13.5	0.05	0	CL0172	GlutathioneS-transferase,N-terminaldomain
ORF00767	9	376	9	377	PF03738.7	GSP_synth	Family	1	371	372	498.2	9.6e-150	1	No_clan	Glutathionylspermidinesynthase
ORF00385	155	312	155	312	PF02800.13	Gp_dh_C	Domain	1	157	157	229.5	9.5e-69	1	CL0139	Glyceraldehyde3-phosphatedehydrogenase,C-terminaldomain
ORF01166	162	316	161	316	PF02800.13	Gp_dh_C	Domain	2	157	157	197.1	8.8e-59	1	CL0139	Glyceraldehyde3-phosphatedehydrogenase,C-terminaldomain
ORF01472	296	455	296	455	PF02800.13	Gp_dh_C	Domain	1	157	157	153	3.3e-45	1	CL0139	Glyceraldehyde3-phosphatedehydrogenase,C-terminaldomain
ORF00385	3	150	3	150	PF00044.17	Gp_dh_N	Domain	1	151	151	189	3.4e-56	1	CL0063	Glyceraldehyde3-phosphatedehydrogenase,NADbindingdomain	predicted_active_site[150]
ORF01166	7	156	7	156	PF00044.17	Gp_dh_N	Domain	1	151	151	176.1	3.4e-52	1	CL0063	Glyceraldehyde3-phosphatedehydrogenase,NADbindingdomain	predicted_active_site[156]
ORF01472	130	291	129	291	PF00044.17	Gp_dh_N	Domain	2	151	151	135.2	1.4e-39	1	CL0063	Glyceraldehyde3-phosphatedehydrogenase,NADbindingdomain	predicted_active_site[291]
ORF01229	25	284	25	285	PF03009.10	GDPD	Family	1	254	255	111.1	4.9e-32	1	CL0384	Glycerophosphoryldiesterphosphodiesterasefamily
ORF00375	90	149	78	157	PF09338.4	Gly_reductase	Family	113	171	428	10	0.14	0	No_clan	Glycine/sarcosine/betainereductasecomponentBsubunits
ORF00221	7	123	7	126	PF01597.12	GCV_H	Domain	1	118	122	149.4	2.6e-44	1	CL0105	GlycinecleavageH-protein
ORF02289	9	435	8	435	PF02347.9	GDC-P	Family	2	429	429	559	4.5e-168	1	CL0061	GlycinecleavagesystemP-protein
ORF02289	451	728	443	741	PF02347.9	GDC-P	Family	27	285	429	44.8	5.2e-12	1	CL0061	GlycinecleavagesystemP-protein
ORF01228	263	355	262	355	PF08669.4	GCV_T_C	Domain	2	95	95	83.6	5.6e-24	1	No_clan	GlycinecleavageT-proteinC-terminalbarreldomain
ORF01671	340	382	297	400	PF05693.6	Glycogen_syn	Family	386	428	633	12.3	0.028	0	CL0113	Glycogensynthase
ORF00389	26	313	25	314	PF00814.18	Peptidase_M22	Family	2	267	268	317.7	4.8e-95	1	CL0108	Glycoproteasefamily
ORF02867	36	170	17	206	PF00814.18	Peptidase_M22	Family	28	163	268	100.1	1.2e-28	1	CL0108	Glycoproteasefamily
ORF01068	22	72	16	84	PF11088.1	RL11D	Family	7	58	98	8.7	0.99	0	No_clan	GlycoproteinencodingmembraneproteinsRL5AandRL6
ORF00487	397	551	397	556	PF01915.15	Glyco_hydro_3_C	Family	1	183	211	21.8	8.8e-05	1	No_clan	Glycosylhydrolasefamily3Cterminaldomain
ORF00487	99	323	95	324	PF00933.14	Glyco_hydro_3	Family	6	226	227	177.4	2e-52	1	CL0058	Glycosylhydrolasefamily3Nterminaldomain	predicted_active_site[294]
ORF02513	108	152	83	160	PF00933.14	Glyco_hydro_3	Family	106	150	227	10.6	0.19	0	CL0058	Glycosylhydrolasefamily3Nterminaldomain
ORF01936	45	102	20	117	PF01374.11	Glyco_hydro_46	Domain	60	117	215	12.7	0.053	0	CL0037	Glycosylhydrolasefamily46
ORF02563	89	263	89	263	PF01183.13	Glyco_hydro_25	Family	1	181	181	141.4	2.1e-41	1	CL0058	Glycosylhydrolasesfamily25	predicted_active_site[181,90]
ORF02555	70	180	68	298	PF04616.7	Glyco_hydro_43	Family	8	128	286	10.9	0.13	0	CL0143	Glycosylhydrolasesfamily43
ORF00474	174	206	168	223	PF11397.1	GlcNAc	Family	229	261	342	9.8	0.29	0	CL0110	Glycosyltransferase(GlcNAc)
ORF02535	148	213	101	260	PF11397.1	GlcNAc	Family	202	265	342	13.3	0.026	0	CL0110	Glycosyltransferase(GlcNAc)
ORF01174	72	318	71	319	PF00591.14	Glycos_transf_3	Family	2	253	254	227.9	8.7e-68	1	No_clan	Glycosyltransferasefamily,a/bdomain
ORF01174	1	62	1	65	PF02885.10	Glycos_trans_3N	Domain	2	63	66	49.4	1.9e-13	1	No_clan	Glycosyltransferasefamily,helicalbundledomain
ORF00155	11	150	2	151	PF00535.19	Glycos_transf_2	Family	24	168	169	42.1	5.3e-11	1	CL0110	Glycosyltransferasefamily2
ORF00474	4	116	4	170	PF00535.19	Glycos_transf_2	Family	1	114	169	94.8	3.3e-27	1	CL0110	Glycosyltransferasefamily2
ORF00768	8	131	8	175	PF00535.19	Glycos_transf_2	Family	1	126	169	93.8	6.7e-27	1	CL0110	Glycosyltransferasefamily2
ORF00769	48	131	9	165	PF00535.19	Glycos_transf_2	Family	44	131	169	34	1.6e-08	1	CL0110	Glycosyltransferasefamily2
ORF00770	3	115	3	157	PF00535.19	Glycos_transf_2	Family	1	117	169	121.9	1.6e-35	1	CL0110	Glycosyltransferasefamily2
ORF00772	3	167	3	170	PF00535.19	Glycos_transf_2	Family	1	166	169	39.9	2.4e-10	1	CL0110	Glycosyltransferasefamily2
ORF00792	6	180	5	182	PF00535.19	Glycos_transf_2	Family	2	166	169	72.1	3.2e-20	1	CL0110	Glycosyltransferasefamily2
ORF01133	4	155	4	177	PF00535.19	Glycos_transf_2	Family	1	148	169	99.6	1.2e-28	1	CL0110	Glycosyltransferasefamily2
ORF01134	20	178	20	192	PF00535.19	Glycos_transf_2	Family	1	160	169	101.7	2.5e-29	1	CL0110	Glycosyltransferasefamily2
ORF01429	4	157	4	169	PF00535.19	Glycos_transf_2	Family	1	157	169	99.7	1.1e-28	1	CL0110	Glycosyltransferasefamily2
ORF01620	6	172	5	174	PF00535.19	Glycos_transf_2	Family	2	167	169	82.5	2e-23	1	CL0110	Glycosyltransferasefamily2
ORF01819	6	133	6	163	PF00535.19	Glycos_transf_2	Family	1	128	169	129.7	6.3e-38	1	CL0110	Glycosyltransferasefamily2
ORF01862	157	327	157	327	PF00535.19	Glycos_transf_2	Family	2	169	169	77.2	8.8e-22	1	CL0110	Glycosyltransferasefamily2
ORF02058	9	158	8	212	PF00535.19	Glycos_transf_2	Family	2	155	169	92.9	1.3e-26	1	CL0110	Glycosyltransferasefamily2
ORF02061	4	125	4	180	PF00535.19	Glycos_transf_2	Family	1	131	169	70.2	1.2e-19	1	CL0110	Glycosyltransferasefamily2
ORF02363	17	148	17	182	PF00535.19	Glycos_transf_2	Family	1	132	169	93.3	1e-26	1	CL0110	Glycosyltransferasefamily2
ORF02437	5	59	1	148	PF00535.19	Glycos_transf_2	Family	51	105	169	37.3	1.6e-09	1	CL0110	Glycosyltransferasefamily2
ORF02476	46	188	46	227	PF00535.19	Glycos_transf_2	Family	1	132	169	80.6	7.9e-23	1	CL0110	Glycosyltransferasefamily2
ORF02538	44	169	39	230	PF00535.19	Glycos_transf_2	Family	14	132	169	32.7	4.1e-08	1	CL0110	Glycosyltransferasefamily2
ORF02542	6	122	4	157	PF00535.19	Glycos_transf_2	Family	3	126	169	22.7	4.9e-05	1	CL0110	Glycosyltransferasefamily2
ORF02552	241	365	241	403	PF00535.19	Glycos_transf_2	Family	1	124	169	48.1	7.6e-13	1	CL0110	Glycosyltransferasefamily2
ORF02553	4	152	4	176	PF00535.19	Glycos_transf_2	Family	1	138	169	70.6	9.2e-20	1	CL0110	Glycosyltransferasefamily2
ORF02641	5	142	4	168	PF00535.19	Glycos_transf_2	Family	2	131	169	77.4	7.4e-22	1	CL0110	Glycosyltransferasefamily2
ORF02681	22	164	8	199	PF00535.19	Glycos_transf_2	Family	16	162	169	12.1	0.087	0	CL0110	Glycosyltransferasefamily2
ORF02756	35	80	35	97	PF00535.19	Glycos_transf_2	Family	1	46	169	36.3	3.3e-09	1	CL0110	Glycosyltransferasefamily2
ORF02756	101	173	97	203	PF00535.19	Glycos_transf_2	Family	41	113	169	29.2	4.8e-07	1	CL0110	Glycosyltransferasefamily2
ORF01782	220	329	207	337	PF04101.9	Glyco_tran_28_C	Domain	25	138	167	34.4	1.2e-08	1	CL0113	Glycosyltransferasefamily28C-terminaldomain
ORF02717	194	347	194	358	PF04101.9	Glyco_tran_28_C	Domain	1	159	167	113.6	5.4e-33	1	CL0113	Glycosyltransferasefamily28C-terminaldomain
ORF02717	7	145	7	147	PF03033.13	Glyco_transf_28	Family	1	137	139	89.4	1.3e-25	1	CL0113	Glycosyltransferasefamily28N-terminaldomain
ORF01389	32	115	7	120	PF00953.14	Glycos_transf_4	Family	44	109	159	13.7	0.031	0	No_clan	Glycosyltransferasefamily4
ORF02720	101	327	100	328	PF00953.14	Glycos_transf_4	Family	2	158	159	123.7	4.4e-36	1	No_clan	Glycosyltransferasefamily4
ORF01600	13	49	1	68	PF03360.9	Glyco_transf_43	Family	52	88	207	12.7	0.052	0	CL0110	Glycosyltransferasefamily43
ORF01811	71	305	69	316	PF01075.10	Glyco_transf_9	Family	3	235	247	77.6	6.6e-22	1	CL0113	Glycosyltransferasefamily9(heptosyltransferase)
ORF00396	185	334	182	346	PF00534.13	Glycos_transf_1	Family	6	160	172	20.4	0.00022	1	CL0113	Glycosyltransferasesgroup1
ORF00486	196	348	189	351	PF00534.13	Glycos_transf_1	Family	13	169	172	122	1.3e-35	1	CL0113	Glycosyltransferasesgroup1
ORF00679	305	385	215	391	PF00534.13	Glycos_transf_1	Family	86	164	172	14.7	0.012	0	CL0113	Glycosyltransferasesgroup1
ORF01136	99	270	92	271	PF00534.13	Glycos_transf_1	Family	8	171	172	17.6	0.0015	0	CL0113	Glycosyltransferasesgroup1
ORF01330	236	394	231	406	PF00534.13	Glycos_transf_1	Family	7	157	172	21.4	0.0001	1	CL0113	Glycosyltransferasesgroup1
ORF01858	202	365	193	367	PF00534.13	Glycos_transf_1	Family	11	170	172	65.4	3.2e-18	1	CL0113	Glycosyltransferasesgroup1
ORF02060	194	347	188	350	PF00534.13	Glycos_transf_1	Family	9	169	172	99.6	9.5e-29	1	CL0113	Glycosyltransferasesgroup1
ORF02332	297	460	291	461	PF00534.13	Glycos_transf_1	Family	8	171	172	98.4	2.3e-28	1	CL0113	Glycosyltransferasesgroup1
ORF02517	224	387	219	389	PF00534.13	Glycos_transf_1	Family	6	170	172	77.1	8.1e-22	1	CL0113	Glycosyltransferasesgroup1
ORF02540	208	372	204	373	PF00534.13	Glycos_transf_1	Family	9	171	172	85.1	2.9e-24	1	CL0113	Glycosyltransferasesgroup1
ORF02541	264	353	246	356	PF00534.13	Glycos_transf_1	Family	80	167	172	49	3.4e-13	1	CL0113	Glycosyltransferasesgroup1
ORF02551	191	357	182	359	PF00534.13	Glycos_transf_1	Family	12	170	172	105.8	1.2e-30	1	CL0113	Glycosyltransferasesgroup1
ORF02554	202	355	193	359	PF00534.13	Glycos_transf_1	Family	13	168	172	85.1	2.8e-24	1	CL0113	Glycosyltransferasesgroup1
ORF02556	175	327	165	334	PF00534.13	Glycos_transf_1	Family	11	164	172	103.6	5.9e-30	1	CL0113	Glycosyltransferasesgroup1
ORF02558	100	266	98	267	PF00534.13	Glycos_transf_1	Family	3	171	172	71.7	3.5e-20	1	CL0113	Glycosyltransferasesgroup1
ORF01811	177	244	159	253	PF03808.6	Glyco_tran_WecB	Family	19	89	172	21.1	0.00013	0	No_clan	GlycosyltransferaseWecB/TagA/CpsFfamily
ORF00532	512	574	497	594	PF02091.8	tRNA-synt_2e	Family	110	172	284	10.4	0.19	0	CL0040	Glycyl-tRNAsynthetasealphasubunit
ORF00168	3	128	3	128	PF00903.18	Glyoxalase	Domain	1	128	128	45.6	4.7e-12	1	CL0104	Glyoxalase/Bleomycinresistanceprotein/Dioxygenasesuperfamily
ORF00182	28	133	27	153	PF00903.18	Glyoxalase	Domain	2	109	128	27.1	2.6e-06	1	CL0104	Glyoxalase/Bleomycinresistanceprotein/Dioxygenasesuperfamily
ORF00182	196	340	185	341	PF00903.18	Glyoxalase	Domain	10	127	128	54.4	9.4e-15	1	CL0104	Glyoxalase/Bleomycinresistanceprotein/Dioxygenasesuperfamily
ORF02146	5	124	4	124	PF00903.18	Glyoxalase	Domain	2	128	128	67.3	9.1e-19	1	CL0104	Glyoxalase/Bleomycinresistanceprotein/Dioxygenasesuperfamily
ORF00757	419	508	416	508	PF00958.15	GMP_synt_C	Domain	4	93	93	138.1	4.5e-41	1	No_clan	GMPsynthaseCterminaldomain
ORF01921	183	321	176	329	PF00958.15	GMP_synt_C	Domain	9	83	93	10.9	0.22	0	No_clan	GMPsynthaseCterminaldomain
ORF01693	256	366	243	375	PF10256.2	Erf4	Domain	18	108	118	11.6	0.15	0	No_clan	GolginsubfamilyAmember7/ERF4family
ORF01435	3	43	1	44	PF10392.2	COG5	Family	6	46	132	14.7	0.017	0	CL0295	Golgitransportcomplexsubunit5
ORF02494	27	79	19	84	PF06699.4	PIG-F	Family	132	186	191	10.7	0.3	0	No_clan	GPIbiosynthesisproteinfamilyPig-F
ORF02076	343	368	330	377	PF10181.2	PIG-H	Family	30	54	69	14.1	0.022	0	No_clan	GPI-GlcNActransferasecomplex,PIG-Hcomponent
ORF00126	113	165	111	168	PF02831.8	gpW	Family	4	54	68	10.6	0.24	0	No_clan	gpW
ORF00224	45	117	42	119	PF03544.7	TonB	Family	4	77	79	11.8	0.17	0	CL0428	Gram-negativebacterialtonBprotein
ORF00635	67	127	61	130	PF03544.7	TonB	Family	15	75	79	34.6	1.2e-08	1	CL0428	Gram-negativebacterialtonBprotein
ORF00640	203	264	191	267	PF03544.7	TonB	Family	14	75	79	44.4	1.1e-11	1	CL0428	Gram-negativebacterialtonBprotein
ORF00887	187	244	180	253	PF03544.7	TonB	Family	13	67	79	21	0.00022	0	CL0428	Gram-negativebacterialtonBprotein
ORF02492	215	273	213	275	PF03544.7	TonB	Family	19	76	79	34.2	1.7e-08	1	CL0428	Gram-negativebacterialtonBprotein
ORF01967	11	32	11	35	PF00746.14	Gram_pos_anchor	Family	14	35	39	12.2	0.097	0	No_clan	Grampositiveanchor
ORF02411	16	178	4	179	PF01025.12	GrpE	Family	4	165	166	142.8	5.4e-42	1	No_clan	GrpE
ORF00298	17	254	16	254	PF08885.4	GSCFA	Family	2	251	251	288	4.9e-86	1	No_clan	GSCFAfamily
ORF01033	283	321	257	336	PF08885.4	GSCFA	Family	143	181	251	14.3	0.018	0	No_clan	GSCFAfamily
ORF00134	6	82	2	84	PF05157.8	GSPII_E_N	Domain	31	107	109	11.5	0.18	0	No_clan	GSPII_EN-terminaldomain
ORF02053	138	199	102	221	PF05157.8	GSPII_E_N	Domain	10	72	109	14.1	0.028	0	No_clan	GSPII_EN-terminaldomain
ORF02267	6	161	6	161	PF01018.15	GTP1_OBG	Domain	1	156	156	183	2.2e-54	1	No_clan	GTP1/OBG
ORF00304	17	121	17	121	PF01926.16	MMR_HSR1	Family	1	108	108	73	1.1e-20	1	CL0023	GTPaseofunknownfunction
ORF00308	14	120	14	120	PF01926.16	MMR_HSR1	Family	1	108	108	84.2	3.6e-24	1	CL0023	GTPaseofunknownfunction
ORF00308	188	296	188	296	PF01926.16	MMR_HSR1	Family	1	108	108	69.6	1.3e-19	1	CL0023	GTPaseofunknownfunction
ORF00330	232	342	232	342	PF01926.16	MMR_HSR1	Family	1	108	108	84.9	2.2e-24	1	CL0023	GTPaseofunknownfunction
ORF00616	12	129	12	207	PF01926.16	MMR_HSR1	Family	1	94	108	75.1	2.6e-21	1	CL0023	GTPaseofunknownfunction
ORF00656	59	130	17	130	PF01926.16	MMR_HSR1	Family	45	108	108	9.8	0.49	0	CL0023	GTPaseofunknownfunction
ORF01693	211	319	211	319	PF01926.16	MMR_HSR1	Family	1	108	108	77.4	4.8e-22	1	CL0023	GTPaseofunknownfunction
ORF02267	174	282	174	284	PF01926.16	MMR_HSR1	Family	1	106	108	77.9	3.4e-22	1	CL0023	GTPaseofunknownfunction
ORF02730	35	143	35	143	PF01926.16	MMR_HSR1	Family	1	108	108	63.7	8.4e-18	1	CL0023	GTPaseofunknownfunction
ORF01997	489	596	489	597	PF06421.5	LepA_C	Family	1	108	109	177.4	4.5e-53	1	No_clan	GTP-bindingproteinLepAC-terminus
ORF00330	5	124	5	124	PF10396.2	TrmE_N	Family	1	115	115	133.1	3.2e-39	1	CL0289	GTP-bindingproteinTrmEN-terminus
ORF01074	117	201	117	202	PF01227.15	GTP_cyclohydroI	Domain	1	85	86	114.4	1.1e-33	1	CL0334	GTPcyclohydrolaseI
ORF00821	216	376	212	377	PF00925.13	GTP_cyclohydro2	Family	5	168	169	133.4	3.4e-39	1	No_clan	GTPcyclohydrolaseII
ORF01952	9	69	3	76	PF00925.13	GTP_cyclohydro2	Family	39	100	169	11.2	0.12	0	No_clan	GTPcyclohydrolaseII
ORF01888	26	124	17	131	PF12471.1	GTP_CH_N	Family	77	174	195	11.1	0.17	0	No_clan	GTPcyclohydrolaseNterminal
ORF00161	11	47	5	50	PF04138.7	GtrA	Family	40	73	117	12.9	0.062	0	No_clan	GtrA-likeprotein
ORF00829	6	42	3	47	PF00625.14	Guanylate_kin	Family	137	170	183	11.9	0.086	0	CL0023	Guanylatekinase
ORF01730	5	180	4	188	PF00625.14	Guanylate_kin	Family	2	175	183	168.6	7.1e-50	1	CL0023	Guanylatekinase
ORF00059	54	76	53	80	PF06594.4	HCBP_related	Domain	4	26	43	11.8	0.11	0	No_clan	Haemolysin-typecalciumbindingproteinrelateddomain
ORF02173	144	159	133	167	PF06594.4	HCBP_related	Domain	8	24	43	10.9	0.21	0	No_clan	Haemolysin-typecalciumbindingproteinrelateddomain
ORF00360	494	694	494	695	PF00702.19	Hydrolase	Domain	1	191	192	73.5	1.8e-20	1	CL0137	haloaciddehalogenase-likehydrolase	predicted_active_site[500]
ORF00560	12	30	12	43	PF00702.19	Hydrolase	Domain	1	20	192	10.1	0.48	0	CL0137	haloaciddehalogenase-likehydrolase	predicted_active_site[18]
ORF00560	78	148	75	156	PF08282.5	Hydrolase_3	Domain	177	247	254	36.6	2.7e-09	1	CL0137	haloaciddehalogenase-likehydrolase
ORF00749	367	573	366	576	PF00702.19	Hydrolase	Domain	2	189	192	70.2	1.9e-19	1	CL0137	haloaciddehalogenase-likehydrolase	predicted_active_site[372]
ORF01005	2	180	2	180	PF00702.19	Hydrolase	Domain	1	192	192	81.9	4.9e-23	1	CL0137	haloaciddehalogenase-likehydrolase	predicted_active_site[8]
ORF01460	40	153	6	161	PF00702.19	Hydrolase	Domain	54	180	192	17.4	0.0029	0	CL0137	haloaciddehalogenase-likehydrolase
ORF01846	4	180	3	183	PF00702.19	Hydrolase	Domain	2	185	192	52.3	5.8e-14	1	CL0137	haloaciddehalogenase-likehydrolase	predicted_active_site[9]
ORF02240	7	189	6	196	PF00702.19	Hydrolase	Domain	2	183	192	30.4	3e-07	1	CL0137	haloaciddehalogenase-likehydrolase	predicted_active_site[12]
ORF02319	5	181	5	184	PF00702.19	Hydrolase	Domain	2	187	192	24.1	2.6e-05	0	CL0137	haloaciddehalogenase-likehydrolase	predicted_active_site[10]
ORF02546	110	173	107	177	PF08282.5	Hydrolase_3	Domain	186	249	254	23.6	2.6e-05	1	CL0137	haloaciddehalogenase-likehydrolase
ORF00235	6	45	2	49	PF10778.2	DehI	Family	38	77	159	11.7	0.11	0	No_clan	HalocarboxylicaciddehydrogenaseDehI
ORF00622	102	179	96	210	PF01725.9	Ham1p_like	Domain	83	158	189	9.1	0.58	0	No_clan	Ham1family
ORF02089	3	187	3	188	PF01725.9	Ham1p_like	Domain	1	188	189	220.7	7.9e-66	1	No_clan	Ham1family
ORF00034	161	228	158	228	PF00672.18	HAMP	Family	4	70	70	30.8	1.9e-07	1	No_clan	HAMPdomain
ORF00221	35	89	13	93	PF09378.3	HAS-barrel	Domain	25	72	91	12.6	0.074	0	CL0275	HASbarreldomain
ORF00036	26	125	24	126	PF01966.15	HD	Family	4	117	118	41.7	8.4e-11	1	CL0237	HDdomain
ORF00199	64	135	64	162	PF01966.15	HD	Family	1	50	118	34.3	1.6e-08	1	CL0237	HDdomain
ORF01083	61	158	58	158	PF01966.15	HD	Family	4	118	118	28.6	9.4e-07	1	CL0237	HDdomain
ORF01140	259	377	258	381	PF01966.15	HD	Family	2	114	118	42.2	5.7e-11	1	CL0237	HDdomain
ORF01372	15	129	15	130	PF01966.15	HD	Family	1	117	118	43.6	2.1e-11	1	CL0237	HDdomain
ORF01437	337	427	336	429	PF01966.15	HD	Family	2	116	118	64.8	5.7e-18	1	CL0237	HDdomain
ORF01695	179	226	155	227	PF11181.1	YflT	Family	54	100	103	11.6	0.19	0	No_clan	HeatinducedstressproteinYflT
ORF02757	258	284	258	287	PF02985.15	HEAT	Repeat	2	27	31	11.5	0.2	0	CL0020	HEATrepeat
ORF00360	88	149	88	149	PF00403.19	HMA	Domain	1	62	62	31.5	1.1e-07	1	No_clan	Heavy-metal-associateddomain
ORF01768	2	58	2	68	PF00403.19	HMA	Domain	1	53	62	50	1.9e-13	1	No_clan	Heavy-metal-associateddomain
ORF02687	53	106	47	107	PF00403.19	HMA	Domain	8	61	62	24.5	1.7e-05	1	No_clan	Heavy-metal-associateddomain
ORF00399	263	340	263	340	PF00271.24	Helicase_C	Family	1	78	78	94.5	1.9e-27	1	CL0023	HelicaseconservedC-terminaldomain
ORF00430	261	337	260	337	PF00271.24	Helicase_C	Family	2	78	78	91.1	2.2e-26	1	CL0023	HelicaseconservedC-terminaldomain
ORF00742	832	907	828	907	PF00271.24	Helicase_C	Family	5	78	78	47.3	1e-12	1	CL0023	HelicaseconservedC-terminaldomain
ORF00788	267	340	265	341	PF00271.24	Helicase_C	Family	3	76	78	33	3e-08	1	CL0023	HelicaseconservedC-terminaldomain
ORF00914	515	587	511	588	PF00271.24	Helicase_C	Family	6	77	78	55.1	4e-15	1	CL0023	HelicaseconservedC-terminaldomain
ORF01115	608	674	591	675	PF00271.24	Helicase_C	Family	23	77	78	33.7	1.9e-08	1	CL0023	HelicaseconservedC-terminaldomain
ORF01445	245	321	244	321	PF00271.24	Helicase_C	Family	2	78	78	75.2	2e-21	1	CL0023	HelicaseconservedC-terminaldomain
ORF01837	761	832	757	833	PF00271.24	Helicase_C	Family	7	77	78	52.5	2.5e-14	1	CL0023	HelicaseconservedC-terminaldomain
ORF02175	463	542	462	543	PF00271.24	Helicase_C	Family	2	76	78	52.3	2.9e-14	1	CL0023	HelicaseconservedC-terminaldomain
ORF02449	648	730	647	730	PF00271.24	Helicase_C	Family	2	78	78	19.3	0.00059	1	CL0023	HelicaseconservedC-terminaldomain
ORF02574	255	330	253	330	PF00271.24	Helicase_C	Family	3	78	78	67.6	4.8e-19	1	CL0023	HelicaseconservedC-terminaldomain
ORF02604	270	338	264	339	PF00271.24	Helicase_C	Family	9	77	78	77.7	3.5e-22	1	CL0023	HelicaseconservedC-terminaldomain
ORF00219	105	122	98	124	PF00633.16	HHH	Motif	9	26	30	12.1	0.093	0	CL0198	Helix-hairpin-helixmotif	predicted_active_site[118]
ORF00251	140	163	138	165	PF00633.16	HHH	Motif	5	28	30	10.2	0.37	0	CL0198	Helix-hairpin-helixmotif
ORF00691	198	211	191	212	PF00633.16	HHH	Motif	16	29	30	12.8	0.057	0	CL0198	Helix-hairpin-helixmotif	predicted_active_site[204]
ORF01110	529	558	529	558	PF00633.16	HHH	Motif	1	30	30	14.3	0.019	0	CL0198	Helix-hairpin-helixmotif	predicted_active_site[550]
ORF01335	101	128	100	128	PF00633.16	HHH	Motif	2	29	30	18.8	0.0007	0	CL0198	Helix-hairpin-helixmotif	predicted_active_site[121]
ORF01386	97	124	97	124	PF00633.16	HHH	Motif	3	30	30	29.7	2.4e-07	1	CL0198	Helix-hairpin-helixmotif
ORF02000	543	560	537	562	PF00633.16	HHH	Motif	11	28	30	13.4	0.037	0	CL0198	Helix-hairpin-helixmotif	predicted_active_site[554]
ORF02671	7	27	5	32	PF00633.16	HHH	Motif	5	25	30	18.4	0.00092	0	CL0198	Helix-hairpin-helixmotif
ORF00123	9	61	7	61	PF01381.15	HTH_3	Domain	3	55	55	57.2	8.2e-16	1	CL0123	Helix-turn-helix
ORF00335	17	54	17	56	PF01381.15	HTH_3	Domain	1	38	55	46.9	1.4e-12	1	CL0123	Helix-turn-helix
ORF00913	19	57	13	65	PF01381.15	HTH_3	Domain	9	48	55	11.7	0.14	0	CL0123	Helix-turn-helix
ORF01086	11	54	6	54	PF01381.15	HTH_3	Domain	6	48	55	19.6	0.00046	0	CL0123	Helix-turn-helix
ORF01562	14	38	7	58	PF01381.15	HTH_3	Domain	8	32	55	13.2	0.047	0	CL0123	Helix-turn-helix
ORF02307	20	74	20	74	PF01381.15	HTH_3	Domain	1	55	55	34.1	1.3e-08	1	CL0123	Helix-turn-helix
ORF00055	17	45	15	46	PF05225.9	HTH_psq	Domain	16	43	45	12.1	0.081	0	CL0123	helix-turn-helix,Psqdomain
ORF00760	27	45	25	48	PF05225.9	HTH_psq	Domain	12	31	45	12.3	0.074	0	CL0123	helix-turn-helix,Psqdomain
ORF00891	1	28	1	29	PF05225.9	HTH_psq	Domain	17	43	45	10.8	0.21	0	CL0123	helix-turn-helix,Psqdomain
ORF00974	17	45	15	46	PF05225.9	HTH_psq	Domain	16	43	45	12.1	0.081	0	CL0123	helix-turn-helix,Psqdomain
ORF02530	17	46	15	46	PF05225.9	HTH_psq	Domain	16	44	45	11	0.18	0	CL0123	helix-turn-helix,Psqdomain
ORF02580	17	45	16	46	PF05225.9	HTH_psq	Domain	16	43	45	12.1	0.084	0	CL0123	helix-turn-helix,Psqdomain
ORF00480	2	75	1	101	PF00509.11	Hemagglutinin	Family	365	438	550	10.4	0.096	0	No_clan	Hemagglutinin
ORF01527	206	247	202	309	PF07700.8	HNOB	Domain	14	55	171	10.9	0.19	0	CL0210	HemeNObinding
ORF01848	1	168	1	169	PF07700.8	HNOB	Domain	1	170	171	141.3	1.7e-41	1	CL0210	HemeNObinding
ORF01849	9	80	2	94	PF07701.7	HNOBA	Domain	9	79	220	33.2	2.2e-08	1	No_clan	HemeNObindingassociated
ORF01849	85	165	78	172	PF07701.7	HNOBA	Domain	117	196	220	13.5	0.024	0	No_clan	HemeNObindingassociated
ORF01062	84	143	79	143	PF01814.16	Hemerythrin	Domain	6	59	59	20.6	0.00035	1	No_clan	HemerythrinHHEcationbindingdomain
ORF01062	168	230	168	231	PF01814.16	Hemerythrin	Domain	1	58	59	40	3e-10	1	No_clan	HemerythrinHHEcationbindingdomain
ORF00151	254	366	253	367	PF06969.9	HemN_C	Family	2	117	118	91.5	3.1e-26	1	No_clan	HemNC-terminalregion
ORF01144	312	426	312	427	PF06969.9	HemN_C	Family	1	117	118	66.6	1.6e-18	1	No_clan	HemNC-terminalregion
ORF00357	19	36	18	44	PF00045.12	Hemopexin	Repeat	12	27	45	11.2	0.18	0	No_clan	Hemopexin
ORF00771	31	73	17	84	PF07940.6	Hepar_II_III	Family	10	50	139	12.5	0.074	0	No_clan	HeparinaseII/III-likeprotein
ORF01309	48	76	11	79	PF07052.4	Hep_59	Family	61	89	100	10.8	0.29	0	No_clan	Hepatocellularcarcinoma-associatedantigen59
ORF00107	44	137	33	141	PF04814.6	HNF-1_N	Family	14	110	180	10.2	0.46	0	No_clan	Hepatocytenuclearfactor1(HNF-1),Nterminus
ORF00935	77	122	72	125	PF02718.7	Herpes_UL31	Family	12	57	259	9.9	0.2	0	No_clan	HerpesvirusUL31-likeprotein
ORF00401	104	163	75	207	PF01763.9	Herpes_UL6	Family	352	411	551	11.4	0.049	0	No_clan	HerpesvirusUL6like
ORF01586	11	105	3	148	PF01763.9	Herpes_UL6	Family	357	446	551	13.5	0.012	0	No_clan	HerpesvirusUL6like
ORF01513	109	154	72	163	PF04541.6	Herpes_U34	Family	52	92	207	9.2	0.39	0	No_clan	HerpesvirusvirionproteinU34
ORF02010	95	155	55	163	PF04541.6	Herpes_U34	Family	109	172	207	13.9	0.014	0	No_clan	HerpesvirusvirionproteinU34
ORF02034	5	76	2	76	PF11534.1	HTHP	Family	4	75	75	126.9	1.8e-37	1	No_clan	Hexamerictyrosine-coordinatedhemeprotein(HTHP)
ORF01335	35	169	35	170	PF00730.18	HhH-GPD	Domain	1	120	121	63.8	1.3e-17	1	CL0198	HhH-GPDsuperfamilybaseexcisionDNArepairprotein	predicted_active_site[139]
ORF01386	32	159	31	165	PF00730.18	HhH-GPD	Domain	2	114	121	60.8	1.1e-16	1	CL0198	HhH-GPDsuperfamilybaseexcisionDNArepairprotein	predicted_active_site[134]
ORF02817	5	400	5	401	PF03486.7	HI0933_like	Family	1	408	409	388.8	1.6e-116	1	CL0063	HI0933-likeprotein
ORF00867	16	228	8	259	PF03824.9	NicO	Family	10	244	282	38.1	8.3e-10	1	CL0292	High-affinitynickel-transportprotein
ORF00878	9	196	3	231	PF03824.9	NicO	Family	8	205	282	15.9	0.0047	0	CL0292	High-affinitynickel-transportprotein
ORF00574	10	95	2	105	PF09518.3	RE_HindIII	Family	212	296	311	12.3	0.045	0	No_clan	HindIIIrestrictionendonuclease
ORF02047	474	534	473	540	PF08029.4	HisG_C	Domain	2	62	75	11	0.24	0	CL0089	HisG,C-terminaldomain
ORF00034	242	309	241	312	PF00512.18	HisKA	Domain	2	65	68	23.8	2.5e-05	1	CL0025	HisKinaseA(phosphoacceptor)domain
ORF00231	339	403	338	403	PF00512.18	HisKA	Domain	2	68	68	26.4	3.9e-06	1	CL0025	HisKinaseA(phosphoacceptor)domain
ORF00395	947	1012	947	1012	PF00512.18	HisKA	Domain	1	68	68	69.9	1e-19	1	CL0025	HisKinaseA(phosphoacceptor)domain
ORF00472	290	356	289	357	PF00512.18	HisKA	Domain	2	67	68	51.1	7.9e-14	1	CL0025	HisKinaseA(phosphoacceptor)domain
ORF01165	362	425	361	426	PF00512.18	HisKA	Domain	2	67	68	48.9	3.8e-13	1	CL0025	HisKinaseA(phosphoacceptor)domain
ORF01784	95	160	94	161	PF00512.18	HisKA	Domain	2	67	68	53.5	1.3e-14	1	CL0025	HisKinaseA(phosphoacceptor)domain
ORF01849	429	495	414	496	PF00512.18	HisKA	Domain	2	67	68	33.5	2.4e-08	1	CL0025	HisKinaseA(phosphoacceptor)domain
ORF01851	131	195	129	197	PF00512.18	HisKA	Domain	3	66	68	14.2	0.026	0	CL0025	HisKinaseA(phosphoacceptor)domain
ORF01987	181	231	175	233	PF00512.18	HisKA	Domain	8	66	68	18.5	0.0011	0	CL0025	HisKinaseA(phosphoacceptor)domain
ORF02041	369	430	368	432	PF00512.18	HisKA	Domain	2	66	68	39.8	2.6e-10	1	CL0025	HisKinaseA(phosphoacceptor)domain
ORF02603	364	426	363	428	PF00512.18	HisKA	Domain	2	66	68	45.4	4.7e-12	1	CL0025	HisKinaseA(phosphoacceptor)domain
ORF00682	174	253	173	255	PF06580.6	His_kinase	Family	2	80	82	90.4	4.1e-26	1	No_clan	Histidinekinase
ORF00783	162	242	161	243	PF06580.6	His_kinase	Family	2	81	82	91.4	1.9e-26	1	No_clan	Histidinekinase
ORF01772	483	544	483	547	PF07730.6	HisKA_3	Domain	1	65	68	33.9	2.3e-08	1	CL0025	Histidinekinase
ORF00034	349	454	348	456	PF02518.19	HATPase_c	Domain	2	109	111	93.8	4e-27	1	CL0025	Histidinekinase-,DNAgyraseB-,andHSP90-likeATPase
ORF00231	451	562	450	563	PF02518.19	HATPase_c	Domain	2	110	111	78.8	1.8e-22	1	CL0025	Histidinekinase-,DNAgyraseB-,andHSP90-likeATPase
ORF00395	1060	1173	1059	1174	PF02518.19	HATPase_c	Domain	2	110	111	86.4	7.6e-25	1	CL0025	Histidinekinase-,DNAgyraseB-,andHSP90-likeATPase
ORF00424	38	176	35	178	PF02518.19	HATPase_c	Domain	4	109	111	69.5	1.4e-19	1	CL0025	Histidinekinase-,DNAgyraseB-,andHSP90-likeATPase
ORF00472	407	513	404	514	PF02518.19	HATPase_c	Domain	5	110	111	90.4	4.6e-26	1	CL0025	Histidinekinase-,DNAgyraseB-,andHSP90-likeATPase
ORF00579	29	87	25	182	PF02518.19	HATPase_c	Domain	9	52	111	24.3	1.5e-05	1	CL0025	Histidinekinase-,DNAgyraseB-,andHSP90-likeATPase
ORF00579	742	840	739	842	PF02518.19	HATPase_c	Domain	4	108	111	36.2	3e-09	1	CL0025	Histidinekinase-,DNAgyraseB-,andHSP90-likeATPase
ORF00614	40	168	38	171	PF02518.19	HATPase_c	Domain	4	108	111	36.9	1.8e-09	1	CL0025	Histidinekinase-,DNAgyraseB-,andHSP90-likeATPase
ORF00682	270	311	267	335	PF02518.19	HATPase_c	Domain	9	46	111	11.9	0.11	0	CL0025	Histidinekinase-,DNAgyraseB-,andHSP90-likeATPase
ORF01056	482	566	480	567	PF02518.19	HATPase_c	Domain	4	109	111	23	3.8e-05	1	CL0025	Histidinekinase-,DNAgyraseB-,andHSP90-likeATPase
ORF01165	473	587	473	588	PF02518.19	HATPase_c	Domain	1	110	111	87.2	4.3e-25	1	CL0025	Histidinekinase-,DNAgyraseB-,andHSP90-likeATPase
ORF01438	388	498	385	499	PF02518.19	HATPase_c	Domain	4	109	111	61.5	4.2e-17	1	CL0025	Histidinekinase-,DNAgyraseB-,andHSP90-likeATPase
ORF01772	591	677	588	678	PF02518.19	HATPase_c	Domain	4	109	111	38.7	5.1e-10	1	CL0025	Histidinekinase-,DNAgyraseB-,andHSP90-likeATPase
ORF01784	209	318	208	320	PF02518.19	HATPase_c	Domain	2	109	111	84.2	3.8e-24	1	CL0025	Histidinekinase-,DNAgyraseB-,andHSP90-likeATPase
ORF01849	536	642	535	643	PF02518.19	HATPase_c	Domain	2	110	111	84.5	3.1e-24	1	CL0025	Histidinekinase-,DNAgyraseB-,andHSP90-likeATPase
ORF01851	238	342	236	344	PF02518.19	HATPase_c	Domain	3	109	111	77.7	4e-22	1	CL0025	Histidinekinase-,DNAgyraseB-,andHSP90-likeATPase
ORF01987	284	378	279	381	PF02518.19	HATPase_c	Domain	10	107	111	70.8	5.4e-20	1	CL0025	Histidinekinase-,DNAgyraseB-,andHSP90-likeATPase
ORF02041	480	593	479	594	PF02518.19	HATPase_c	Domain	2	110	111	94.8	1.9e-27	1	CL0025	Histidinekinase-,DNAgyraseB-,andHSP90-likeATPase
ORF02047	29	172	24	176	PF02518.19	HATPase_c	Domain	10	107	111	27.6	1.4e-06	1	CL0025	Histidinekinase-,DNAgyraseB-,andHSP90-likeATPase
ORF02469	22	85	20	149	PF02518.19	HATPase_c	Domain	3	67	111	39.4	3.1e-10	1	CL0025	Histidinekinase-,DNAgyraseB-,andHSP90-likeATPase
ORF02603	476	588	475	589	PF02518.19	HATPase_c	Domain	2	110	111	104	2.7e-30	1	CL0025	Histidinekinase-,DNAgyraseB-,andHSP90-likeATPase
ORF00243	11	43	8	45	PF00808.16	CBFD_NFYB_HMF	Domain	18	50	65	11.9	0.14	0	CL0012	Histone-liketranscriptionfactor(CBF/NF-Y)andarchaealhistone
ORF00177	11	99	10	102	PF01230.16	HIT	Domain	2	95	98	62.4	3.4e-17	1	CL0265	HITdomain	predicted_active_site[93]
ORF00074	96	170	92	177	PF00529.13	HlyD	Family	5	90	306	29.9	2.7e-07	1	CL0105	HlyDfamilysecretionprotein
ORF00436	48	184	44	192	PF00529.13	HlyD	Family	5	137	306	26.5	2.7e-06	1	CL0105	HlyDfamilysecretionprotein
ORF00748	81	179	81	188	PF00529.13	HlyD	Family	1	90	306	20	0.00028	0	CL0105	HlyDfamilysecretionprotein
ORF01207	51	341	48	354	PF00529.13	HlyD	Family	4	293	306	149.9	7.6e-44	1	CL0105	HlyDfamilysecretionprotein
ORF01381	39	191	34	264	PF00529.13	HlyD	Family	6	141	306	46.9	1.8e-12	1	CL0105	HlyDfamilysecretionprotein
ORF01874	3	32	1	42	PF00529.13	HlyD	Family	18	51	306	20.7	0.00016	0	CL0105	HlyDfamilysecretionprotein
ORF02395	72	104	70	109	PF00529.13	HlyD	Family	3	35	306	27.2	1.7e-06	1	CL0105	HlyDfamilysecretionprotein
ORF02395	113	269	106	277	PF00529.13	HlyD	Family	114	269	306	26.4	3e-06	1	CL0105	HlyDfamilysecretionprotein
ORF02868	63	186	62	187	PF00529.13	HlyD	Family	2	132	306	42.1	4.9e-11	1	CL0105	HlyDfamilysecretionprotein
ORF02868	188	266	185	288	PF00529.13	HlyD	Family	172	252	306	16.8	0.0026	0	CL0105	HlyDfamilysecretionprotein
ORF00775	13	256	13	263	PF00682.12	HMGL-like	Family	1	229	237	85.1	4.5e-24	1	CL0036	HMGL-like	predicted_active_site[240]
ORF01571	20	132	12	145	PF05105.5	Phage_holin_4	Family	9	103	118	45.5	3.9e-12	1	No_clan	Holinfamily
ORF00216	256	330	256	331	PF05491.6	RuvB_C	Family	1	75	76	113.7	1.7e-33	1	No_clan	HollidayjunctionDNAhelicaseruvBC-terminus
ORF00216	13	238	6	239	PF05496.5	RuvB_N	Family	8	233	234	363.1	3.1e-109	1	CL0023	HollidayjunctionDNAhelicaseruvBN-terminus
ORF01616	441	487	430	501	PF05496.5	RuvB_N	Family	77	121	234	8.9	0.52	0	CL0023	HollidayjunctionDNAhelicaseruvBN-terminus
ORF00366	31	55	22	56	PF02183.11	HALZ	Family	19	43	45	10.7	0.26	0	No_clan	Homeoboxassociatedleucinezipper
ORF00401	112	146	109	148	PF02183.11	HALZ	Family	9	43	45	10.9	0.23	0	No_clan	Homeoboxassociatedleucinezipper
ORF02745	12	318	12	319	PF02574.9	S-methyl_trans	Family	1	304	305	325.5	2.5e-97	1	No_clan	HomocysteineS-methyltransferase
ORF00181	23	383	7	385	PF04209.6	HgmA	Family	33	419	426	171.4	1.6e-50	1	CL0029	homogentisate1,2-dioxygenase
ORF02638	244	301	235	307	PF00742.12	Homoserine_dh	Domain	12	70	179	12.7	0.06	0	No_clan	Homoserinedehydrogenase
ORF02746	595	796	595	796	PF00742.12	Homoserine_dh	Domain	1	179	179	166.2	4.6e-49	1	No_clan	Homoserinedehydrogenase
ORF02746	453	587	453	587	PF03447.9	NAD_binding_3	Domain	1	117	117	55	7.7e-15	1	CL0063	Homoserinedehydrogenase,NADbindingdomain
ORF01586	16	90	1	146	PF05622.5	HOOK	Family	450	533	713	16.4	0.0012	0	No_clan	HOOKprotein
ORF01189	4	107	1	107	PF08888.4	HopJ	Domain	6	111	111	150.8	9.8e-45	1	No_clan	HopJtypeIIIeffectorprotein
ORF02519	65	157	50	164	PF03328.7	HpcH_HpaI	Family	59	161	221	32.8	2.3e-08	1	CL0151	HpcH/HpaIaldolase/citratelyasefamily
ORF02547	17	54	10	65	PF07475.5	Hpr_kinase_C	Domain	29	66	171	10.7	0.18	0	CL0374	HPrSerinekinaseC-terminaldomain
ORF01852	23	104	22	106	PF01627.16	Hpt	Family	2	86	90	26.4	4.1e-06	1	No_clan	Hptdomain
ORF02433	23	107	23	111	PF01627.16	Hpt	Family	1	86	90	20.2	0.00033	0	No_clan	Hptdomain
ORF02574	539	604	537	604	PF00570.16	HRDC	Domain	3	68	68	57.7	5.6e-16	1	CL0426	HRDCdomain
ORF00495	4	599	4	599	PF00012.13	HSP70	Family	1	602	602	863.8	3.3e-260	1	CL0108	Hsp70protein
ORF01547	1	73	1	80	PF00183.11	HSP90	Family	283	353	531	12.6	0.026	0	No_clan	Hsp90protein
ORF02047	179	219	179	229	PF00183.11	HSP90	Family	1	42	531	8.6	0.43	0	No_clan	Hsp90protein
ORF02047	224	517	218	546	PF00183.11	HSP90	Family	83	376	531	134	4.1e-39	1	No_clan	Hsp90protein
ORF00464	11	63	11	64	PF08279.5	HTH_11	Domain	1	54	55	60.6	6.4e-17	1	CL0123	HTHdomain
ORF01151	7	45	5	58	PF08279.5	HTH_11	Domain	4	43	55	30.6	1.5e-07	1	CL0123	HTHdomain
ORF01920	215	248	203	253	PF08279.5	HTH_11	Domain	13	44	55	16.3	0.0042	0	CL0123	HTHdomain
ORF02322	14	69	13	70	PF08279.5	HTH_11	Domain	3	54	55	29.4	3.6e-07	1	CL0123	HTHdomain
ORF00209	20	165	8	186	PF04955.5	HupE_UreJ	Family	32	160	180	17.3	0.0017	0	No_clan	HupE/UreJprotein
ORF01205	104	131	94	133	PF01455.11	HupF_HypC	Family	17	44	68	11.8	0.14	0	No_clan	HupF/HypCfamily
ORF00434	20	106	19	109	PF01638.10	HxlR	Family	2	88	91	99.7	4.2e-29	1	CL0123	HxlR-likehelix-turn-helix
ORF02291	245	281	231	345	PF01968.11	Hydantoinase_A	Family	194	230	290	10.7	0.15	0	CL0108	Hydantoinase/oxoprolinase
ORF01151	7	98	2	115	PF02538.7	Hydantoinase_B	Family	197	286	527	10.8	0.081	0	No_clan	HydantoinaseB/oxoprolinase
ORF02356	10	45	4	73	PF01924.9	HypD	Family	56	93	356	11.7	0.059	0	No_clan	HydrogenaseformationhypAfamily
ORF02793	28	397	12	397	PF00368.11	HMG-CoA_red	Family	14	373	374	229.3	4.5e-68	1	No_clan	Hydroxymethylglutaryl-coenzymeAreductase
ORF00335	108	129	99	132	PF10307.2	DUF2410	Family	129	150	200	10.2	0.27	0	No_clan	Hypotheticalprotein(DUF2410)
ORF02171	48	119	47	123	PF10711.2	DUF2513	Family	9	82	102	14.3	0.026	0	No_clan	Hypotheticalprotein(DUF2513)
ORF00487	580	615	572	625	PF09466.3	Yqai	Domain	17	52	71	9.7	0.66	0	No_clan	HypotheticalproteinYqai
ORF02171	117	182	99	190	PF06556.4	ASFV_p27	Family	52	116	131	10.7	0.28	0	No_clan	IAP-likeproteinp27C-terminus
ORF00637	240	255	240	255	PF08858.3	IDEAL	Domain	21	36	37	11.9	0.091	0	No_clan	IDEALdomain
ORF00498	100	155	62	157	PF09471.3	Peptidase_M64	Family	173	228	264	14.2	0.019	0	CL0126	IgAPeptidaseM64
ORF00412	70	106	69	111	PF09597.3	IGR	Domain	2	37	57	10.4	0.37	0	No_clan	IGRproteinmotif
ORF00506	43	124	27	166	PF09375.3	Peptidase_M75	Family	17	113	285	16.9	0.0024	0	No_clan	Imelysin
ORF00777	47	341	47	348	PF09375.3	Peptidase_M75	Family	1	276	285	99.8	1.3e-28	1	No_clan	Imelysin
ORF01691	136	215	90	218	PF05547.4	Peptidase_M6	Domain	381	459	646	12.5	0.021	0	CL0126	ImmuneinhibitorApeptidaseM6
ORF01643	26	73	18	77	PF10648.2	Gmad2	Domain	20	68	88	13.5	0.048	0	No_clan	Immunoglobulin-likedomainofbacterialsporegermination
ORF01645	11	157	11	157	PF00817.13	IMS	Family	1	150	150	173.9	1.4e-51	1	No_clan	impB/mucB/samBfamily
ORF01645	213	329	212	338	PF11799.1	IMS_C	Family	2	128	135	73.9	1.2e-20	1	No_clan	impB/mucB/samBfamilyC-terminal
ORF00982	12	477	11	477	PF00478.18	IMPDH	Domain	2	351	351	490.3	2.1e-147	1	CL0036	IMPdehydrogenase/GMPreductasedomain	predicted_active_site[308]
ORF01646	3	57	1	64	PF00478.18	IMPDH	Domain	93	147	351	9.8	0.26	0	CL0036	IMPdehydrogenase/GMPreductasedomain
ORF01645	169	200	169	200	PF11798.1	IMS_HHH	Motif	2	33	33	29.7	3e-07	1	CL0198	IMSfamilyHHHmotif
ORF00056	54	86	10	88	PF04156.7	IncA	Family	88	120	191	13.5	0.03	0	No_clan	IncAprotein
ORF00092	121	164	88	171	PF04156.7	IncA	Family	82	122	191	10.4	0.28	0	No_clan	IncAprotein
ORF00401	23	147	14	148	PF04156.7	IncA	Family	51	190	191	12.4	0.07	0	No_clan	IncAprotein
ORF00401	87	149	81	185	PF04156.7	IncA	Family	76	122	191	11.1	0.17	0	No_clan	IncAprotein
ORF00462	14	81	3	84	PF04156.7	IncA	Family	83	150	191	8.8	0.88	0	No_clan	IncAprotein
ORF00764	362	415	357	436	PF04156.7	IncA	Family	29	87	191	8.8	0.85	0	No_clan	IncAprotein
ORF00791	21	115	19	129	PF04156.7	IncA	Family	87	174	191	11.3	0.14	0	No_clan	IncAprotein
ORF00857	22	61	17	80	PF04156.7	IncA	Family	14	54	191	12	0.089	0	No_clan	IncAprotein
ORF00973	54	86	13	88	PF04156.7	IncA	Family	88	120	191	13.6	0.03	0	No_clan	IncAprotein
ORF01161	23	155	4	160	PF04156.7	IncA	Family	76	190	191	19.9	0.00033	0	No_clan	IncAprotein
ORF01527	9	131	4	133	PF04156.7	IncA	Family	30	158	191	21.6	0.00011	0	No_clan	IncAprotein
ORF01586	19	88	6	93	PF04156.7	IncA	Family	117	190	191	15	0.011	0	No_clan	IncAprotein
ORF01639	25	96	6	105	PF04156.7	IncA	Family	111	182	191	10	0.38	0	No_clan	IncAprotein
ORF01639	107	172	96	179	PF04156.7	IncA	Family	105	170	191	12.5	0.062	0	No_clan	IncAprotein
ORF01708	64	126	57	182	PF04156.7	IncA	Family	8	65	191	15.4	0.0083	0	No_clan	IncAprotein
ORF02860	8	114	6	134	PF04156.7	IncA	Family	52	167	191	10.3	0.31	0	No_clan	IncAprotein
ORF00294	65	107	41	112	PF00218.14	IGPS	Domain	197	236	255	10.1	0.24	0	CL0036	Indole-3-glycerolphosphatesynthase
ORF01175	3	254	3	255	PF00218.14	IGPS	Domain	1	254	255	269.8	1.3e-80	1	CL0036	Indole-3-glycerolphosphatesynthase
ORF02334	151	196	149	205	PF12314.1	IMCp	Family	32	78	97	12.3	0.11	0	No_clan	Innermembranecomplexprotein
ORF01802	10	64	1	99	PF00876.11	Innexin	Family	262	309	354	9.9	0.27	0	No_clan	Innexin
ORF01856	8	97	3	110	PF00876.11	Innexin	Family	118	202	354	12.5	0.045	0	No_clan	Innexin
ORF02774	11	163	10	164	PF00719.12	Pyrophosphatase	Domain	2	155	156	206.6	1e-61	1	No_clan	Inorganicpyrophosphatase
ORF02559	169	251	167	268	PF06757.6	Ins_allergen_rp	Family	12	90	179	12.1	0.078	0	No_clan	Insectallergenrelatedrepeat,nitrile-specifierdetoxification
ORF02658	1764	1904	1757	1905	PF12256.1	TcdB_toxin_midN	Family	17	173	174	47.1	1.4e-12	1	No_clan	InsecticidetoxinTcdBmiddle/N-terminalregion
ORF00585	98	118	96	148	PF03811.6	Ins_element1	Family	3	23	88	10.1	0.42	0	CL0123	Insertionelementprotein
ORF01375	36	175	30	178	PF00675.13	Peptidase_M16	Family	7	145	149	66.7	1.4e-18	1	CL0094	Insulinase(PeptidasefamilyM16)	predicted_active_site[67]
ORF01549	33	155	32	166	PF00675.13	Peptidase_M16	Family	2	129	149	18.5	0.001	0	CL0094	Insulinase(PeptidasefamilyM16)
ORF02446	59	109	56	120	PF00675.13	Peptidase_M16	Family	3	53	149	41.2	1e-10	1	CL0094	Insulinase(PeptidasefamilyM16)	predicted_active_site[93]
ORF02446	149	248	144	251	PF00675.13	Peptidase_M16	Family	46	145	149	34	1.7e-08	1	CL0094	Insulinase(PeptidasefamilyM16)
ORF02446	593	699	559	702	PF00675.13	Peptidase_M16	Family	40	146	149	32.3	5.5e-08	1	CL0094	Insulinase(PeptidasefamilyM16)
ORF02044	59	113	56	128	PF10003.2	DUF2244	Family	7	60	140	10.6	0.21	0	No_clan	Integralmembraneprotein(DUF2244)
ORF00967	145	221	103	223	PF01940.9	DUF92	Family	117	195	225	11.4	0.1	0	No_clan	IntegralmembraneproteinDUF92
ORF01329	5	79	3	82	PF01944.10	DUF95	Family	3	75	171	9.5	0.54	0	No_clan	IntegralmembraneproteinDUF95
ORF00444	14	218	14	219	PF03741.9	TerC	Family	1	183	184	153.4	3.4e-45	1	CL0292	IntegralmembraneproteinTerCfamily
ORF02031	77	297	75	299	PF03741.9	TerC	Family	3	182	184	170.8	1.5e-50	1	CL0292	IntegralmembraneproteinTerCfamily
ORF00055	114	226	111	227	PF00665.19	rve	Domain	4	119	120	85.2	2.8e-24	1	CL0219	Integrasecoredomain
ORF00129	159	282	158	282	PF00665.19	rve	Domain	2	120	120	70.6	9.1e-20	1	CL0219	Integrasecoredomain
ORF00891	97	209	94	210	PF00665.19	rve	Domain	4	119	120	83.3	1e-23	1	CL0219	Integrasecoredomain
ORF00974	114	226	111	227	PF00665.19	rve	Domain	4	119	120	86	1.5e-24	1	CL0219	Integrasecoredomain
ORF01255	229	346	228	348	PF00665.19	rve	Domain	2	118	120	59	3.7e-16	1	CL0219	Integrasecoredomain
ORF02196	96	219	95	219	PF00665.19	rve	Domain	2	120	120	71.7	4.1e-20	1	CL0219	Integrasecoredomain
ORF02530	114	226	111	227	PF00665.19	rve	Domain	4	119	120	87	7.4e-25	1	CL0219	Integrasecoredomain
ORF02580	114	226	111	227	PF00665.19	rve	Domain	4	119	120	87	7.4e-25	1	CL0219	Integrasecoredomain
ORF02655	159	282	158	282	PF00665.19	rve	Domain	2	120	120	71.4	5.2e-20	1	CL0219	Integrasecoredomain
ORF00707	124	173	113	179	PF02372.8	IL15	Family	77	126	135	11.7	0.13	0	No_clan	Interleukin15
ORF00664	36	109	23	115	PF00038.14	Filament	Family	112	183	312	17.3	0.0019	0	No_clan	Intermediatefilamentprotein
ORF01161	12	76	2	80	PF00038.14	Filament	Family	48	114	312	9.9	0.35	0	No_clan	Intermediatefilamentprotein
ORF00664	34	107	26	109	PF10498.2	IFT57	Family	270	347	359	12.6	0.032	0	No_clan	Intra-flagellartransportprotein57
ORF01534	40	308	40	325	PF01007.13	IRK	Family	1	291	337	111.8	2.1e-32	1	CL0030	Inwardrectifierpotassiumchannel
ORF00780	157	226	144	228	PF07885.9	Ion_trans_2	Domain	9	77	79	37	1.5e-09	1	CL0030	Ionchannel
ORF00609	40	293	39	294	PF01715.10	IPPT	Family	2	252	253	231.1	7.9e-69	1	CL0023	IPPtransferase
ORF00964	55	137	55	138	PF00081.15	Sod_Fe_N	Domain	1	81	82	59.7	2e-16	1	No_clan	Iron/manganesesuperoxidedismutases,alpha-hairpindomain
ORF02002	3	85	2	85	PF00081.15	Sod_Fe_N	Domain	2	82	82	111.8	1e-32	1	No_clan	Iron/manganesesuperoxidedismutases,alpha-hairpindomain
ORF00964	143	251	143	251	PF02777.11	Sod_Fe_C	Domain	1	106	106	119.4	4.5e-35	1	No_clan	Iron/manganesesuperoxidedismutases,C-terminaldomain
ORF02002	90	197	90	197	PF02777.11	Sod_Fe_C	Domain	1	106	106	140	1.7e-41	1	No_clan	Iron/manganesesuperoxidedismutases,C-terminaldomain
ORF01714	9	345	9	378	PF00465.12	Fe-ADH	Family	1	333	365	255.6	4.2e-76	1	CL0224	Iron-containingalcoholdehydrogenase
ORF00013	63	133	63	133	PF02742.8	Fe_dep_repr_C	Domain	1	71	71	105.9	4.7e-31	1	CL0123	Irondependentrepressor,metalbindinganddimerisationdomain
ORF00013	2	60	1	60	PF01325.12	Fe_dep_repress	Domain	3	60	60	59.2	2.1e-16	1	CL0123	Irondependentrepressor,N-terminalDNAbindingdomain
ORF01386	188	204	188	204	PF10576.2	EndIII_4Fe-2S	Domain	1	17	17	20.2	0.00038	1	No_clan	Iron-sulfurbindingdomainofendonucleaseIII
ORF01701	2	95	2	95	PF01521.13	Fe-S_biosyn	Family	1	91	91	83.1	6.8e-24	1	No_clan	Iron-sulphurclusterbiosynthesis
ORF00760	289	321	279	332	PF03400.6	Transposase_27	Family	48	80	131	10.8	0.31	0	CL0219	IS1transposase
ORF02252	349	601	347	601	PF04183.5	IucA_IucC	Family	3	252	252	247.4	9.9e-74	1	No_clan	IucA/IucCfamily
ORF02254	148	398	146	400	PF04183.5	IucA_IucC	Family	3	250	252	234.9	6.4e-70	1	No_clan	IucA/IucCfamily
ORF01220	2	16	1	20	PF02375.10	JmjN	Family	9	23	34	14	0.021	0	No_clan	jmjNdomain
ORF00924	30	104	28	109	PF02705.9	K_trans	Family	6	81	732	86.7	7.9e-25	1	No_clan	K+potassiumtransporter
ORF00924	106	566	102	591	PF02705.9	K_trans	Family	125	585	732	342.7	2.9e-102	1	No_clan	K+potassiumtransporter
ORF02165	11	40	3	106	PF07693.7	KAP_NTPase	Domain	9	40	325	19.8	0.00025	1	CL0023	KAPfamilyP-loopdomain
ORF02165	126	194	110	222	PF07693.7	KAP_NTPase	Domain	174	241	325	21.6	7.1e-05	1	CL0023	KAPfamilyP-loopdomain
ORF02766	89	101	88	110	PF01344.18	Kelch_1	Repeat	7	19	47	12.3	0.069	0	CL0002	Kelchmotif
ORF01100	9	267	9	269	PF02548.8	Pantoate_transf	Family	1	259	261	367.4	2.4e-110	1	CL0151	Ketopantoatehydroxymethyltransferase	predicted_active_site[190]
ORF00213	319	343	307	357	PF07650.10	KH_2	Domain	13	37	59	9.5	0.67	0	CL0007	KHdomain
ORF00304	228	291	227	291	PF07650.10	KH_2	Domain	2	59	59	56	2.1e-15	1	CL0007	KHdomain
ORF01437	219	267	211	270	PF00013.22	KH_1	Domain	8	54	57	33.5	1.9e-08	1	CL0007	KHdomain
ORF02220	63	116	62	116	PF07650.10	KH_2	Domain	2	59	59	55.9	2.2e-15	1	CL0007	KHdomain
ORF02694	573	627	570	629	PF00013.22	KH_1	Domain	5	55	57	36	3.1e-09	1	CL0007	KHdomain
ORF02273	117	149	112	167	PF07765.5	KIP1	Family	25	57	74	9.7	0.58	0	No_clan	KIP1-likeprotein
ORF02461	154	191	151	194	PF08535.3	KorB	Domain	5	42	93	16.9	0.004	0	CL0123	KorBdomain
ORF00242	133	162	132	169	PF00467.22	KOW	Family	2	27	32	25.4	5.4e-06	1	CL0107	KOWmotif
ORF02215	9	39	8	39	PF00467.22	KOW	Family	2	32	32	35.1	4.8e-09	1	CL0107	KOWmotif
ORF02588	109	167	96	171	PF08785.4	Ku_PK_bind	Domain	16	74	120	13	0.054	0	No_clan	KuCterminaldomainlike
ORF00672	280	442	279	469	PF03734.7	YkuD	Domain	2	110	116	69.1	3e-19	1	No_clan	L,D-transpeptidasecatalyticdomain
ORF00785	41	82	27	116	PF05805.5	L6_membrane	Family	19	60	195	13.4	0.032	0	No_clan	L6membraneprotein
ORF00423	147	301	145	309	PF02866.11	Ldh_1_C	Domain	3	165	174	87.8	5.1e-25	1	CL0341	lactate/malatedehydrogenase,alpha/betaC-terminaldomain	predicted_active_site[175]
ORF00423	1	142	1	143	PF00056.16	Ldh_1_N	Family	1	141	142	138.8	7.4e-41	1	CL0063	lactate/malatedehydrogenase,NADbindingdomain
ORF00109	52	70	44	73	PF09465.3	LBR_tudor	Domain	31	49	55	11.3	0.16	0	No_clan	Lamin-BreceptorofTUDORdomain
ORF01775	79	218	76	222	PF02210.17	Laminin_G_2	Domain	6	124	128	10.7	0.31	0	CL0004	LamininGdomain
ORF01101	3	136	3	136	PF01741.11	MscL	Domain	1	127	128	132.2	9.1e-39	1	No_clan	Large-conductancemechanosensitivechannel,MscL
ORF01840	13	288	13	288	PF02016.8	Peptidase_S66	Family	1	284	284	289.6	1.5e-86	1	No_clan	LD-carboxypeptidase
ORF01183	70	123	57	136	PF03388.6	Lectin_leg-like	Family	97	150	231	12.4	0.05	0	CL0004	Legume-likelectinfamily
ORF00526	39	102	31	106	PF03381.8	CDC50	Family	215	274	278	12.7	0.042	0	No_clan	LEM3(ligand-effectmodulator3)family/CDC50family
ORF00319	8	195	3	195	PF04011.5	LemA	Family	5	186	186	214.5	4.8e-64	1	No_clan	LemAfamily
ORF01168	57	172	36	185	PF04011.5	LemA	Family	30	148	186	13.6	0.021	0	No_clan	LemAfamily
ORF01586	32	77	4	85	PF04011.5	LemA	Family	85	129	186	12.1	0.06	0	No_clan	LemAfamily
ORF01239	322	396	296	400	PF07766.6	LETM1	Family	22	94	268	37.6	9.2e-10	1	No_clan	LETM1-likeprotein
ORF01829	84	104	84	105	PF00560.26	LRR_1	Repeat	1	21	22	10	0.59	1	CL0022	LeucineRichRepeat
ORF01829	130	147	130	151	PF00560.26	LRR_1	Repeat	1	18	22	12.8	0.07	1	CL0022	LeucineRichRepeat
ORF01829	153	174	153	174	PF00560.26	LRR_1	Repeat	1	22	22	9.4	0.93	1	CL0022	LeucineRichRepeat
ORF01829	199	220	199	220	PF00560.26	LRR_1	Repeat	1	22	22	14.4	0.021	1	CL0022	LeucineRichRepeat
ORF00066	33	84	27	106	PF10473.2	Cenp-F_leu_zip	Domain	48	99	140	14.1	0.027	0	No_clan	Leucine-richrepeatsofkinetochoreproteinCenp-F/LEK1
ORF00401	109	169	100	205	PF10473.2	Cenp-F_leu_zip	Domain	32	92	140	9.3	0.86	0	No_clan	Leucine-richrepeatsofkinetochoreproteinCenp-F/LEK1
ORF00480	2	76	1	91	PF10473.2	Cenp-F_leu_zip	Domain	46	119	140	14.4	0.023	0	No_clan	Leucine-richrepeatsofkinetochoreproteinCenp-F/LEK1
ORF01984	30	202	29	202	PF03588.7	Leu_Phe_trans	Family	2	173	173	210.6	6.4e-63	1	No_clan	Leucyl/phenylalanyl-tRNAproteintransferase
ORF00044	228	298	210	313	PF07959.5	Fucokinase	Family	261	331	413	19.1	0.0003	0	No_clan	L-fucokinase
ORF01367	101	134	95	158	PF07959.5	Fucokinase	Family	284	316	413	8.5	0.49	0	No_clan	L-fucokinase
ORF01369	91	156	69	173	PF07959.5	Fucokinase	Family	258	325	413	11.1	0.082	0	No_clan	L-fucokinase
ORF02862	64	132	16	160	PF07959.5	Fucokinase	Family	275	345	413	13.6	0.014	0	No_clan	L-fucokinase
[truncated: 3,564 more rows]
